# Supplementary material for: Deca­chloro­cyclo­penta­silanes coordinated by pairs of chloride anions, with different cations, but the same solvent mol­ecules
Source: Acta Crystallogr E Crystallogr Commun. 2017 Nov 21;73(Pt 12):1903–7. doi: 10.1107/S2056989017016310 (PMC5730249; doi:10.1107/S2056989017016310)
Supplement: Supplementary file 1 [file e-73-01903-sup1.cif]

##############################################################################
#                                                                            #
# This CIF contains the data in a paper accepted for publication in          #
# Acta Crystallographica Section E. It conforms to the requirements of       #
# Notes for Authors for Acta Crystallographica Section E, and has been       #
# peer reviewed under the auspices of the IUCr Commission on Journals.       #
#                                                                            #
# Full details of the Crystallographic Information File format               #
# are given in the paper "The Crystallographic Information File (CIF):       #
# a New Standard Archive File for Crystallography" by S. R. Hall, F. H.      #
# Allen and I. D. Brown [Acta Cryst. (1991), A47, 655-685].                  #
#                                                                            #
# The current version of the core CIF dictionary is obtainable from          #
# ftp://ftp.iucr.org/pub/cif_core.dic.                                       #
#                                                                            #
# Software is freely available for graphical display of the structure(s)     #
# in this CIF. For information consult the CIF software page                 #
# http://www.iucr.org/resources/cif/software.                                #
#                                                                            #
# This file may be used for bona fide research purposes within the           #
# scientific community so long as proper attribution is given to the journal # 
# article from which it was obtained.                                        #
#                                                                            #
##############################################################################
data_I
_audit_creation_method     SHELXL-2014/6
_chemical_name_systematic
;
Bis(tetra-<i>n</i>-butylammonium) dichloride decachlorocyclopentasilane
dichloromethane disolvate
;
_chemical_name_common     ?
_chemical_formula_moiety     '2(C16 H36 N +), 2(Cl -), Cl10 Si5, 2(C H2 Cl2)'
_chemical_formula_sum     'C34 H76 Cl16 N2 Si5'
_chemical_formula_iupac     '2C16 H36 N +, 2 Cl -, Si5 Cl10, 2C H2 Cl2'
_chemical_formula_weight     1220.61
_chemical_melting_point     ?
_shelx_space_group_comment
;
The symmetry employed for this shelxl refinement is uniquely defined
by the following loop, which should always be used as a source of
symmetry information in preference to the above space-group names.
They are only intended as comments.
;
_space_group_crystal_system     monoclinic
_space_group_name_H-M_alt     'C 2/c'
_space_group_name_Hall     '-C 2yc'
loop_
    _space_group_symop_operation_xyz
    'x, y, z'
    '-x, y, -z+1/2'
    'x+1/2, y+1/2, z'
    '-x+1/2, y+1/2, -z+1/2'
    '-x, -y, -z'
    'x, -y, z-1/2'
    '-x+1/2, -y+1/2, -z'
    'x+1/2, -y+1/2, z-1/2'
_cell_length_a     20.9091(15)
_cell_length_b     15.7423(7)
_cell_length_c     19.8734(16)
_cell_angle_alpha     90
_cell_angle_beta     112.451(6)
_cell_angle_gamma     90
_cell_volume     6045.7(7)
_cell_formula_units_Z     4
_cell_measurement_reflns_used     30920
_cell_measurement_theta_min     3.33
_cell_measurement_theta_max     25.76
_cell_measurement_temperature     173(2)
_exptl_crystal_description     needle
_exptl_crystal_colour     colourless
_exptl_crystal_size_max     0.270
_exptl_crystal_size_mid     0.160
_exptl_crystal_size_min     0.120
_exptl_crystal_density_diffrn     1.341
_exptl_crystal_density_meas     ?
_exptl_crystal_density_method     ?
_exptl_crystal_F_000     2544
_exptl_absorpt_coefficient_mu     0.852
_exptl_absorpt_correction_type     multi-scan
_exptl_absorpt_process_details
;
(X-AREA; Stoe & Cie, 2001)
;
_shelx_estimated_absorpt_T_min     0.803
_shelx_estimated_absorpt_T_max     0.905
_exptl_absorpt_correction_T_min     0.543
_exptl_absorpt_correction_T_max     1.000
_diffrn_ambient_temperature     173(2)
_diffrn_radiation_type     MoK\a
_diffrn_radiation_wavelength     0.71073
_diffrn_measurement_device_type     'Stoe IPDS II two-circle'
_diffrn_measurement_method     \w
_diffrn_detector_area_resol_mean     ?
_diffrn_reflns_number     32650
_diffrn_reflns_av_R_equivalents     0.0602
_diffrn_reflns_theta_min     3.338
_diffrn_reflns_theta_max     25.783
_diffrn_reflns_theta_full     25.000
_diffrn_measured_fraction_theta_max     0.983
_diffrn_measured_fraction_theta_full     0.998
_diffrn_reflns_limit_h_min     -25
_diffrn_reflns_limit_h_max     25
_diffrn_reflns_limit_k_min     -18
_diffrn_reflns_limit_k_max     19
_diffrn_reflns_limit_l_min     -24
_diffrn_reflns_limit_l_max     24
_refine_special_details     ?
_reflns_number_total     5699
_reflns_number_gt     4428
_reflns_threshold_expression     'I > 2\s(I)'
_refine_ls_structure_factor_coef     Fsqd
_refine_ls_matrix_type     full
_refine_ls_R_factor_all     0.1298
_refine_ls_R_factor_gt     0.1033
_refine_ls_wR_factor_gt     0.1884
_refine_ls_wR_factor_ref     0.1990
_refine_ls_goodness_of_fit_ref     1.153
_refine_ls_restrained_S_all     1.153
_refine_ls_number_reflns     5699
_refine_ls_number_parameters     258
_refine_ls_number_restraints     0
_refine_ls_hydrogen_treatment     constr
_refine_ls_weighting_scheme     calc
_refine_ls_weighting_details
             'w=1/[\s^2^(Fo^2^)+(0.0209P)^2^+98.7944P] where P=(Fo^2^+2Fc^2^)/3'
_atom_sites_solution_hydrogens     geom
_atom_sites_solution_primary     ?
_atom_sites_solution_secondary     ?
_refine_ls_shift/su_max     0.000
_refine_ls_shift/su_mean     0.000
_refine_diff_density_max     1.501
_refine_diff_density_min     -1.458
_refine_ls_extinction_method     none
_refine_ls_extinction_coef     .
loop_
    _atom_type_symbol
    _atom_type_description
    _atom_type_scat_dispersion_real
    _atom_type_scat_dispersion_imag
    _atom_type_scat_source
    'C' 'C' 0.0033 0.0016
                         'International Tables Vol C Tables 4.2.6.8 and 6.1.1.4'
    'H' 'H' 0.0000 0.0000
                         'International Tables Vol C Tables 4.2.6.8 and 6.1.1.4'
    'N' 'N' 0.0061 0.0033
                         'International Tables Vol C Tables 4.2.6.8 and 6.1.1.4'
    'Si' 'Si' 0.0817 0.0704
                         'International Tables Vol C Tables 4.2.6.8 and 6.1.1.4'
    'Cl' 'Cl' 0.1484 0.1585
                         'International Tables Vol C Tables 4.2.6.8 and 6.1.1.4'
_computing_data_collection
;
X-AREA (Stoe & Cie, 2001)
;
_computing_cell_refinement
;
X-AREA (Stoe & Cie, 2001)
;
_computing_data_reduction
;
X-AREA (Stoe & Cie, 2001)
;
_computing_structure_solution
;
SHELXS97 (Sheldrick, 2008)
;
_computing_structure_refinement
;
SHELXL2014 (Sheldrick, 2015)
;
_computing_molecular_graphics
;
XP in SHELXTL-Plus (Sheldrick, 2008)
;
_computing_publication_material
;
SHELXL2014 (Sheldrick, 2015) and publCIF (Westrip, 2010)
;
loop_
    _atom_site_type_symbol
    _atom_site_label
    _atom_site_fract_x
    _atom_site_fract_y
    _atom_site_fract_z
    _atom_site_U_iso_or_equiv
    _atom_site_adp_type
    _atom_site_calc_flag
    _atom_site_occupancy
    _atom_site_disorder_assembly
    _atom_site_disorder_group
    Cl Cl1 0.44920(9) 0.65838(13) 0.63371(9) 0.0392(4) Uani d 1 . .
    Si Si1 0.55353(9) 0.75962(13) 0.74394(10) 0.0312(4) Uani d 1 . .
    Si Si2 0.58692(10) 0.61853(14) 0.73977(10) 0.0329(4) Uani d 1 . .
    Si Si3 0.5000 0.53144(19) 0.7500 0.0368(7) Uani d 1 . .
    Cl Cl11 0.55030(11) 0.83349(15) 0.65484(12) 0.0536(5) Uani d 1 . .
    Cl Cl12 0.62942(10) 0.82642(15) 0.82814(12) 0.0535(6) Uani d 1 . .
    Cl Cl21 0.60720(11) 0.58866(16) 0.64782(11) 0.0534(6) Uani d 1 . .
    Cl Cl22 0.68493(9) 0.59548(15) 0.82099(11) 0.0499(5) Uani d 1 . .
    Cl Cl31 0.46207(13) 0.44593(15) 0.66352(15) 0.0667(7) Uani d 1 . .
    N N1 0.3868(3) 0.7205(4) 0.4082(3) 0.0278(12) Uani d 1 . .
    C C1 0.4614(3) 0.6993(5) 0.4564(4) 0.0309(15) Uani d 1 . .
    H H1A 0.4668 0.6368 0.4578 0.037 Uiso calc 1 . .
    H H1B 0.4699 0.7185 0.5065 0.037 Uiso calc 1 . .
    C C2 0.5172(4) 0.7380(5) 0.4335(4) 0.0373(17) Uani d 1 . .
    H H2A 0.5102 0.7188 0.3838 0.045 Uiso calc 1 . .
    H H2B 0.5135 0.8008 0.4329 0.045 Uiso calc 1 . .
    C C3 0.5881(4) 0.7115(6) 0.4859(4) 0.047(2) Uani d 1 . .
    H H3A 0.5894 0.6489 0.4913 0.056 Uiso calc 1 . .
    H H3B 0.5969 0.7367 0.5343 0.056 Uiso calc 1 . .
    C C4 0.6455(4) 0.7395(6) 0.4601(6) 0.060(3) Uani d 1 . .
    H H4A 0.6905 0.7210 0.4956 0.090 Uiso calc 1 . .
    H H4B 0.6375 0.7137 0.4127 0.090 Uiso calc 1 . .
    H H4C 0.6450 0.8015 0.4557 0.090 Uiso calc 1 . .
    C C5 0.3758(4) 0.8156(5) 0.3999(4) 0.0351(16) Uani d 1 . .
    H H5A 0.3258 0.8265 0.3728 0.042 Uiso calc 1 . .
    H H5B 0.4007 0.8374 0.3700 0.042 Uiso calc 1 . .
    C C6 0.3994(4) 0.8659(5) 0.4706(4) 0.0440(19) Uani d 1 . .
    H H6A 0.3744 0.8457 0.5010 0.053 Uiso calc 1 . .
    H H6B 0.4495 0.8568 0.4981 0.053 Uiso calc 1 . .
    C C7 0.3852(4) 0.9597(5) 0.4545(5) 0.055(2) Uani d 1 . .
    H H7A 0.3348 0.9685 0.4288 0.066 Uiso calc 1 . .
    H H7B 0.4082 0.9787 0.4219 0.066 Uiso calc 1 . .
    C C8 0.4110(5) 1.0135(6) 0.5234(6) 0.078(3) Uani d 1 . .
    H H8A 0.4008 1.0734 0.5104 0.116 Uiso calc 1 . .
    H H8B 0.3877 0.9957 0.5554 0.116 Uiso calc 1 . .
    H H8C 0.4611 1.0059 0.5485 0.116 Uiso calc 1 . .
    C C9 0.3385(3) 0.6853(5) 0.4418(4) 0.0303(15) Uani d 1 . .
    H H9A 0.2910 0.7045 0.4120 0.036 Uiso calc 1 . .
    H H9B 0.3513 0.7107 0.4908 0.036 Uiso calc 1 . .
    C C10 0.3372(4) 0.5894(5) 0.4494(4) 0.0396(17) Uani d 1 . .
    H H10A 0.3273 0.5623 0.4015 0.047 Uiso calc 1 . .
    H H10B 0.3830 0.5693 0.4835 0.047 Uiso calc 1 . .
    C C11 0.2824(4) 0.5642(5) 0.4778(4) 0.044(2) Uani d 1 . .
    H H11A 0.2364 0.5815 0.4420 0.053 Uiso calc 1 . .
    H H11B 0.2906 0.5951 0.5237 0.053 Uiso calc 1 . .
    C C12 0.2818(4) 0.4698(6) 0.4915(5) 0.059(2) Uani d 1 . .
    H H12A 0.2455 0.4567 0.5097 0.088 Uiso calc 1 . .
    H H12B 0.2727 0.4389 0.4459 0.088 Uiso calc 1 . .
    H H12C 0.3268 0.4525 0.5276 0.088 Uiso calc 1 . .
    C C13 0.3714(4) 0.6817(5) 0.3333(3) 0.0348(16) Uani d 1 . .
    H H13A 0.4026 0.7085 0.3125 0.042 Uiso calc 1 . .
    H H13B 0.3834 0.6206 0.3400 0.042 Uiso calc 1 . .
    C C14 0.2978(4) 0.6896(6) 0.2779(4) 0.0412(18) Uani d 1 . .
    H H14A 0.2839 0.7501 0.2711 0.049 Uiso calc 1 . .
    H H14B 0.2657 0.6589 0.2953 0.049 Uiso calc 1 . .
    C C15 0.2940(4) 0.6515(7) 0.2051(4) 0.057(2) Uani d 1 . .
    H H15A 0.3294 0.6789 0.1907 0.068 Uiso calc 1 . .
    H H15B 0.3049 0.5901 0.2118 0.068 Uiso calc 1 . .
    C C16 0.2249(5) 0.6627(9) 0.1459(5) 0.083(4) Uani d 1 . .
    H H16A 0.2251 0.6375 0.1009 0.124 Uiso calc 1 . .
    H H16B 0.1898 0.6346 0.1594 0.124 Uiso calc 1 . .
    H H16C 0.2143 0.7234 0.1383 0.124 Uiso calc 1 . .
    C C1L 0.1235(8) 0.4569(8) 0.2807(9) 0.110(5) Uani d 1 . .
    H H1L1 0.1317 0.4857 0.3275 0.132 Uiso calc 1 . .
    H H1L2 0.0904 0.4924 0.2416 0.132 Uiso calc 1 . .
    Cl Cl1L 0.19998(18) 0.4539(3) 0.2681(2) 0.1200(15) Uani d 1 . .
    Cl Cl2L 0.0881(5) 0.3685(5) 0.2810(5) 0.294(6) Uani d 1 . .
loop_
    _atom_site_aniso_label
    _atom_site_aniso_U_11
    _atom_site_aniso_U_22
    _atom_site_aniso_U_33
    _atom_site_aniso_U_12
    _atom_site_aniso_U_13
    _atom_site_aniso_U_23
    Cl1 0.0321(9) 0.0584(12) 0.0230(8) -0.0037(9) 0.0059(7) -0.0024(8)
    Si1 0.0233(9) 0.0364(11) 0.0327(10) -0.0031(8) 0.0092(8) -0.0029(8)
    Si2 0.0281(9) 0.0417(12) 0.0302(10) 0.0050(9) 0.0124(8) -0.0018(9)
    Si3 0.0373(15) 0.0330(16) 0.0421(16) 0.000 0.0174(13) 0.000
    Cl11 0.0498(11) 0.0575(14) 0.0576(13) -0.0087(10) 0.0251(10) 0.0109(11)
    Cl12 0.0345(10) 0.0572(14) 0.0600(13) -0.0137(9) 0.0082(9) -0.0193(11)
    Cl21 0.0526(12) 0.0739(15) 0.0441(11) 0.0101(11) 0.0302(10) -0.0056(10)
    Cl22 0.0276(9) 0.0708(15) 0.0470(11) 0.0139(9) 0.0095(8) 0.0056(10)
    Cl31 0.0663(15) 0.0501(13) 0.0859(18) -0.0109(12) 0.0315(13) -0.0313(13)
    N1 0.027(3) 0.032(3) 0.028(3) 0.003(2) 0.014(2) 0.002(2)
    C1 0.025(3) 0.036(4) 0.030(4) 0.002(3) 0.009(3) 0.000(3)
    C2 0.044(4) 0.035(4) 0.039(4) -0.006(3) 0.023(3) -0.005(3)
    C3 0.030(4) 0.065(6) 0.045(4) -0.006(4) 0.014(3) -0.011(4)
    C4 0.045(5) 0.054(6) 0.096(7) -0.011(4) 0.043(5) -0.018(5)
    C5 0.032(4) 0.035(4) 0.040(4) 0.009(3) 0.015(3) 0.003(3)
    C6 0.052(5) 0.039(4) 0.046(4) 0.001(4) 0.024(4) -0.007(4)
    C7 0.042(5) 0.038(5) 0.082(7) 0.005(4) 0.020(4) -0.012(4)
    C8 0.063(6) 0.052(6) 0.116(9) -0.004(5) 0.033(6) -0.034(6)
    C9 0.024(3) 0.042(4) 0.025(3) 0.000(3) 0.010(3) 0.003(3)
    C10 0.039(4) 0.043(4) 0.041(4) -0.002(4) 0.019(3) 0.003(4)
    C11 0.028(4) 0.057(5) 0.049(5) 0.001(4) 0.016(3) 0.016(4)
    C12 0.043(5) 0.059(6) 0.079(7) -0.005(4) 0.027(5) 0.019(5)
    C13 0.040(4) 0.043(4) 0.025(3) 0.004(3) 0.017(3) -0.002(3)
    C14 0.036(4) 0.055(5) 0.030(4) -0.003(4) 0.010(3) -0.005(3)
    C15 0.044(5) 0.082(7) 0.045(5) 0.005(5) 0.018(4) -0.005(5)
    C16 0.056(6) 0.150(12) 0.035(5) 0.004(7) 0.009(4) -0.019(6)
    C1L 0.143(13) 0.077(9) 0.149(13) 0.017(9) 0.100(11) -0.003(9)
    Cl1L 0.087(2) 0.168(4) 0.114(3) -0.022(2) 0.048(2) -0.065(3)
    Cl2L 0.471(12) 0.237(7) 0.350(10) -0.225(8) 0.355(10) -0.183(7)
_geom_special_details
;
 All esds (except the esd in the dihedral angle between two l.s. planes)
 are estimated using the full covariance matrix.  The cell esds are taken
 into account individually in the estimation of esds in distances, angles
 and torsion angles; correlations between esds in cell parameters are only
 used when they are defined by crystal symmetry.  An approximate (isotropic)
 treatment of cell esds is used for estimating esds involving l.s. planes.
;
loop_
    _geom_bond_atom_site_label_1
    _geom_bond_atom_site_label_2
    _geom_bond_site_symmetry_2
    _geom_bond_distance
    _geom_bond_publ_flag
    Si1 Cl12 . 2.097(3) ?
    Si1 Cl11 . 2.098(3) ?
    Si1 Si2 . 2.339(3) ?
    Si1 Si1 2_656 2.341(4) ?
    Si2 Cl21 . 2.081(3) ?
    Si2 Cl22 . 2.100(3) ?
    Si2 Si3 . 2.347(3) ?
    Si3 Cl31 . 2.086(3) ?
    Si3 Cl31 2_656 2.086(3) ?
    Si3 Si2 2_656 2.347(3) ?
    N1 C9 . 1.513(8) ?
    N1 C5 . 1.515(9) ?
    N1 C1 . 1.523(8) ?
    N1 C13 . 1.525(8) ?
    C1 C2 . 1.531(9) ?
    C1 H1A . 0.9900 ?
    C1 H1B . 0.9900 ?
    C2 C3 . 1.510(10) ?
    C2 H2A . 0.9900 ?
    C2 H2B . 0.9900 ?
    C3 C4 . 1.538(10) ?
    C3 H3A . 0.9900 ?
    C3 H3B . 0.9900 ?
    C4 H4A . 0.9800 ?
    C4 H4B . 0.9800 ?
    C4 H4C . 0.9800 ?
    C5 C6 . 1.521(10) ?
    C5 H5A . 0.9900 ?
    C5 H5B . 0.9900 ?
    C6 C7 . 1.516(11) ?
    C6 H6A . 0.9900 ?
    C6 H6B . 0.9900 ?
    C7 C8 . 1.522(13) ?
    C7 H7A . 0.9900 ?
    C7 H7B . 0.9900 ?
    C8 H8A . 0.9800 ?
    C8 H8B . 0.9800 ?
    C8 H8C . 0.9800 ?
    C9 C10 . 1.519(10) ?
    C9 H9A . 0.9900 ?
    C9 H9B . 0.9900 ?
    C10 C11 . 1.509(9) ?
    C10 H10A . 0.9900 ?
    C10 H10B . 0.9900 ?
    C11 C12 . 1.513(12) ?
    C11 H11A . 0.9900 ?
    C11 H11B . 0.9900 ?
    C12 H12A . 0.9800 ?
    C12 H12B . 0.9800 ?
    C12 H12C . 0.9800 ?
    C13 C14 . 1.518(10) ?
    C13 H13A . 0.9900 ?
    C13 H13B . 0.9900 ?
    C14 C15 . 1.539(10) ?
    C14 H14A . 0.9900 ?
    C14 H14B . 0.9900 ?
    C15 C16 . 1.485(12) ?
    C15 H15A . 0.9900 ?
    C15 H15B . 0.9900 ?
    C16 H16A . 0.9800 ?
    C16 H16B . 0.9800 ?
    C16 H16C . 0.9800 ?
    C1L Cl2L . 1.578(14) ?
    C1L Cl1L . 1.711(13) ?
    C1L H1L1 . 0.9900 ?
    C1L H1L2 . 0.9900 ?
loop_
    _geom_angle_atom_site_label_1
    _geom_angle_atom_site_label_2
    _geom_angle_atom_site_label_3
    _geom_angle_site_symmetry_1
    _geom_angle_site_symmetry_3
    _geom_angle
    _geom_angle_publ_flag
    Cl12 Si1 Cl11 . . 99.57(12) ?
    Cl12 Si1 Si2 . . 111.06(11) ?
    Cl11 Si1 Si2 . . 114.22(11) ?
    Cl12 Si1 Si1 . 2_656 112.32(12) ?
    Cl11 Si1 Si1 . 2_656 111.28(12) ?
    Si2 Si1 Si1 . 2_656 108.28(6) ?
    Cl21 Si2 Cl22 . . 99.76(11) ?
    Cl21 Si2 Si1 . . 114.16(12) ?
    Cl22 Si2 Si1 . . 110.71(12) ?
    Cl21 Si2 Si3 . . 111.61(12) ?
    Cl22 Si2 Si3 . . 113.15(11) ?
    Si1 Si2 Si3 . . 107.47(10) ?
    Cl31 Si3 Cl31 . 2_656 99.6(2) ?
    Cl31 Si3 Si2 . . 111.65(9) ?
    Cl31 Si3 Si2 2_656 . 112.64(9) ?
    Cl31 Si3 Si2 . 2_656 112.64(9) ?
    Cl31 Si3 Si2 2_656 2_656 111.65(9) ?
    Si2 Si3 Si2 . 2_656 108.50(16) ?
    C9 N1 C5 . . 108.1(5) ?
    C9 N1 C1 . . 109.8(5) ?
    C5 N1 C1 . . 111.2(5) ?
    C9 N1 C13 . . 110.9(5) ?
    C5 N1 C13 . . 108.8(5) ?
    C1 N1 C13 . . 108.0(5) ?
    N1 C1 C2 . . 116.1(6) ?
    N1 C1 H1A . . 108.3 ?
    C2 C1 H1A . . 108.3 ?
    N1 C1 H1B . . 108.3 ?
    C2 C1 H1B . . 108.3 ?
    H1A C1 H1B . . 107.4 ?
    C3 C2 C1 . . 110.1(6) ?
    C3 C2 H2A . . 109.6 ?
    C1 C2 H2A . . 109.6 ?
    C3 C2 H2B . . 109.6 ?
    C1 C2 H2B . . 109.6 ?
    H2A C2 H2B . . 108.1 ?
    C2 C3 C4 . . 112.1(7) ?
    C2 C3 H3A . . 109.2 ?
    C4 C3 H3A . . 109.2 ?
    C2 C3 H3B . . 109.2 ?
    C4 C3 H3B . . 109.2 ?
    H3A C3 H3B . . 107.9 ?
    C3 C4 H4A . . 109.5 ?
    C3 C4 H4B . . 109.5 ?
    H4A C4 H4B . . 109.5 ?
    C3 C4 H4C . . 109.5 ?
    H4A C4 H4C . . 109.5 ?
    H4B C4 H4C . . 109.5 ?
    N1 C5 C6 . . 115.6(6) ?
    N1 C5 H5A . . 108.4 ?
    C6 C5 H5A . . 108.4 ?
    N1 C5 H5B . . 108.4 ?
    C6 C5 H5B . . 108.4 ?
    H5A C5 H5B . . 107.4 ?
    C7 C6 C5 . . 110.1(7) ?
    C7 C6 H6A . . 109.6 ?
    C5 C6 H6A . . 109.6 ?
    C7 C6 H6B . . 109.6 ?
    C5 C6 H6B . . 109.6 ?
    H6A C6 H6B . . 108.2 ?
    C6 C7 C8 . . 112.3(8) ?
    C6 C7 H7A . . 109.2 ?
    C8 C7 H7A . . 109.2 ?
    C6 C7 H7B . . 109.2 ?
    C8 C7 H7B . . 109.2 ?
    H7A C7 H7B . . 107.9 ?
    C7 C8 H8A . . 109.5 ?
    C7 C8 H8B . . 109.5 ?
    H8A C8 H8B . . 109.5 ?
    C7 C8 H8C . . 109.5 ?
    H8A C8 H8C . . 109.5 ?
    H8B C8 H8C . . 109.5 ?
    N1 C9 C10 . . 116.6(6) ?
    N1 C9 H9A . . 108.1 ?
    C10 C9 H9A . . 108.1 ?
    N1 C9 H9B . . 108.1 ?
    C10 C9 H9B . . 108.1 ?
    H9A C9 H9B . . 107.3 ?
    C11 C10 C9 . . 110.0(6) ?
    C11 C10 H10A . . 109.7 ?
    C9 C10 H10A . . 109.7 ?
    C11 C10 H10B . . 109.7 ?
    C9 C10 H10B . . 109.7 ?
    H10A C10 H10B . . 108.2 ?
    C10 C11 C12 . . 112.6(7) ?
    C10 C11 H11A . . 109.1 ?
    C12 C11 H11A . . 109.1 ?
    C10 C11 H11B . . 109.1 ?
    C12 C11 H11B . . 109.1 ?
    H11A C11 H11B . . 107.8 ?
    C11 C12 H12A . . 109.5 ?
    C11 C12 H12B . . 109.5 ?
    H12A C12 H12B . . 109.5 ?
    C11 C12 H12C . . 109.5 ?
    H12A C12 H12C . . 109.5 ?
    H12B C12 H12C . . 109.5 ?
    C14 C13 N1 . . 116.9(6) ?
    C14 C13 H13A . . 108.1 ?
    N1 C13 H13A . . 108.1 ?
    C14 C13 H13B . . 108.1 ?
    N1 C13 H13B . . 108.1 ?
    H13A C13 H13B . . 107.3 ?
    C13 C14 C15 . . 108.9(6) ?
    C13 C14 H14A . . 109.9 ?
    C15 C14 H14A . . 109.9 ?
    C13 C14 H14B . . 109.9 ?
    C15 C14 H14B . . 109.9 ?
    H14A C14 H14B . . 108.3 ?
    C16 C15 C14 . . 112.5(7) ?
    C16 C15 H15A . . 109.1 ?
    C14 C15 H15A . . 109.1 ?
    C16 C15 H15B . . 109.1 ?
    C14 C15 H15B . . 109.1 ?
    H15A C15 H15B . . 107.8 ?
    C15 C16 H16A . . 109.5 ?
    C15 C16 H16B . . 109.5 ?
    H16A C16 H16B . . 109.5 ?
    C15 C16 H16C . . 109.5 ?
    H16A C16 H16C . . 109.5 ?
    H16B C16 H16C . . 109.5 ?
    Cl2L C1L Cl1L . . 116.2(8) ?
    Cl2L C1L H1L1 . . 108.2 ?
    Cl1L C1L H1L1 . . 108.2 ?
    Cl2L C1L H1L2 . . 108.2 ?
    Cl1L C1L H1L2 . . 108.2 ?
    H1L1 C1L H1L2 . . 107.4 ?
loop_
    _geom_torsion_atom_site_label_1
    _geom_torsion_atom_site_label_2
    _geom_torsion_atom_site_label_3
    _geom_torsion_atom_site_label_4
    _geom_torsion_site_symmetry_1
    _geom_torsion_site_symmetry_2
    _geom_torsion_site_symmetry_3
    _geom_torsion_site_symmetry_4
    _geom_torsion
    _geom_torsion_publ_flag
    C9 N1 C1 C2 . . . . -174.3(6) ?
    C5 N1 C1 C2 . . . . -54.8(7) ?
    C13 N1 C1 C2 . . . . 64.6(7) ?
    N1 C1 C2 C3 . . . . -179.8(6) ?
    C1 C2 C3 C4 . . . . 172.9(7) ?
    C9 N1 C5 C6 . . . . 68.4(7) ?
    C1 N1 C5 C6 . . . . -52.2(7) ?
    C13 N1 C5 C6 . . . . -171.0(6) ?
    N1 C5 C6 C7 . . . . -179.9(6) ?
    C5 C6 C7 C8 . . . . -177.3(7) ?
    C5 N1 C9 C10 . . . . 175.4(6) ?
    C1 N1 C9 C10 . . . . -63.2(7) ?
    C13 N1 C9 C10 . . . . 56.1(8) ?
    N1 C9 C10 C11 . . . . -175.2(6) ?
    C9 C10 C11 C12 . . . . -176.1(7) ?
    C9 N1 C13 C14 . . . . 55.2(8) ?
    C5 N1 C13 C14 . . . . -63.6(8) ?
    C1 N1 C13 C14 . . . . 175.6(6) ?
    N1 C13 C14 C15 . . . . 176.8(7) ?
    C13 C14 C15 C16 . . . . -175.4(9) ?
loop_
    _geom_hbond_atom_site_label_D
    _geom_hbond_atom_site_label_H
    _geom_hbond_atom_site_label_A
    _geom_hbond_site_symmetry_A
    _geom_hbond_distance_DH
    _geom_hbond_distance_HA
    _geom_hbond_distance_DA
    _geom_hbond_angle_DHA
    C1 H1B Cl1 . 0.99 2.88 3.686(7) 139
    C2 H2A Cl31 5_666 0.99 2.89 3.596(8) 129
    C5 H5A Cl22 8_465 0.99 2.99 3.945(7) 163
    C9 H9B Cl1 . 0.99 2.91 3.652(7) 132
    C1L H1L1 Cl12 8_465 0.99 2.96 3.528(13) 119
_shelx_hkl_file
;
 -25  -1  11   32.23   32.64   0
 -25   1  12   32.09   37.73   0
 -24  -4   9   10.76   23.46   0
 -23  -5   8    7.92   21.93   0
 -22  -2   8   -0.98   29.49   0
 -22   2  10   38.41   41.26   0
 -21  -3   7   30.91   29.02   0
 -20 -10   6   -0.84   24.00   0
 -20  -4   6   63.75   24.91   0
 -19  -9   5   79.92   20.69   0
 -19  -7   5   20.30   21.09   0
 -18 -12   5   34.47   22.09   0
 -18   0   6  216.13   33.16   0
 -17 -11   4   36.57   16.62   0
 -17  -5   4  142.86   25.10   0
 -17  -1   5   64.62   28.07   0
 -16  -2   4  107.73   26.20   0
 -16  10  13   48.34   28.73   0
 -15 -11   3   24.57   20.56   0
 -15   9  11  115.99   28.00   0
 -15  11  14   47.88   24.82   0
 -14  -2   3  141.34   26.50   0
 -14  10  12   -1.00   23.60   0
 -13 -11   2   45.91   20.37   0
 -13   9  10   29.24   24.14   0
 -13  11  13   25.87   23.58   0
 -12  10  11   28.04   20.15   0
 -11  -9   1   85.84   20.47   0
 -11  -1   2  554.09   35.81   0
 -11  11  12   61.31   23.69   0
 -10 -12   1   10.96   20.84   0
 -10   0   2   18.74   31.05   0
 -10   4   4   82.82   47.27   0
  -8 -16   2   20.55   20.89   0
  -8 -14   1   40.73   20.20   0
  -8 -10   0   39.61   21.35   0
  -8   6   5   36.63   27.82   0
  -8   8   7   81.28   22.36   0
  -8  12  13  119.71   22.37   0
  -7 -15   1   99.92   18.53   0
  -7 -11   0   59.35   21.69   0
  -7  -3   0  703.62   33.49   0
  -7  11  11    0.93   20.69   0
  -6  12  13   19.93   21.23   0
  -5 -13   0   29.93   20.31   0
  -5  -7  -1  322.75   21.56   0
  -5  11  11   85.66   17.75   0
  -5  13  15   -7.72   22.53   0
  -4 -18   2    7.40   16.64   0
  -4 -16   1   11.04   19.70   0
  -4 -14   0    8.50   16.67   0
  -4 -10  -1   21.66   18.31   0
  -4  10   9    1.53   19.74   0
  -4  12  13   30.31   17.44   0
  -3  11  11   30.70   16.65   0
  -3  13  16   65.12   22.72   0
  -2   6   4  153.15   27.90   0
  -2  10   9   19.80   19.97   0
  -2  12  13   20.02   20.74   0
  -1  -3  -1  143.92   35.14   0
  -1   7   5 1058.51   31.17   0
  -1  11  11   25.40   21.09   0
   0 -12  -1  233.56   18.22   0
   0  12  14    6.82   20.90   0
   1  -3  -1   23.29   39.70   0
   1  11  12   15.15   16.86   0
   2 -18   2    3.33   20.02   0
   2  10  10   64.07   21.07   0
   2  12  15    8.12   20.99   0
   2  12  16    1.90   17.39   0
   3 -11  -1   11.73   19.81   0
   3  11  13   41.00   21.60   0
   4 -16   1  -14.49   20.52   0
   4 -14   0   13.34   20.10   0
   4   6   5  102.11   19.56   0
   4  10  11   30.67   20.76   0
   5  -5  -1  114.47   31.40   0
   5   1   1   27.49   32.97   0
   5   5   4  447.40   27.66   0
   5   9  10   57.04   18.16   0
   6  10  13   -2.95   19.85   0
   7   3   3  446.65   29.72   0
   7   5   5  316.43   23.38   0
   7   9  12   61.17   15.98   0
   8   6   7   19.21   15.48   0
   8   8  10  122.08   20.91   0
   9  -7   0  242.93   36.45   0
   9   3   4  216.89   23.62   0
   9   5   6   18.57   19.26   0
   9   7   9   49.37   20.15   0
  10   8  14   -2.33   18.06   0
  11  -7   1  518.44   49.26   0
  11   5   8    4.34   20.98   0
  11   7  12   22.02   21.75   0
  11   7  13   25.40   17.62   0
  12   6  12    0.30   20.04   0
  13 -11   3   12.68   36.22   0
  13   5  11   22.13   20.54   0
  14  -2   4  138.29   33.34   0
  14   4  11   55.12   20.57   0
  15  -1   6   49.60   25.90   0
  15   1   8   18.77   23.53   0
  15   3  11   21.32   24.61   0
  15   3  12  -11.30   21.25   0
 -24  -6   9   16.65   24.07   0
 -22   0   9   32.38   35.07   0
 -20  -8   6   15.17   20.26   0
 -20  -6   6   34.60   23.16   0
 -20   8  13   34.30   37.01   0
 -18 -10   5   11.97   22.32   0
 -18  -4   5   10.13   23.25   0
 -17 -13   5   36.86   21.70   0
 -17  -9   4   13.27   20.73   0
 -17  -7   4   27.46   20.98   0
 -17  11  15  109.57   27.62   0
 -16 -12   4   44.85   16.84   0
 -15 -13   4    9.93   20.67   0
 -15  -9   3   89.05   21.00   0
 -15  -5   3  260.50   23.86   0
 -15  -1   4   12.76   26.70   0
 -14 -12   3    0.19   19.42   0
 -14  12  15    6.82   24.67   0
 -13 -13   3   -4.76   19.45   0
 -13  -9   2   68.60   20.48   0
 -13  -7   2    4.25   19.41   0
 -13  -5   2  102.71   21.75   0
 -13  -1   3    1.95   29.79   0
 -12 -12   2  189.08   18.55   0
 -12  12  14   18.56   19.46   0
 -11 -13   2   85.05   20.43   0
 -11  -7   1  172.64   19.70   0
 -11   9   9  142.15   23.69   0
 -11  13  16   32.14   20.97   0
 -10 -16   3   -2.89   20.24   0
 -10 -10   1  121.06   21.30   0
 -10  -4   1  190.10   28.02   0
 -10  10  10  531.24   25.26   0
 -10  12  13    8.34   20.56   0
  -9 -15   2   13.02   17.06   0
  -9   7   6   12.98   27.58   0
  -9  11  11  112.54   20.56   0
  -9  13  15   -9.71   20.62   0
  -8  -8   0  151.98   21.13   0
  -8  -6   0  212.46   24.15   0
  -7  13  15   12.93   17.47   0
  -6 -12   0    7.00   17.43   0
  -6  10   9   49.42   17.42   0
  -5 -15   1  205.20   21.97   0
  -5   3   2 6682.86  111.45   0
  -4  -8  -1  149.91   19.00   0
  -4  -6  -1  279.45   21.86   0
  -4   8   6   85.99   22.43   0
  -4  12  12    7.42   19.64   0
  -3 -13   0  110.27   21.04   0
  -3  -9  -1  285.29   24.11   0
  -3  -5  -1  674.27   31.69   0
  -3   7   5   71.14   20.73   0
  -2 -16   1  113.80   17.54   0
  -2 -14   0   21.00   16.40   0
  -2 -10  -1  135.65   22.16   0
  -2  -4  -1  307.67   36.21   0
  -1 -11  -1   59.61   16.16   0
  -1   5   3 1173.72   37.68   0
  -1  13  16    4.40   16.33   0
   0 -16   1   98.64   21.06   0
   0 -14   0  478.02   24.23   0
   0  10   9   68.65   16.50   0
   0  12  13  396.78   23.60   0
   1 -11  -1   73.24   19.34   0
   1   7   5   68.74   23.34   0
   1  11  11   -0.23   20.16   0
   2 -16   1   14.59   20.70   0
   2 -14   0   31.37   21.32   0
   2  12  14   22.76   21.00   0
   3   9   8  117.51   22.58   0
   3  11  12   20.74   20.71   0
   4 -10  -1   90.38   20.92   0
   4   8   7  476.09   24.16   0
   5 -15   1   21.59   21.29   0
   5 -13   0   24.85   20.65   0
   5  -9  -1  214.67   24.43   0
   5   7   6   15.01   21.04   0
   5   9   9  315.07   23.40   0
   5  11  14   63.01   21.72   0
   6 -12   0   26.53   25.48   0
   6   8   8   11.08   20.06   0
   6  10  12   24.85   21.10   0
   7 -17   3    6.42   24.47   0
   7   7   7   44.42   19.72   0
   8 -10   0   40.43   24.59   0
   8   4   4   22.85   22.10   0
   9   9  14    6.67   17.18   0
  10   6   8   74.97   20.21   0
  10   8  12   19.23   20.33   0
  11   3   5   21.14   21.10   0
  11   7  11    5.07   20.50   0
  12 -10   2   96.78   34.99   0
  12   2   5  132.52   23.43   0
  12   4   7  149.86   22.22   0
  12   6  11   -9.28   15.90   0
  13 -13   4   19.60   30.67   0
  13   1   5  160.55   27.48   0
  13   3   7   55.88   20.42   0
  13   5  10   16.50   20.03   0
  14   2   7   56.97   23.96   0
  14   4  10   17.26   20.36   0
  15   3  10   10.99   24.48   0
  16   0   8    4.88   23.12   0
  16   2  11    7.82   21.30   0
  17  -1   9  164.20   26.81   0
 -24  -2  10   13.61   27.53   0
 -21  -9   7   10.00   20.30   0
 -21  -7   7   -9.11   23.46   0
 -21  -5   7    8.89   22.65   0
 -19 -11   6    0.95   21.75   0
 -19   7  11   34.62   39.76   0
 -18  10  14  108.47   30.24   0
 -17   1   6   16.20   34.38   0
 -17   9  12   22.12   30.13   0
 -16 -14   5   38.04   16.64   0
 -16 -10   4   58.90   20.74   0
 -16   0   5    0.48   30.22   0
 -14 -14   4   14.98   20.02   0
 -14 -10   3   70.16   20.57   0
 -14   8   9   81.42   28.27   0
 -13 -15   4    1.05   21.68   0
 -13  13  16   12.59   20.76   0
 -12 -14   3    7.13   16.16   0
 -12 -10   2  131.94   21.33   0
 -12   8   8   21.06   27.83   0
 -11 -15   3   23.20   16.33   0
 -11   5   5 2865.04   70.74   0
 -11  13  15   34.63   20.95   0
 -10  -8   1   44.81   18.67   0
  -9 -11   1  579.29   25.05   0
  -9   9   8  346.93   25.05   0
  -8 -12   1   14.23   20.09   0
  -8  12  12    4.15   20.91   0
  -7 -17   3   -9.41   20.67   0
  -7 -13   1   -3.62   19.60   0
  -7  -9   0   71.12   16.77   0
  -7  -5   0   34.07   26.30   0
  -7  11  10   39.73   20.35   0
  -7  13  14    9.95   21.91   0
  -6 -16   2  117.96   20.67   0
  -6 -14   1  222.94   18.16   0
  -6 -10   0   38.08   21.04   0
  -6  12  12   17.69   16.81   0
  -5 -11   0   -1.35   20.94   0
  -5   7   5  101.11   23.32   0
  -5   9   7  159.85   20.96   0
  -5  13  14   22.67   17.30   0
  -4 -18   3   -8.52   19.62   0
  -4 -12   0   63.38   21.56   0
  -4   6   4   19.17   25.78   0
  -3 -17   2   24.07   16.91   0
  -3 -15   1   28.61   19.79   0
  -3  -7  -1  109.49   19.35   0
  -3   5   3  112.29   28.13   0
  -3  11  10  125.00   18.23   0
  -3  13  14   58.35   20.61   0
  -2  -8  -1  203.62   24.51   0
  -2  12  12  140.62   17.51   0
  -1 -17   2   32.82   19.61   0
  -1 -13   0   84.34   20.48   0
  -1  -9  -1  566.17   26.29   0
  -1   9   7  220.51   18.89   0
  -1  11  10   -0.08   22.00   0
  -1  13  15   21.21   16.16   0
   0  12  12  -10.40   20.27   0
   1 -17   2    0.55   20.02   0
   1 -13   0   92.40   21.15   0
   2 -10  -1   52.02   20.73   0
   2   2   1   48.69   33.81   0
   2   6   4  842.01   25.71   0
   2  10   9  -14.19   17.48   0
   2  12  13  106.10   22.56   0
   3 -15   1   41.26   20.36   0
   3 -13   0   91.03   20.59   0
   3  -9  -1 1227.43   31.50   0
   3   7   5   77.47   23.05   0
   4  -8  -1 1325.79   36.38   0
   4  12  15  -28.14   20.69   0
   5   3   2  853.61   34.54   0
   5  11  13   25.36   16.44   0
   6 -16   2   23.35   20.52   0
   6 -14   1   16.09   21.50   0
   6   6   5  388.46   24.28   0
   7 -11   0   29.94   22.42   0
   7   9  10   62.06   21.00   0
   8   6   6   85.49   19.63   0
   8   8   9  192.37   21.58   0
   8  10  14  132.03   17.97   0
   9   7   8  131.43   21.18   0
   9   9  12   21.80   20.49   0
  10 -16   4   41.95   25.32   0
  10 -10   1    6.91   28.50   0
  10   0   2  139.90   27.15   0
  10   4   5   -4.51   20.09   0
  10   8  11    4.21   19.72   0
  11 -15   4   53.44   29.14   0
  11   7  10   33.07   21.08   0
  12 -14   4   15.80   28.00   0
  12   6  10   22.41   19.99   0
  14  -4   3  116.84   41.59   0
  14   0   5   47.03   25.24   0
  15   1   7   98.67   23.83   0
  16  -4   5   49.07   36.92   0
  16  -2   6   78.08   29.45   0
  16   2  10   55.38   25.09   0
  17  -3   7   59.62   28.30   0
 -23  -3   9    4.54   24.47   0
 -22  -8   8   24.06   20.26   0
 -22  -6   8   60.37   24.98   0
 -22  -4   8   28.08   23.95   0
 -21  -1   8   35.29   29.38   0
 -20  -2   7   49.62   27.55   0
 -19  -9   6    7.84   18.98   0
 -19  -3   6    6.83   22.13   0
 -18 -12   6    2.97   21.20   0
 -18  -6   5    3.20   20.15   0
 -17 -11   5   -9.93   20.17   0
 -16  -8   4   11.16   19.81   0
 -16  -4   4  101.22   22.79   0
 -16   8  10   10.85   32.99   0
 -15 -11   4   47.75   19.50   0
 -15  11  13  156.30   28.46   0
 -14  -4   3  106.89   24.60   0
 -14   0   4  203.49   32.68   0
 -14   6   7   53.98   37.67   0
 -14  10  11   70.50   27.03   0
 -14  12  14  242.19   27.57   0
 -13 -11   3   31.58   20.20   0
 -13  11  12    3.63   23.19   0
 -12  -8   2  106.43   19.88   0
 -12  -4   2   67.08   22.35   0
 -12   0   3   84.44   31.36   0
 -12  10  10   83.81   26.92   0
 -12  12  13   12.93   23.51   0
 -11 -11   2   34.18   21.32   0
 -11   1   3   20.53   38.76   0
 -11  11  11  312.93   26.20   0
 -10 -12   2  118.20   21.23   0
 -10  -6   1  127.78   21.70   0
 -10   8   7   33.66   27.86   0
  -9 -17   4   10.49   20.27   0
  -9 -13   2   11.03   19.62   0
  -9  -9   1  335.96   20.92   0
  -9  -3   1  535.24   29.98   0
  -9  13  14   31.12   20.61   0
  -8  14  16    3.89   21.68   0
  -7 -15   2  185.58   18.11   0
  -7  -7   0   76.32   18.83   0
  -6  -4   0  573.74   31.81   0
  -6   8   6  159.89   22.19   0
  -6  12  11  132.00   21.30   0
  -5  13  13   37.16   20.69   0
  -4 -16   2   27.74   19.91   0
  -4 -14   1  173.74   21.42   0
  -4  10   8   38.00   19.06   0
  -4  12  11    3.50   19.42   0
  -3  13  13   12.06   20.61   0
  -2  -6  -1  644.30   25.63   0
  -2  10   8   33.22   16.87   0
  -2  12  11  113.97   20.74   0
  -1 -15   1   30.12   15.65   0
  -1  -7  -1  548.77   28.05   0
  -1  -5  -1  452.46   33.49   0
  -1  13  14   31.36   16.41   0
   0  -8  -1   73.42   24.88   0
   0   4   2 2935.22   54.88   0
   1 -15   1    0.66   19.89   0
   1  -9  -1  114.29   23.16   0
   1  11  10   26.22   17.09   0
   1  13  14   75.36   21.92   0
   1  13  15   34.44   16.80   0
   2  -8  -1  193.21   26.27   0
   2  -4  -1 2196.85   53.18   0
   2  12  12   60.91   21.36   0
   3  -7  -1 2757.09   48.53   0
   3  -5  -1  894.99   41.22   0
   4 -16   2   49.59   20.47   0
   4 -12   0   58.61   20.63   0
   4  -6  -1  251.25   32.06   0
   4   6   4  375.15   25.47   0
   4  10   9   -6.79   20.56   0
   4  12  14   35.42   16.67   0
   5  11  12    4.73   20.71   0
   6   8   7  270.94   22.08   0
   7 -15   2   42.73   20.47   0
   7 -13   1   86.06   23.77   0
   7   5   4  443.45   25.29   0
   7   9   9  230.42   22.64   0
   7  11  14   52.28   20.87   0
   8 -14   2   23.52   23.29   0
   8 -12   1  191.78   25.86   0
   8  -8   0  136.87   30.57   0
   8   0   1   65.94   32.14   0
   8   8   8  179.58   21.49   0
   8  10  12   16.32   20.18   0
   8  10  13    6.11   16.73   0
   9 -15   3   24.01   24.89   0
   9 -11   1  186.21   30.01   0
   9  -1   1 1637.67   51.59   0
   9   1   2    9.72   23.06   0
   9   5   5  651.11   23.77   0
   9   9  11   32.00   19.85   0
  10  -2   1 2468.54   69.54   0
  10   2   3  941.80   33.51   0
  11 -13   3   52.95   30.11   0
  11 -11   2   31.38   28.41   0
  11   1   3   45.32   27.34   0
  12 -12   3   23.84   28.85   0
  12   0   3   28.99   25.40   0
  12   6   9   47.52   20.86   0
  13   3   6  223.39   25.42   0
  13   5   9    1.85   21.00   0
  14   4   9   -7.37   20.00   0
  15  -1   5   30.13   27.69   0
  15   3   9   23.74   19.76   0
  16   0   7   14.81   24.03   0
  16   2   9    9.89   24.63   0
  17  -5   6   60.74   37.28   0
  17  -1   8  -20.31   24.00   0
  17   1  10   -6.54   24.47   0
  18  -4   8   15.64   34.86   0
  18  -2   9    4.59   29.19   0
 -24  -4  10   28.49   25.12   0
 -24   0  11    8.62   30.58   0
 -24   2  12   14.95   40.64   0
 -23  -7   9   35.64   23.91   0
 -23  -5   9   82.78   25.45   0
 -20 -10   7   48.48   21.30   0
 -19  -7   6   22.14   20.71   0
 -19   9  13   50.32   31.38   0
 -17 -13   6   16.29   20.84   0
 -17  -9   5   72.62   21.72   0
 -17  -3   5  600.55   30.08   0
 -17  11  14   -5.54   27.08   0
 -16 -14   6   18.66   21.41   0
 -16  -6   4   77.40   20.79   0
 -16   2   6   37.99   39.56   0
 -16   6   8   44.43   47.81   0
 -16  10  12   42.47   28.39   0
 -16  12  15   20.21   24.87   0
 -14 -12   4  -14.79   18.56   0
 -14  -8   3    8.62   16.50   0
 -14  -6   3   33.61   20.30   0
 -13  13  15   10.23   24.35   0
 -12  -6   2   64.47   19.26   0
 -12   6   6  138.96   33.38   0
 -11 -15   4  -13.19   19.77   0
 -11 -13   3   53.13   19.76   0
 -11  13  14   14.11   19.59   0
 -10 -16   4   -6.25   20.48   0
 -10  10   9  149.67   26.14   0
 -10  12  12  146.95   21.99   0
  -9 -15   3   19.13   16.79   0
  -9  11  10  298.39   22.91   0
  -8  14  15   -1.57   21.29   0
  -7   7   5  220.19   27.32   0
  -7   9   7    6.92   20.51   0
  -7  13  13   33.89   20.51   0
  -6 -18   4   14.43   16.57   0
  -6 -12   1   46.35   21.22   0
  -6  -8   0  426.66   21.06   0
  -6  -6   0  159.40   25.47   0
  -6   6   4  895.48   35.17   0
  -6  10   8   92.88   21.36   0
  -5 -15   2  267.74   22.80   0
  -5 -13   1   16.51   16.67   0
  -5  -9   0  448.93   25.43   0
  -5  -3   0    7.03   30.53   0
  -4 -10   0  577.50   24.48   0
  -4  14  15  100.47   21.88   0
  -3 -17   3   -9.16   19.70   0
  -3 -11   0  467.98   23.77   0
  -3  -1   0  185.37   39.62   0
  -2 -14   1   10.88   19.26   0
  -2   4   2  176.50   41.14   0
  -2  14  15   22.16   19.73   0
  -1  13  13   91.56   16.35   0
   0 -16   2    5.57   20.86   0
   0 -12   0  221.73   20.55   0
   0  -6  -1 2187.06   41.63   0
   0  12  11   99.58   21.23   0
   1  -7  -1  105.43   28.00   0
   2 -16   2   19.29   20.42   0
   2 -14   1   38.01   19.98   0
   2 -12   0   16.68   19.18   0
   2  -6  -1  913.14   35.46   0
   2   4   2   18.76   31.79   0
   3   9   7  178.29   18.68   0
   3  13  15    2.92   21.38   0
   4 -14   1   26.66   19.96   0
   4   2   1  300.54   36.69   0
   4   8   6   12.28   17.15   0
   4  12  13   35.58   17.08   0
   5 -15   2   35.92   24.11   0
   5 -11   0   10.84   20.77   0
   5   7   5  388.72   24.12   0
   5  11  11   28.21   20.81   0
   6 -10   0   37.49   24.65   0
   7 -17   4    7.16   23.93   0
   7  -9   0   62.08   25.64   0
   7   7   6  143.69   17.46   0
   7  11  13   60.82   20.74   0
   8  -6   0  181.72   36.57   0
   8   2   2   10.88   25.32   0
   9 -13   2   51.03   23.71   0
   9   3   3  363.54   24.77   0
   9   7   7    7.90   20.33   0
   9   9  10   -1.57   19.48   0
  10 -12   2   62.19   25.54   0
  11   5   6   45.14   20.55   0
  11   7   9   52.95   20.18   0
  11   9  13   45.99   21.24   0
  12  -8   2   60.37   42.37   0
  12  -2   2  148.55   33.91   0
  12   2   4   19.42   24.61   0
  12   8  12   46.97   21.44   0
  13  -1   3  189.03   31.20   0
  13   5   8   36.32   21.21   0
  13   7  12   84.70   22.01   0
  14 -10   4   26.36   39.55   0
  14   4   8   14.46   21.08   0
  14   6  12   85.78   22.45   0
  15  -3   4   27.19   33.17   0
  15   1   6   51.04   23.76   0
  15   3   8    6.78   23.32   0
 -21  -9   8   15.49   20.09   0
 -21   1   9  334.12   38.22   0
 -21   3  10   91.64   45.56   0
 -20  -8   7   54.43   19.44   0
 -20  -4   7  129.85   23.98   0
 -19 -11   7   -2.84   21.52   0
 -18 -10   6   15.30   19.99   0
 -18   8  11   -9.03   33.31   0
 -17  -7   5   28.21   20.20   0
 -15 -15   6   21.47   16.75   0
 -15  -9   4  197.69   20.85   0
 -15  -3   4  117.25   25.35   0
 -15   1   5   13.72   30.91   0
 -15   9  10   13.22   31.42   0
 -14 -14   5  115.26   17.60   0
 -13 -15   5   43.62   16.03   0
 -13 -13   4   51.45   16.17   0
 -13   1   4 1576.12   54.54   0
 -13   9   9   74.43   27.37   0
 -12 -14   4    0.19   16.18   0
 -11  -9   2  218.31   17.27   0
 -11  -3   2    5.97   21.90   0
 -11   9   8  151.58   29.18   0
 -10 -10   2   -0.41   19.81   0
 -10  14  15   -9.99   23.17   0
  -9  -7   1  225.15   18.63   0
  -9  -5   1   22.29   23.47   0
  -9  13  13   38.52   19.83   0
  -8 -18   5   31.16   16.58   0
  -8   8   6   11.88   25.75   0
  -7 -13   2  224.50   21.11   0
  -7  -1   1  474.68   36.67   0
  -7  11   9   49.31   23.63   0
  -7  13  12   47.50   23.77   0
  -6 -16   3    2.99   16.02   0
  -6 -14   2   60.19   20.76   0
  -6   0   1    4.05   40.09   0
  -5   5   3  102.20   31.06   0
  -5  13  12   15.41   20.88   0
  -4 -18   4    4.35   16.92   0
  -4  -2   0  654.66   42.83   0
  -4  12  10   28.71   20.01   0
  -4  14  14   45.78   22.37   0
  -3 -15   2    8.41   19.02   0
  -3 -13   1   41.34   20.10   0
  -3   9   6  271.40   22.12   0
  -3  13  12   -9.06   19.19   0
  -2   8   5    4.14   23.00   0
  -2  12  10   38.94   19.80   0
  -2  14  14    2.53   18.98   0
  -1 -17   3   -1.21   20.62   0
  -1 -11   0   44.24   18.85   0
  -1   7   4   38.64   24.95   0
  -1   9   6  283.16   22.52   0
  -1  13  12   31.40   19.61   0
   1 -17   3   31.10   20.43   0
   1 -11   0   38.91   19.07   0
   1   7   4  313.29   26.23   0
   1  11   9   30.96   18.30   0
   1  13  13   95.14   18.14   0
   2   8   5  211.72   24.05   0
   2  12  11  182.55   22.07   0
   3 -11   0  502.09   25.02   0
   3  13  14   34.11   16.79   0
   4  10   8  461.00   24.03   0
   4  12  12   17.27   21.01   0
   5   5   3   90.92   25.93   0
   5   9   7   45.78   21.69   0
   6 -16   3   43.20   20.15   0
   6   6   4 1937.40   33.55   0
   6  10   9   61.11   20.98   0
   6  12  14  134.68   18.06   0
   7   1   1  736.58   37.59   0
   7  11  12   20.67   20.09   0
   8 -16   4  136.81   26.10   0
   8   6   5  150.10   17.25   0
  10 -16   5   31.58   25.09   0
  10  -8   1   11.40   30.72   0
  10   4   4  458.80   25.34   0
  10   8   9   25.32   20.30   0
  10  10  13  -27.01   21.44   0
  11   3   4  187.81   22.60   0
  11   9  12   29.90   21.35   0
  12   6   8   69.22   19.72   0
  12   8  11   25.17   22.16   0
  13   1   4  410.56   29.21   0
  13   7  11   26.23   21.35   0
  14   6  11   -1.22   20.61   0
  15   5  11   41.99   20.60   0
  16   2   8   68.47   23.91   0
  17  -3   6  160.64   36.50   0
  17  -1   7    4.49   27.66   0
  17   1   9  189.12   22.99   0
  18  -6   7   20.49   49.70   0
  18  -2   8   42.32   32.16   0
 -23  -1  10   17.08   26.77   0
 -22  -2   9   -0.24   27.64   0
 -21  -7   8   43.93   23.35   0
 -21  -3   8   13.06   24.86   0
 -20  -6   7    9.34   20.42   0
 -20   0   8 1793.45   49.89   0
 -19  -1   7  252.09   33.47   0
 -18 -12   7    4.09   21.77   0
 -18  -8   6  -13.68   20.99   0
 -18  -2   6  233.53   26.01   0
 -17 -11   6   34.87   20.65   0
 -17  -5   5  237.41   22.03   0
 -16 -10   5   64.78   20.94   0
 -15  -7   4   26.24   19.28   0
 -15  -5   4   28.94   24.44   0
 -14 -10   4  -17.53   17.91   0
 -14  12  13    2.14   23.99   0
 -13  -7   3   17.66   19.06   0
 -13  -3   3  370.48   24.96   0
 -13  11  11  103.64   27.45   0
 -13  13  14    9.78   24.59   0
 -12 -10   3  143.67   20.17   0
 -12  12  12  130.51   23.94   0
 -11  -7   2   36.31   19.13   0
 -11  -5   2   97.98   20.75   0
 -11  13  13   23.58   22.04   0
 -10  12  11   49.68   23.85   0
  -9 -17   5   16.89   16.40   0
  -9 -11   2  172.14   17.16   0
  -9   5   4  168.69   38.15   0
  -8 -16   4   32.39   16.45   0
  -8 -14   3  616.70   24.46   0
  -8 -12   2   23.06   16.70   0
  -8  -8   1   43.56   17.54   0
  -8  10   8 1517.04   32.57   0
  -8  14  14   33.31   19.72   0
  -7 -15   3  200.83   18.01   0
  -7  -9   1  332.80   21.81   0
  -6  12  10   20.41   20.17   0
  -5 -17   4  -14.07   20.51   0
  -5  -7   0  130.37   19.02   0
  -5  -5   0  402.95   27.69   0
  -4 -16   3   -5.94   18.19   0
  -4 -14   2   53.57   20.63   0
  -4  -8   0    2.61   21.45   0
  -4   8   5    0.23   22.18   0
  -4  10   7  390.09   22.37   0
  -3  -9   0 1323.43   30.33   0
  -3   7   4   57.87   25.35   0
  -2  10   7   32.26   16.60   0
  -1 -15   2    0.99   18.62   0
  -1 -13   1  822.26   24.62   0
   0   6   3  127.88   25.95   0
   0  10   7  232.32   18.56   0
   0  12  10   56.95   17.27   0
   0  14  14   49.19   20.77   0
   1 -15   2  115.45   20.53   0
   1  13  12  232.67   22.50   0
   2  12  10   48.65   20.72   0
   3 -13   1   51.32   20.51   0
   3   7   4   61.57   22.39   0
   3   9   6   -5.61   21.44   0
   3  11   9   12.48   16.00   0
   4 -16   3   10.64   19.83   0
   4   4   2  188.32   24.24   0
   4  12  11  142.49   21.81   0
   5  11  10   26.81   16.37   0
   6 -14   2   -2.20   21.55   0
   6 -12   1   48.63   21.69   0
   6   8   6  229.61   19.12   0
   6  12  13   -3.13   16.93   0
   7 -15   3   28.70   20.17   0
   7   3   2 3340.99   47.41   0
   7  11  11   76.42   20.33   0
   8   4   3  344.43   25.53   0
   8   8   7   71.43   16.56   0
   8  10  10   75.41   20.13   0
   9   5   4  127.74   23.37   0
   9   7   6   15.41   18.92   0
   9   9   9  236.57   21.06   0
  10   8   8  222.19   21.41   0
  10  10  12   15.56   20.45   0
  11 -15   5   21.65   25.34   0
  11   9  11    8.67   21.46   0
  12 -14   5   14.70   28.82   0
  12   4   5   19.97   23.36   0
  13 -13   5   22.10   30.85   0
  13  -9   3   11.91   38.25   0
  13   3   5  185.85   25.97   0
  13   5   7   26.28   20.20   0
  13   7  10   27.98   20.63   0
  14   0   4 1395.17   36.55   0
  14   4   7  210.65   21.94   0
  14   6  10    4.80   19.71   0
  15   3   7   20.54   23.89   0
  15   5  10   58.80   21.38   0
  16  -2   5   14.38   31.22   0
  16   0   6  112.46   25.48   0
  16   4  10   11.42   24.99   0
  18  -4   7   57.57   33.74   0
  18   0   9   -4.47   28.95   0
 -25  -1  12   15.75   32.10   0
 -22  -8   9   16.17   20.50   0
 -22  -6   9   18.94   24.87   0
 -21  -5   8  156.10   22.05   0
 -19  -9   7   13.87   19.42   0
 -18  -6   6   38.95   23.49   0
 -17 -13   7   19.01   20.70   0
 -17   9  11   21.51   32.83   0
 -16 -14   7    6.08   20.80   0
 -16 -12   6   39.65   20.12   0
 -16  -8   5   92.95   20.52   0
 -16  -2   5   26.78   27.26   0
 -16  12  14  163.82   26.83   0
 -15 -15   7   70.45   20.41   0
 -15 -13   6   45.48   20.14   0
 -15 -11   5   68.82   20.05   0
 -15   3   6  160.22   54.62   0
 -15   7   8    8.72   37.27   0
 -15  11  12  122.09   26.06   0
 -14 -12   5   73.08   19.11   0
 -14   2   5  148.93   43.79   0
 -13 -15   6   26.28   20.23   0
 -13 -11   4    8.67   19.04   0
 -13  -5   3  113.66   20.84   0
 -13   7   7   73.20   30.89   0
 -12 -14   5   21.80   19.61   0
 -12 -12   4   14.66   19.58   0
 -12   2   4   70.60   45.74   0
 -12  14  15   34.89   21.10   0
 -11 -15   5   15.72   19.99   0
 -11 -13   4   32.71   20.00   0
 -11 -11   3  228.92   18.94   0
 -11  11  10   53.97   20.38   0
 -10 -16   5    4.97   16.30   0
 -10 -12   3   73.46   16.88   0
 -10  -8   2   71.83   18.90   0
 -10  -2   2  374.57   29.20   0
 -10  14  14   67.98   21.54   0
  -9 -15   4   26.17   16.89   0
  -9 -13   3    8.81   16.03   0
  -9   9   7   79.77   24.72   0
  -9  13  12   22.16   20.27   0
  -8  -6   1  105.87   23.80   0
  -8  -4   1  175.41   27.39   0
  -6 -16   4   75.08   20.36   0
  -6 -10   1  210.47   18.54   0
  -5 -15   3  336.55   22.96   0
  -5 -13   2  256.07   21.95   0
  -5 -11   1   27.20   16.79   0
  -5   9   6   26.62   20.28   0
  -5  13  11   18.02   20.41   0
  -4  -6   0   84.79   24.32   0
  -3  11   8  883.25   21.45   0
  -3  13  11   23.23   21.39   0
  -2 -16   3  -16.91   15.73   0
  -2 -14   2   60.14   20.62   0
  -2 -12   1  133.97   20.86   0
  -2   6   3  257.35   28.80   0
  -2  12   9   52.74   19.93   0
  -1  13  11   45.00   19.40   0
   0 -16   3   12.75   20.42   0
   0  14  13   55.30   19.99   0
   1  13  11  215.61   22.96   0
   2 -16   3   -6.97   19.86   0
   2 -10   0  682.99   24.88   0
   2   6   3   54.79   20.20   0
   4 -14   2   19.83   19.62   0
   4   0   0 4362.65   96.84   0
   4   8   5  305.41   19.92   0
   5  -9   0  445.10   29.40   0
   5  11   9   70.42   20.23   0
   5  13  13   14.47   20.31   0
   6  12  12   17.90   16.67   0
   7 -17   5   25.15   21.53   0
   7 -13   2   94.55   23.45   0
   7 -11   1   -2.40   25.19   0
   7  -7   0   90.86   29.92   0
   7   5   3   35.77   22.89   0
   7  11  10    8.39   20.20   0
   8 -14   3   37.62   22.94   0
   8 -10   1  135.25   28.58   0
   8  10   9   63.35   19.53   0
   9 -15   4  163.43   22.52   0
   9  -9   1   39.95   26.68   0
   9  11  12   -3.48   19.43   0
  10  10  11   23.79   20.64   0
  11  -3   1 2614.03   95.04   0
  11   7   7  250.96   22.10   0
  11   9  10   25.99   20.28   0
  12   6   7   61.41   20.88   0
  12   8  10   33.34   22.09   0
  13 -11   4  378.36   38.20   0
  13   7   9   12.48   19.67   0
  14  -2   3  360.61   36.04   0
  14   2   5  277.96   23.28   0
  14   6   9   28.75   19.87   0
  15   1   5   25.39   25.82   0
  15   5   9   15.62   20.00   0
  16   2   7   54.01   23.34   0
  16   4   9   40.97   23.80   0
  17   3  10   15.60   21.09   0
 -23  -7  10   22.19   20.41   0
 -23  -3  10    5.20   26.71   0
 -23   1  11   31.20   34.01   0
 -22  -4   9   12.84   23.45   0
 -21   9  14   19.12   37.84   0
 -19 -11   8   15.04   21.03   0
 -19  -7   7   19.84   23.60   0
 -18 -10   7   77.53   19.70   0
 -17  -9   6  396.48   24.30   0
 -16  -6   5  443.11   25.46   0
 -14  -8   4   23.91   19.34   0
 -14  -2   4  182.00   29.18   0
 -14  10  10   88.36   27.14   0
 -13 -13   5  100.01   16.68   0
 -12  -8   3  109.27   20.01   0
 -12  -2   3  288.48   31.38   0
 -12  10   9   69.11   24.11   0
 -11   7   6   17.18   27.34   0
 -10  -6   2  162.98   22.05   0
  -9 -17   6   64.12   20.72   0
  -9  -9   2   34.51   18.23   0
  -9  11   9  439.79   23.44   0
  -8 -16   5   -0.09   19.88   0
  -8 -10   2   29.10   20.39   0
  -8  14  13   56.88   20.22   0
  -7 -15   4  150.23   21.23   0
  -7 -11   2   43.55   21.23   0
  -7  13  11    9.08   20.69   0
  -6 -14   3 1133.99   28.21   0
  -6 -12   2   98.99   20.30   0
  -6   8   5  106.36   25.16   0
  -6  10   7  419.51   24.38   0
  -5   7   4   28.41   27.74   0
  -5  15  14   -2.09   22.74   0
  -4   4   2 2162.78   57.71   0
  -4  12   9   33.20   20.74   0
  -4  14  12    3.95   22.07   0
  -3 -15   3   14.33   18.41   0
  -3 -11   1    3.79   19.61   0
  -2 -18   5   17.48   17.51   0
  -2  -8   0  202.32   24.58   0
  -1 -17   4   11.28   17.14   0
   0 -14   2  316.89   22.82   0
   0 -12   1  340.48   20.66   0
   0  12   9   22.94   16.97   0
   1 -17   4    6.92   15.35   0
   1  -9   0  183.89   23.91   0
   1   3   1  139.70   41.62   0
   2 -18   5   15.63   20.66   0
   2 -14   2   77.84   20.15   0
   2 -12   1  114.59   20.64   0
   2  12   9  131.58   21.35   0
   2  14  13   65.61   20.92   0
   3  11   8  215.21   18.04   0
   4   6   3  908.49   25.97   0
   4  10   7   18.34   17.32   0
   4  12  10  184.53   17.85   0
   5 -15   3   26.84   20.82   0
   5   7   4  114.26   19.02   0
   5   9   6  121.50   17.75   0
   5  13  12    6.05   19.82   0
   6  -8   0  473.91   29.80   0
   6   4   2  675.27   30.93   0
   6   8   5  564.40   24.24   0
   6  12  11   47.94   20.23   0
   8 -16   5   29.52   24.57   0
   8 -12   2   21.20   23.54   0
   8   6   4  786.94   25.29   0
   9 -13   3   85.71   24.19   0
   9   9   8   31.99   16.22   0
   9  11  11    9.61   20.10   0
  10 -14   4   12.69   23.27   0
  10   6   5   21.59   19.16   0
  10  10  10   26.64   19.99   0
  11 -13   4   16.06   28.76   0
  11  -9   2   63.08   33.72   0
  12 -12   4   12.17   31.68   0
  13  -3   2   67.69   39.60   0
  13   5   6  180.06   24.27   0
  14   4   6  234.10   24.06   0
  15 -11   6   25.09   39.08   0
  15  -1   4   99.23   27.55   0
  17  -1   6   51.24   29.30   0
  17   3   9   23.93   24.56   0
  18  -2   7    3.94   29.54   0
  18   0   8  228.52   29.12   0
 -24  -4  11   58.63   24.43   0
 -21  -9   9    8.74   19.36   0
 -20  -8   8   24.78   18.84   0
 -20   2   9  247.83   41.57   0
 -19  -5   7    0.76   22.45   0
 -19  -3   7   12.02   22.25   0
 -18 -12   8   22.74   20.96   0
 -17 -11   7   58.41   19.47   0
 -17  -1   6    9.68   27.17   0
 -17  11  13   71.16   25.82   0
 -16 -10   6  425.72   23.96   0
 -16  -4   5   73.48   22.30   0
 -15  -9   5   16.15   20.33   0
 -14  -6   4   87.15   20.39   0
 -14  -4   4    6.72   23.28   0
 -13  -9   4   10.98   20.16   0
 -13  13  13   25.23   24.14   0
 -12  -6   3  118.44   20.14   0
 -12  12  11   72.05   23.93   0
 -11 -17   7    5.83   16.70   0
 -11  -9   3    8.76   19.59   0
 -11  13  12   18.52   19.95   0
 -10 -16   6   11.60   20.01   0
 -10 -10   3 1058.87   26.29   0
 -10  -4   2  145.14   23.42   0
 -10  10   8  266.07   27.57   0
 -10  14  13   22.34   20.44   0
  -9 -15   5   70.84   20.71   0
  -8 -12   3  169.30   21.37   0
  -8   4   3  307.05   48.03   0
  -7 -13   3  101.08   20.23   0
  -7  -5   1   46.18   26.24   0
  -7  -3   1  880.77   34.71   0
  -7   9   6   53.09   20.92   0
  -7  11   8  435.20   23.11   0
  -7  15  14   38.47   21.82   0
  -6  -8   1  136.39   22.44   0
  -6  12   9  159.55   21.44   0
  -6  14  12   14.17   20.44   0
  -5 -17   5   15.15   15.90   0
  -5  13  10   36.79   20.16   0
  -4 -16   4   44.38   15.38   0
  -4 -10   1   66.78   21.44   0
  -3 -13   2   15.79   16.20   0
  -3  -5   0 1403.91   36.86   0
  -3  -3   0  937.86   43.37   0
  -3  13  10   19.93   16.13   0
  -2 -16   4   15.40   18.86   0
  -2  10   6  173.48   20.05   0
  -1 -15   3  165.76   20.69   0
  -1 -11   1   87.90   19.53   0
  -1   5   2 1365.79   39.99   0
  -1   9   5  119.45   21.90   0
  -1  11   7   61.13   20.38   0
  -1  13  10   15.19   15.46   0
  -1  15  14   33.10   16.71   0
   0   8   4 1594.73   32.51   0
   0  10   6   40.38   19.51   0
   1 -15   3   82.83   20.64   0
   1   9   5 1517.35   30.13   0
   1  13  10  173.50   21.19   0
   2   8   4 2391.50   35.30   0
   2  10   6   37.37   21.54   0
   2  14  12   68.45   21.27   0
   3 -15   3   -2.48   20.78   0
   3   3   1  222.13   30.75   0
   3   5   2   18.69   26.76   0
   3   9   5    5.64   20.92   0
   4 -16   4   66.15   19.80   0
   4  12   9    6.52   19.78   0
   4  14  13   32.90   20.82   0
   5 -13   2   12.38   20.00   0
   5 -11   1   48.36   21.61   0
   5  11   8   27.47   19.77   0
   6 -14   3  104.89   23.97   0
   6   6   3 1558.71   32.34   0
   6  12  10   88.54   20.49   0
   7 -15   4   33.18   23.48   0
   8  10   8   31.13   20.06   0
   8  12  12    2.35   16.35   0
   9 -11   2  145.56   25.54   0
   9   3   2  647.23   30.73   0
   9   7   5   66.38   18.98   0
  10 -12   3   60.30   28.21   0
  10 -10   2  592.51   35.05   0
  10   2   2  434.08   26.69   0
  10   4   3   89.52   23.85   0
  11 -15   6   34.18   28.70   0
  11 -11   3   10.21   31.30   0
  11   1   2 1340.04   37.29   0
  11   3   3 1708.61   33.47   0
  11   9   9   12.43   19.87   0
  12 -10   3    8.91   31.54   0
  12   2   3  529.01   25.73   0
  12   6   6  457.96   23.77   0
  13   1   3  149.84   25.69   0
  13   7   8   62.57   20.62   0
  14   6   8   51.60   19.78   0
  15  -9   5   24.84   42.40   0
  15   3   6  138.00   21.05   0
  15   5   8   21.57   19.68   0
  16   0   5   30.56   27.25   0
  16   4   8   31.34   23.60   0
  17   1   7   10.25   23.15   0
 -23   3  12   16.96   42.07   0
 -22  -8  10   30.46   23.15   0
 -22   0  10  248.29   34.88   0
 -21  -7   9   27.70   22.77   0
 -21  -1   9  334.94   32.41   0
 -20 -10   9   16.63   20.08   0
 -20  -4   8   59.61   22.78   0
 -20  -2   8   41.99   23.89   0
 -20   8  12   74.07   42.66   0
 -20  10  14   10.59   31.83   0
 -19  -9   8   59.68   22.56   0
 -19   1   8  436.95   41.13   0
 -18  -8   7  216.51   22.38   0
 -18   0   7   24.43   29.09   0
 -17 -13   8   30.14   17.75   0
 -17  -7   6   66.43   20.61   0
 -16 -12   7   40.36   20.22   0
 -16  10  11   52.69   29.76   0
 -15 -15   8   30.73   16.52   0
 -15 -13   7   27.99   19.60   0
 -15 -11   6    0.13   20.42   0
 -15  13  14   -1.78   24.37   0
 -14 -14   7   85.65   20.40   0
 -14 -12   6   35.73   20.05   0
 -14 -10   5   69.54   19.89   0
 -14   8   8   30.59   30.37   0
 -14  12  12   46.19   24.18   0
 -13 -13   6   29.65   19.75   0
 -13 -11   5   15.53   18.83   0
 -12 -14   6   39.51   19.60   0
 -12 -10   4   35.84   20.10   0
 -12  -4   3   12.50   20.48   0
 -12   8   7  190.98   29.05   0
 -11 -15   6    0.84   19.49   0
 -11 -13   5  111.33   19.64   0
 -10 -14   5   18.87   20.09   0
 -10 -12   4  327.16   21.48   0
  -9 -13   4    9.21   19.60   0
  -9  -7   2   15.75   20.59   0
  -9  -1   2  108.21   27.97   0
  -9   7   5  801.97   37.11   0
  -8   6   4  572.90   35.19   0
  -8  10   7   26.92   25.00   0
  -8  14  12   25.27   19.08   0
  -6 -16   5    0.31   19.34   0
  -5  15  13  118.47   23.52   0
  -4 -14   3  141.08   17.92   0
  -4 -12   2  117.88   21.81   0
  -4   6   3   29.11   25.90   0
  -4  10   6  250.79   20.40   0
  -4  14  11   42.25   20.52   0
  -3 -17   5    0.34   16.93   0
  -3   9   5   27.60   20.35   0
  -3  11   7   36.68   19.67   0
  -3  15  13   25.40   21.77   0
  -2 -10   1   51.65   20.79   0
  -2  -6   0  184.45   26.11   0
  -2   8   4  203.56   24.90   0
  -2  12   8  121.51   21.06   0
  -2  14  11   31.67   18.83   0
  -1 -17   5   16.95   21.16   0
  -1  -7   0 2051.83   36.47   0
  -1   3   1   34.08   38.82   0
  -1  15  13   30.54   20.31   0
   0 -16   4   49.53   21.18   0
   0  14  11   28.70   20.03   0
   1 -17   5   27.19   19.71   0
   1 -13   2  326.94   22.16   0
   1 -11   1   75.89   18.26   0
   1   7   3  500.47   27.82   0
   2 -18   6   36.49   21.35   0
   2 -16   4   69.70   20.52   0
   2  -8   0  223.30   26.09   0
   2  12   8   12.91   20.27   0
   3 -17   5    7.89   19.97   0
   3 -13   2   38.37   20.03   0
   3 -11   1   43.68   21.19   0
   3  11   7   27.57   20.38   0
   3  13  10  113.44   21.82   0
   4  -8   0   12.87   23.09   0
   4   8   4  142.27   22.20   0
   4  10   6   78.26   22.05   0
   4  14  12    6.56   20.23   0
   5   3   1   46.11   29.17   0
   5   5   2   97.20   25.86   0
   5  13  11  -23.37   16.07   0
   7  -5   0   28.04   36.87   0
   7   7   4   22.97   16.93   0
   7   9   6  178.42   17.71   0
   7  13  12    8.65   19.55   0
   8  12  11   32.29   19.75   0
   9 -15   5   26.10   25.18   0
   9   5   3   21.71   20.89   0
   9   9   7    8.15   16.19   0
   9  11  10   40.00   16.27   0
  10  -6   1  161.27   41.89   0
  10  10   9  229.53   21.35   0
  11   5   4    7.57   21.12   0
  11   7   6   27.49   16.17   0
  12 -14   6   72.47   28.46   0
  12   0   2  305.40   29.48   0
  12   4   4  255.83   22.09   0
  12   8   8   18.18   16.76   0
  12  10  11   -3.26   21.02   0
  13 -13   6   69.15   32.68   0
  13   3   4   13.96   21.69   0
  14 -12   6   12.66   33.45   0
  14   2   4  129.11   25.67   0
  14   8  10   50.18   20.62   0
  15   7  10   75.07   20.87   0
  16  -4   4  281.44   47.71   0
  16   2   6   74.13   23.96   0
  17  -5   5  287.43   56.29   0
  17  -3   5  331.08   39.12   0
  17   3   8  120.57   25.04   0
 -21  -5   9  119.31   23.71   0
 -19 -11   9   20.96   21.08   0
 -19   9  12    9.52   32.44   0
 -19  11  14   16.31   31.65   0
 -17  -5   6  371.94   23.70   0
 -17  -3   6   42.73   25.60   0
 -17   7   9   15.26   43.26   0
 -16   8   9  215.37   40.18   0
 -16  12  13   17.19   24.41   0
 -15  -7   5   -9.98   18.89   0
 -15  -1   5   11.30   26.90   0
 -15  11  11    1.47   27.10   0
 -13  -7   4  220.31   20.22   0
 -13  11  10  136.77   24.75   0
 -12 -12   5   44.94   16.35   0
 -11  -7   3   68.50   19.43   0
 -11  11   9  230.93   24.85   0
  -9 -17   7   24.76   15.67   0
  -9  -5   2   26.84   23.42   0
  -9  11   8  167.97   24.87   0
  -8 -16   6   27.79   19.95   0
  -8  -8   2  374.07   22.70   0
  -8  12   9   11.11   19.53   0
  -7 -15   5  208.41   20.90   0
  -7  -9   2  480.92   23.68   0
  -6 -14   4   53.04   21.53   0
  -6 -10   2    2.99   20.92   0
  -6  -6   1  176.23   24.17   0
  -6  14  11   73.25   19.90   0
  -5 -17   6    3.93   19.95   0
  -5 -13   3   28.26   20.35   0
  -5 -11   2   28.47   16.25   0
  -5   9   5    6.95   22.19   0
  -5  11   7  135.62   20.28   0
  -4 -16   5   24.41   18.79   0
  -4  12   8  229.20   22.18   0
  -3 -15   4    9.46   19.01   0
  -3  -9   1 1280.88   30.91   0
  -3  13   9  102.77   20.57   0
  -3  15  12  117.21   22.17   0
  -2 -14   3   23.06   20.08   0
  -2 -12   2   32.16   19.36   0
  -2  -2   0 1583.47   55.43   0
  -1   7   3  174.93   27.37   0
  -1  13   9   30.02   19.15   0
   0 -14   3   49.76   21.02   0
   1  13   9  255.73   22.02   0
   1  15  13   37.86   16.04   0
   2  14  11   27.29   20.88   0
   3   7   3  143.28   19.42   0
   4 -14   3   53.38   19.65   0
   4  12   8   -1.36   19.62   0
   5  -7   0  158.92   27.76   0
   5   9   5   -8.31   16.04   0
   5  11   7  181.03   21.05   0
   5  13  10   45.62   21.42   0
   6 -16   5   65.79   21.47   0
   6 -12   2    9.40   21.45   0
   6  -6   0  137.90   31.82   0
   7 -13   3    8.65   22.61   0
   7  -9   1   82.33   27.59   0
   7  -1   0   68.30   41.75   0
   7  11   8   90.82   17.20   0
   7  13  11   -1.70   19.76   0
   8 -14   4   46.24   23.80   0
   8   2   1 1968.22   42.95   0
   8   4   2   16.76   24.00   0
   8  12  10   21.63   19.60   0
   9   1   1 1571.68   40.68   0
   9  11   9  131.26   20.77   0
  10 -14   5   57.18   27.78   0
  10   0   1  155.49   30.55   0
  10   6   4  407.34   21.64   0
  10  10   8   62.61   20.80   0
  12   6   5  129.35   20.70   0
  12   8   7  216.97   20.71   0
  13   5   5  176.69   21.61   0
  13   7   7   62.22   20.51   0
  13   9  10    9.69   17.13   0
  14   0   3   53.47   24.55   0
  14   4   5   44.32   19.99   0
  14   8   9   21.49   20.63   0
  15   1   4   82.91   26.88   0
  15   3   5   40.42   23.25   0
  15   7   9   49.96   20.35   0
  16  -2   4   42.28   34.33   0
  16   4   7    9.32   19.22   0
  16   6   9   -8.61   23.13   0
  17   1   6   55.25   24.07   0
  18  -4   6  217.75   42.23   0
  18   0   7   -2.90   23.85   0
  18   2   8   49.89   24.75   0
 -24   0  12    5.41   29.94   0
 -23  -1  11    8.58   30.32   0
 -22  -6  10  169.70   22.98   0
 -22  -2  10   25.19   25.89   0
 -21  -9  10    4.06   20.17   0
 -21  -3   9   -4.59   23.86   0
 -20  -8   9    9.00   22.41   0
 -19  -7   8   11.39   23.38   0
 -18 -12   9   26.17   21.74   0
 -18 -10   8  100.39   21.39   0
 -18  -6   7  177.12   20.56   0
 -18  10  12    5.33   29.82   0
 -17 -13   9    4.08   20.85   0
 -17  -9   7  352.37   24.23   0
 -15  -5   5   42.06   21.17   0
 -15   9   9   46.16   34.71   0
 -14  -8   5    4.48   19.39   0
 -13   9   8   28.96   27.41   0
 -13  13  12   66.61   23.88   0
 -12  -8   4   -2.06   18.35   0
 -12  14  13    2.92   20.29   0
 -11  -1   3   24.21   26.20   0
 -11   9   7   20.55   24.91   0
 -11  13  11  164.20   24.16   0
 -10  14  12   32.72   19.96   0
  -9 -15   6   22.17   20.30   0
  -9  -3   2    2.98   25.82   0
  -9  13  10   25.02   23.43   0
  -9  15  13   -1.70   19.24   0
  -8 -14   5   44.87   19.98   0
  -8   8   5   10.74   28.02   0
  -8  14  11   65.75   19.95   0
  -7 -13   4   53.34   20.13   0
  -7 -11   3   23.58   21.82   0
  -7   5   3  110.49   34.76   0
  -6 -12   3  164.29   18.14   0
  -6  -4   1  550.96   30.36   0
  -6  -2   1  771.86   36.64   0
  -6  10   6   25.02   20.78   0
  -6  12   8    6.83   19.12   0
  -5  -7   1  330.10   20.61   0
  -5  15  12  203.48   21.98   0
  -4  -8   1 1295.58   29.76   0
  -4  14  10   -0.05   20.69   0
  -3 -17   6   76.08   20.29   0
  -3 -13   3   39.62   20.04   0
  -3 -11   2  445.33   21.76   0
  -3   5   2 1140.68   41.69   0
  -2 -16   5    9.59   19.84   0
  -2  14  10   30.45   19.58   0
  -1  11   6    5.50   19.89   0
   0 -12   2   33.34   18.84   0
   0 -10   1  457.96   23.31   0
   0  -6   0  121.64   27.13   0
   0  10   5   82.54   19.68   0
   1 -15   4    2.25   20.37   0
   1  11   6   48.01   20.09   0
   1  15  12   52.82   20.41   0
   2 -12   2   13.15   22.51   0
   2 -10   1  102.12   19.81   0
   2  10   5   -2.43   20.51   0
   2  14  10  133.80   21.04   0
   3 -17   6   49.11   23.86   0
   3 -15   4   34.97   20.31   0
   3  -7   0  476.33   29.62   0
   3  13   9  128.79   17.63   0
   4 -16   5   37.67   19.36   0
   4 -12   2   28.89   19.83   0
   4 -10   1   23.72   19.77   0
   5   7   3  264.28   24.09   0
   6   8   4  275.97   18.45   0
   7 -11   2  190.40   26.64   0
   7   5   2  461.21   26.89   0
   7   9   5   37.83   19.96   0
   8  -8   1   26.33   27.65   0
   8   6   3  877.79   26.60   0
   9  -7   1  194.54   34.87   0
   9   7   4  139.63   19.58   0
  11  -1   1  328.41   38.30   0
  11   9   7   70.60   20.09   0
  11  11  10   -8.84   19.06   0
  13  -1   2   46.48   26.97   0
  13   9   9    3.99   20.80   0
  15  -3   3   28.63   36.37   0
  17  -1   5  184.27   32.83   0
  17   3   7   42.37   23.67   0
  18  -2   6   19.31   29.70   0
 -24  -2  12   20.16   26.94   0
 -23  -5  11   49.66   25.05   0
 -23  -3  11    2.21   26.41   0
 -22  -4  10   58.12   23.46   0
 -20   4  10   74.37   48.09   0
 -18  -4   7   68.47   23.19   0
 -18  -2   7   13.89   23.15   0
 -17 -11   8   22.65   16.36   0
 -16 -12   8   23.73   21.13   0
 -16 -10   7  189.00   22.48   0
 -16  -6   6   27.97   22.42   0
 -15 -13   8   11.57   19.72   0
 -15 -11   7   24.51   19.94   0
 -15  -9   6  572.18   24.61   0
 -15  -3   5  223.90   22.63   0
 -15  13  13   53.91   25.05   0
 -14 -10   6   66.84   19.31   0
 -13  -9   5   53.67   19.45   0
 -13  -5   4   50.49   19.93   0
 -13  -3   4   10.46   24.33   0
 -13   3   5  889.89   73.93   0
 -12 -14   7   25.21   19.01   0
 -12  12  10  115.64   23.79   0
 -11 -15   7    3.48   16.31   0
 -11  -9   4  322.17   22.17   0
 -11  -3   3   23.66   25.33   0
 -10 -14   6   27.55   19.46   0
 -10 -10   4  739.68   24.59   0
 -10  12   9   19.99   22.72   0
  -9 -13   5   39.64   19.27   0
  -9 -11   4  583.06   23.60   0
  -9  -9   3   87.46   16.51   0
  -9   9   6  338.16   26.45   0
  -8 -12   4   25.74   20.10   0
  -8 -10   3   41.46   16.93   0
  -8  -6   2  131.49   23.28   0
  -8   0   2    8.91   35.87   0
  -7   7   4   25.55   25.86   0
  -7  11   7   68.30   21.00   0
  -7  13   9  113.91   20.47   0
  -7  15  12   76.21   21.14   0
  -6  14  10    2.25   20.53   0
  -5 -15   5   37.89   19.27   0
  -3   7   3  294.57   27.76   0
  -3  11   6    9.04   18.35   0
  -3  15  11   49.55   20.11   0
  -2  10   5   64.12   19.68   0
  -1 -13   3  229.48   22.31   0
  -1  -9   1  128.38   22.25   0
  -1   9   4  156.38   22.17   0
  -1  13   8   27.51   19.83   0
   0   6   2    8.20   25.92   0
   1   9   4  114.51   22.70   0
   1  13   8   36.98   20.31   0
   1  15  11   10.42   19.22   0
   2   4   1  301.75   35.08   0
   2   6   2  648.20   25.07   0
   2  12   7   30.63   17.59   0
   3   1   0  186.33   44.80   0
   3   9   4   70.41   21.94   0
   3  11   6  129.98   18.24   0
   3  15  12   55.23   17.75   0
   4  -6   0   80.15   29.37   0
   4   4   1  177.46   29.61   0
   4   6   2  412.40   25.69   0
   4  10   5  123.25   21.42   0
   4  12   7   31.48   19.31   0
   5 -13   3   78.05   20.01   0
   6 -14   4   21.04   23.85   0
   6  12   8   90.23   16.42   0
   6  14  11   -4.29   19.63   0
   7   3   1   25.88   26.33   0
   7   7   3 3684.87   39.41   0
   7  11   7   18.90   16.65   0
   7  13  10   -2.21   16.70   0
   8 -12   3  118.90   23.70   0
   8  -2   0   20.45   52.10   0
   8   8   4   58.04   19.52   0
   8  12   9   61.33   16.70   0
   9 -15   6   30.83   24.29   0
   9 -13   4    4.62   22.65   0
   9  11   8   42.51   19.54   0
   9  13  11   -9.98   20.05   0
  10   8   5   94.82   19.70   0
  10  10   7  177.22   20.37   0
  10  12  10   26.75   18.44   0
  11  11   9   90.69   21.27   0
  12   8   6   28.40   19.39   0
  12  10   9   63.67   16.73   0
  13   3   3  195.36   25.60   0
  13   7   6   47.87   19.64   0
  13   9   8  171.40   21.35   0
  15  -1   3   12.10   29.66   0
  15   5   6   15.60   20.60   0
  15   7   8    4.19   19.71   0
  16   0   4   28.47   27.12   0
  16   2   5   -0.89   22.28   0
  16   4   6  236.97   25.24   0
  16   6   8   29.87   19.86   0
  17   5   8   23.65   24.06   0
  18   2   7    3.22   26.78   0
  19  -3   7   22.29   36.36   0
 -22  -8  11   24.52   19.54   0
 -22   2  11   35.11   35.38   0
 -21  -7  10   19.15   20.16   0
 -19 -11  10   47.67   21.48   0
 -19  -9   9   16.74   19.25   0
 -19  -5   8   87.99   23.21   0
 -19  -1   8  450.62   32.79   0
 -18  -8   8   32.19   20.55   0
 -16   0   6  114.20   27.21   0
 -14 -12   7   19.36   15.24   0
 -14  -6   5   25.75   22.46   0
 -14  10   9   -1.88   28.00   0
 -14  12  11   15.32   23.80   0
 -13 -13   7  102.78   15.95   0
 -13 -11   6   14.34   18.39   0
 -12 -12   6   68.28   20.05   0
 -12 -10   5  320.67   22.01   0
 -12  10   8   22.71   23.59   0
 -12  14  12   27.94   23.88   0
 -11 -13   6    3.26   15.80   0
 -11 -11   5   52.34   20.12   0
 -11  15  13   29.67   23.57   0
 -10 -12   5   44.95   16.67   0
 -10  -6   3   44.62   21.25   0
 -10  10   7  550.71   29.69   0
 -10  14  11   40.23   22.83   0
  -9  15  12  138.49   24.65   0
  -8  12   8  107.17   22.52   0
  -7 -15   6   44.11   20.03   0
  -7  -7   2  292.04   23.74   0
  -6  -8   2  337.95   23.61   0
  -5 -13   4   75.22   20.46   0
  -5  -5   1  119.72   25.43   0
  -5  15  11   69.63   20.26   0
  -4 -16   6   -1.45   19.12   0
  -4 -12   3    4.58   15.59   0
  -4  10   5    4.45   18.78   0
  -4  12   7  342.49   21.99   0
  -3 -15   5   81.53   18.93   0
  -3  13   8   42.74   17.21   0
  -2 -14   4   51.86   19.95   0
  -2  -8   1  182.27   23.95   0
  -2  16  12   -7.47   19.71   0
  -1 -11   2   27.43   18.17   0
  -1  -3   0    1.99   40.86   0
   0   4   1 9691.88   86.61   0
   0   8   3   84.14   24.13   0
   0  16  12  -17.20   18.94   0
   1 -13   3  120.07   20.60   0
   1  -9   1  532.24   26.04   0
   2  -6   0  164.22   28.43   0
   2   8   3  111.41   22.60   0
   3 -13   3   35.83   19.55   0
   3  13   8   34.89   16.03   0
   3  15  11   33.44   19.50   0
   4 -14   4  109.58   24.13   0
   4   8   3  203.40   22.65   0
   5  -9   1   10.90   21.40   0
   5   1   0 2039.64   56.99   0
   5   9   4  656.87   24.52   0
   5  11   6    6.61   16.79   0
   6 -16   6   70.04   21.70   0
   6   4   1 1086.70   33.81   0
   6  10   5   49.49   21.72   0
   8 -16   7    3.99   23.64   0
   8 -10   2  139.04   26.44   0
   8  12   8   37.78   20.11   0
  10 -12   4   24.62   26.96   0
  10   4   2  575.69   25.83   0
  10   6   3   58.09   18.32   0
  11   3   2  654.57   27.16   0
  11   5   3   62.73   18.32   0
  11   9   6   46.36   19.36   0
  12 -12   5   25.21   29.22   0
  12  -6   2   11.44   45.60   0
  12   2   2  170.88   25.81   0
  12   6   4  544.78   23.53   0
  12  10   8   11.01   20.70   0
  13 -11   5   71.53   32.34   0
  13   5   4   87.37   20.27   0
  14 -10   5    7.80   32.63   0
  14   2   3  329.99   27.49   0
  14   4   4   24.78   22.64   0
  15   7   7   92.38   22.54   0
  16 -10   7    8.54   38.83   0
  17   1   5  188.88   30.09   0
  17   3   6  158.18   24.48   0
  18   0   6   13.61   27.07   0
  18   4   8   21.88   23.85   0
  19  -1   7   83.31   31.09   0
 -24   2  13   -1.81   34.92   0
 -23  -7  12   33.19   20.07   0
 -21  -9  11   13.02   19.47   0
 -21   1  10   79.48   35.00   0
 -20   0   9  130.57   33.65   0
 -19  -3   8   21.09   21.88   0
 -18 -10   9    4.53   18.71   0
 -17 -11   9    9.68   19.16   0
 -17  -9   8  662.42   26.04   0
 -17   9  10  268.38   38.95   0
 -16  -8   7 1387.17   31.14   0
 -16  -2   6   20.90   25.05   0
 -16  12  12  250.54   29.82   0
 -15  -7   6   11.91   18.71   0
 -14  14  13    5.07   23.52   0
 -11 -15   8  -13.82   19.31   0
 -11  13  10   10.58   22.28   0
  -9  -7   3  412.06   23.27   0
  -8 -14   6   17.92   18.76   0
  -8  -4   2    9.57   25.83   0
  -8  10   6   36.86   24.30   0
  -8  14  10   -5.07   19.86   0
  -7 -17   8   40.05   15.04   0
  -7   9   5   44.90   21.20   0
  -7  15  11   23.21   20.09   0
  -6 -12   4   -0.77   20.33   0
  -6 -10   3  584.63   24.47   0
  -6   6   3   59.19   25.77   0
  -6   8   4  642.09   29.89   0
  -6  12   7   36.10   22.69   0
  -6  16  12   36.81   20.88   0
  -5 -11   3   20.20   16.78   0
  -5  11   6   82.39   20.24   0
  -5  13   8   35.61   19.52   0
  -4  16  12   47.94   21.79   0
  -3 -17   7   42.28   15.96   0
  -3   9   4   10.68   20.88   0
  -3  15  10   27.06   20.32   0
  -2 -18   8   19.04   16.99   0
  -2 -16   6   23.38   20.07   0
  -2 -12   3   14.35   18.81   0
  -2 -10   2 1070.36   27.05   0
  -2   6   2   18.01   27.14   0
  -1 -15   5  267.81   21.32   0
   0 -14   4   42.12   19.83   0
   0  -4   0 1380.85   46.79   0
   0  12   6  455.75   23.02   0
   1 -15   5  171.10   21.29   0
   1 -11   2   58.16   17.92   0
   1  -5   0  865.64   36.98   0
   1  11   5  166.31   20.70   0
   2 -14   4   21.10   19.49   0
   2  12   6  112.64   21.27   0
   3 -17   7    2.65   18.87   0
   3 -15   5   21.36   20.03   0
   3 -11   2   35.09   19.30   0
   3  -9   1  264.17   22.59   0
   4 -16   6   40.38   20.91   0
   5  15  11  -14.27   20.90   0
   6 -12   3  240.43   25.30   0
   6  12   7   73.95   16.40   0
   6  14  10   13.21   15.61   0
   7 -13   4   34.32   23.15   0
   7   9   4   73.83   20.49   0
   8 -14   5   10.25   19.63   0
   9 -11   3  133.10   24.80   0
   9  -9   2  271.54   29.88   0
   9   5   2  111.93   21.84   0
   9   7   3  104.00   19.35   0
   9  11   7   85.58   16.31   0
   9  13  10   60.74   15.25   0
  10 -14   6    8.15   24.37   0
  10   2   1 2371.44   43.34   0
  10  10   6   52.60   19.36   0
  10  12   9   17.23   15.90   0
  11 -11   4   53.38   27.22   0
  11   7   4   16.30   19.27   0
  13 -13   7    5.17   29.17   0
  13   1   2   45.94   24.29   0
  13   7   5   51.82   20.15   0
  14 -12   7   32.29   31.81   0
  14  -8   4   22.78   41.34   0
  14   6   5   25.60   19.71   0
  14   8   7  133.09   20.59   0
  15 -11   7   21.41   33.53   0
  15   5   5   40.69   23.81   0
  15   9   9   36.35   21.52   0
  16   6   7   30.85   19.62   0
  17   5   7   90.94   25.26   0
 -22  -6  11   31.84   21.13   0
 -21  -5  10  132.11   21.28   0
 -20 -10  11    9.52   19.17   0
 -20  -8  10   15.70   19.61   0
 -20  -4   9  100.08   19.98   0
 -20  -2   9  254.72   28.88   0
 -20  10  13   33.43   38.77   0
 -19  -7   9   45.67   22.98   0
 -19  11  13    5.63   33.90   0
 -18   8  10   23.58   42.03   0
 -17  -5   7   24.86   20.36   0
 -17   1   7  489.75   35.81   0
 -16 -12   9   14.21   19.97   0
 -16 -10   8  260.64   22.14   0
 -16  10  10   73.07   32.19   0
 -15  -9   7  187.67   21.39   0
 -14  -8   6   -2.23   18.79   0
 -14  -4   5   61.67   20.48   0
 -14   0   5  105.67   29.50   0
 -13  -7   5   51.15   19.83   0
 -13  11   9  153.44   25.91   0
 -13  13  11   40.07   23.88   0
 -11  -7   4   25.80   18.84   0
 -11  11   8   31.97   22.72   0
 -10 -14   7    1.26   16.11   0
 -10  -4   3   23.03   23.58   0
  -9 -13   6   -3.89   19.05   0
  -9  11   7  165.02   24.96   0
  -9  13   9   62.41   20.31   0
  -8 -12   5   47.80   19.70   0
  -8  -8   3   28.91   20.86   0
  -8  -2   2  272.56   27.94   0
  -7  -9   3   60.72   20.94   0
  -6  14   9  106.10   21.48   0
  -5  15  10    9.57   20.63   0
  -4 -14   5   88.59   20.66   0
  -4  16  11   -9.29   21.75   0
  -3 -13   4    1.85   19.81   0
  -3  13   7   54.21   20.34   0
  -2   8   3  205.20   25.40   0
  -2  12   6  108.68   19.89   0
  -2  16  11   45.62   20.80   0
  -1  11   5  124.85   19.61   0
  -1  13   7   62.33   16.06   0
   0 -12   3  100.16   19.48   0
   0  -8   1   68.65   24.15   0
   0  10   4   15.60   19.27   0
   0  16  11   24.73   20.44   0
   1   7   2   17.41   23.63   0
   1  13   7  169.92   18.12   0
   2  10   4  397.54   21.95   0
   2  16  11   28.36   20.97   0
   3   5   1  664.24   30.88   0
   3   7   2  188.29   22.88   0
   3  11   5   21.54   17.96   0
   3  15  10   44.75   16.62   0
   4 -12   3  251.78   25.50   0
   4  10   4  446.49   22.90   0
   5  11   5  183.27   21.64   0
   6 -16   7   13.88   24.08   0
   6 -10   2    5.31   23.60   0
   6  -8   1   46.39   26.36   0
   6  14   9   66.21   20.32   0
   7 -15   6   68.47   20.89   0
   8  10   5  179.27   18.01   0
   8  12   7   20.62   18.41   0
   8  14  10    0.13   19.91   0
   9 -15   7   33.20   24.12   0
   9   3   1 1235.29   32.54   0
   9  13   9   -2.24   20.67   0
  10 -10   3   10.99   26.59   0
  10  -8   2   -4.22   28.33   0
  10   8   4   11.51   18.13   0
  10  12   8  131.98   21.32   0
  11  -7   2   14.39   35.84   0
  11   1   1  319.32   29.74   0
  12 -10   4   14.68   30.65   0
  12  10   7  693.52   25.51   0
  13  11   9  124.08   20.85   0
  14  -2   2   21.70   34.69   0
  14  10   9   14.32   20.30   0
  15   1   3    6.80   24.02   0
  16   2   4   30.16   22.56   0
  16   4   5   60.49   23.76   0
  18   2   6   29.92   23.60   0
  18   4   7   44.22   24.48   0
  19   1   7  107.41   25.62   0
 -23  -5  12   12.03   20.87   0
 -23   1  12   27.87   29.01   0
 -22  -8  12   14.14   20.16   0
 -22  -4  11   -7.14   23.27   0
 -21  -3  10   84.02   23.16   0
 -21  -1  10   71.12   28.36   0
 -21   9  13   17.52   48.97   0
 -19  -9  10   -7.40   18.44   0
 -19   3   9    6.99   39.68   0
 -18   2   8   32.99   35.62   0
 -18  12  13   52.06   31.28   0
 -15 -11   8    6.46   16.08   0
 -15  11  10    0.73   28.52   0
 -15  13  12   17.39   24.97   0
 -14 -12   8  -10.65   14.67   0
 -14 -10   7   86.24   18.87   0
 -14  -2   5  159.16   25.66   0
 -13 -11   7   24.10   19.89   0
 -13  -9   6   57.27   19.81   0
 -12 -10   6   48.54   20.26   0
 -12  -8   5   82.47   19.50   0
 -12  -4   4  956.72   28.17   0
 -12   0   4 2696.88   54.11   0
 -12  12   9   -1.05   25.12   0
 -11 -13   7    6.78   15.56   0
 -11 -11   6  248.22   21.26   0
 -11  -9   5   19.39   19.52   0
 -11  15  12   35.40   21.25   0
 -10 -12   6   24.31   19.43   0
 -10 -10   5  801.46   25.01   0
 -10  -8   4  586.51   19.62   0
 -10   0   3   37.73   30.83   0
 -10  12   8  307.94   24.32   0
 -10  14  10   40.69   22.58   0
  -9 -11   5  124.53   21.34   0
  -9  -9   4   95.23   20.46   0
  -9  15  11   41.61   20.87   0
  -8 -10   4   23.77   16.97   0
  -8  16  12   17.93   20.05   0
  -7 -15   7   29.18   16.38   0
  -7  -5   2   15.05   25.48   0
  -7  11   6  122.53   24.03   0
  -7  13   8   11.57   18.91   0
  -7  15  10   84.72   22.80   0
  -6 -14   6   -1.99   19.88   0
  -6  10   5   22.31   20.30   0
  -6  16  11   24.49   23.48   0
  -4 -16   7   98.13   16.73   0
  -4 -12   4   97.43   20.00   0
  -4  -8   2   89.08   21.88   0
  -3 -15   6   41.28   18.19   0
  -3 -11   3   -8.47   16.12   0
  -3   3   1 1925.37   66.61   0
  -3  11   5   19.82   18.62   0
  -3  15   9   39.11   19.93   0
  -2 -14   5   75.72   19.45   0
  -2  10   4   53.14   19.84   0
  -1 -13   4  203.73   21.76   0
  -1  -7   1   90.93   24.21   0
   0 -10   2  228.57   21.46   0
   1   5   1  432.54   32.45   0
   1   9   3  432.99   24.23   0
   1  15   9   29.62   19.64   0
   2 -10   2   14.40   21.94   0
   2  -8   1  222.17   25.70   0
   3 -17   8   30.31   20.43   0
   3   9   3  354.04   23.88   0
   3  15   9   45.17   20.75   0
   4 -16   7   32.72   22.97   0
   4 -10   2  123.87   24.22   0
   4  -8   1  129.69   23.82   0
   4   2   0  632.64   40.06   0
   5 -15   6   19.44   22.38   0
   5   5   1   20.67   20.26   0
   5   9   3  285.35   22.48   0
   5  13   7   24.34   15.45   0
   6 -14   5   16.63   19.84   0
   6  10   4   82.87   21.64   0
   7   1   0   42.72   30.70   0
   8 -12   4   23.03   21.80   0
   8   4   1  257.52   26.55   0
   8   8   3   68.29   20.74   0
   9 -13   5    7.87   23.16   0
   9   9   4   13.46   19.56   0
   9  11   6  120.80   16.37   0
  11 -13   6   43.09   24.64   0
  11  -9   3   45.70   29.90   0
  11   9   5   51.94   16.58   0
  11  11   7   51.84   19.59   0
  12  -2   1 1460.50   56.50   0
  12   6   3   66.17   22.59   0
  12  12   9   66.62   19.92   0
  13  -9   4   44.07   35.07   0
  13  -7   3  138.58   42.44   0
  13   5   3  245.64   24.93   0
  14   0   2  263.05   31.62   0
  14   8   6   -0.76   19.60   0
  14  10   8   44.80   20.76   0
  15   7   6  155.84   20.92   0
  15   9   8   20.28   19.06   0
  16   6   6  130.48   20.16   0
  16   8   8   42.65   20.51   0
  17  -3   4   50.63   40.20   0
  17  -1   4    6.22   29.46   0
  17   5   6   57.74   23.51   0
  17   7   8   14.15   20.29   0
  18  -2   5  218.31   36.85   0
  18   0   5    5.44   30.69   0
  19  -1   6   21.38   29.28   0
 -24   0  13    7.79   29.99   0
 -23  -3  12    9.34   23.49   0
 -22  -2  11   36.15   22.95   0
 -22   0  11   17.70   28.33   0
 -21  -9  12   70.06   19.72   0
 -21  -7  11    4.44   19.27   0
 -20  -6  10   30.47   22.41   0
 -18  -8   9   32.03   20.55   0
 -18  -4   8  211.94   23.84   0
 -17 -11  10   47.20   19.89   0
 -17  -7   8  355.22   22.82   0
 -17  -1   7  493.24   28.54   0
 -16  -6   7   98.75   20.06   0
 -15  -5   6  360.88   23.39   0
 -14  12  10   20.38   26.50   0
 -14  14  12   53.48   23.67   0
 -13  -5   5   94.18   23.44   0
 -12  -2   4   75.79   25.92   0
 -12  14  11   76.78   21.43   0
 -10 -14   8    6.68   19.49   0
 -10  -2   3  340.76   26.91   0
  -9  -5   3 1384.25   32.41   0
  -8 -14   7   -3.40   18.93   0
  -8  12   7  224.46   24.34   0
  -8  14   9   24.74   19.89   0
  -6 -16   8   10.49   15.64   0
  -6  -6   2  422.85   22.61   0
  -5 -13   5   24.32   15.50   0
  -5  -7   2   62.04   18.25   0
  -5   5   2 1297.53   45.00   0
  -5  13   7   37.90   20.72   0
  -5  15   9   25.03   19.60   0
  -4 -10   3  237.57   21.58   0
  -4  -4   1 4473.80   52.85   0
  -3  -5   1  905.78   33.91   0
  -2 -16   7   11.63   15.82   0
  -2  -6   1 1191.82   33.12   0
  -2   4   1 2147.07   51.56   0
  -2  16  10   61.44   20.46   0
  -1 -15   6    9.78   19.81   0
  -1 -11   3  413.31   20.80   0
  -1   9   3   90.90   22.31   0
   0 -14   5  397.61   22.72   0
   0  12   5  129.80   20.72   0
   0  14   7  111.57   20.28   0
   0  16  10   35.17   20.37   0
   1 -17   8   12.97   20.22   0
   1 -15   6    6.20   20.06   0
   1 -13   4  408.72   20.33   0
   1  13   6  118.72   21.77   0
   2 -14   5   87.84   20.72   0
   2  -4   0  221.81   35.49   0
   2  12   5    7.12   19.97   0
   2  16  10   15.44   19.44   0
   3 -15   6   83.94   20.29   0
   4 -14   5    5.02   20.07   0
   4  -4   0  990.33   47.69   0
   5  15   9   18.43   19.61   0
   6   2   0  159.16   30.36   0
   7   5   1  333.61   26.53   0
   7   7   2   82.06   19.07   0
   7   9   3  -14.57   20.40   0
   7  13   7    6.03   19.81   0
   8 -14   6   30.60   24.09   0
   8  10   4  528.78   23.09   0
   9  13   8   47.51   16.96   0
  10 -14   7   23.82   23.96   0
  10 -12   5   59.18   28.82   0
  10   6   2   37.45   19.01   0
  10  10   5  261.92   16.76   0
  10  12   7   45.48   20.48   0
  11   5   2   18.58   19.72   0
  11   7   3   11.99   18.47   0
  12 -12   6   22.26   27.75   0
  12  -8   3   94.96   34.61   0
  12   0   1   30.79   28.59   0
  12   4   2   85.25   20.72   0
  12  10   6   18.77   20.54   0
  12  12   8   99.71   21.91   0
  13   3   2  101.07   23.85   0
  13   7   4   -8.96   19.87   0
  13  11   8   -7.95   21.68   0
  14   4   3  111.07   21.75   0
  14   6   4   43.11   19.17   0
  15   5   4   62.84   19.78   0
  15   9   7   16.62   19.48   0
  16  -2   3    4.73   34.40   0
  16   8   7   32.34   19.93   0
  17   1   4   26.16   26.95   0
  19  -3   6   11.35   35.18   0
  19   3   7   33.22   23.02   0
 -24  -2  13   26.80   24.09   0
 -23  -1  12   38.13   23.57   0
 -22  -6  12   32.87   24.39   0
 -22   4  12   24.91   40.57   0
 -20 -10  12    1.37   21.14   0
 -20  -8  11    9.44   19.15   0
 -19  -5   9   29.81   19.93   0
 -18  10  11    3.76   33.49   0
 -17  -9   9  147.34   21.84   0
 -17  11  11   49.07   31.07   0
 -16 -12  10  -10.03   15.64   0
 -16 -10   9   84.47   19.45   0
 -16  -8   8   42.24   20.03   0
 -15 -11   9   18.76   20.68   0
 -15  -3   6  167.65   25.01   0
 -14  -6   6  135.43   19.53   0
 -13 -13   9   -0.44   19.49   0
 -12   8   6  162.07   31.79   0
 -11 -13   8   49.27   19.12   0
 -11  -5   4   94.16   22.10   0
 -11   7   5  280.38   34.50   0
 -11   9   6  208.09   28.93   0
 -10 -16  10   23.81   16.39   0
 -10   8   5  164.98   28.94   0
 -10  16  12   13.13   21.12   0
  -9 -13   7   77.57   19.71   0
  -8  -6   3  185.16   24.71   0
  -8  16  11    6.27   19.70   0
  -7 -15   8  -17.60   19.16   0
  -7 -13   6   31.77   16.27   0
  -7  -3   2   39.40   27.10   0
  -6 -12   5   32.55   19.96   0
  -6  -8   3  171.65   22.13   0
  -6   4   2  183.58   38.00   0
  -6  12   6   33.54   22.20   0
  -6  14   8   18.93   20.51   0
  -5 -11   4   17.97   16.22   0
  -5  -9   3   92.99   22.40   0
  -5  11   5   19.23   19.37   0
  -4   6   2  154.55   29.28   0
  -4  10   4   31.38   19.33   0
  -4  16  10  263.39   22.06   0
  -3 -13   5   73.16   20.44   0
  -2  12   5  339.25   20.77   0
  -2  14   7   16.49   19.27   0
  -1  -9   2   -0.14   17.54   0
  -1   5   1 2915.57   50.02   0
  -1  13   6   28.67   16.44   0
   1 -11   3   39.36   18.06   0
   1  -7   1  529.37   30.44   0
   1  -3   0    6.57   37.43   0
   1  11   4   52.70   20.43   0
   2   6   1  770.17   29.95   0
   2   8   2   14.25   21.48   0
   3 -11   3   45.53   19.68   0
   3  11   4   43.30   17.50   0
   4   6   1  316.88   25.42   0
   4   8   2   24.47   17.55   0
   5 -11   3  201.10   23.34   0
   5  11   4   39.58   21.76   0
   6 -16   8   41.50   20.85   0
   6 -12   4  225.66   24.57   0
   6   6   1  921.82   28.96   0
   6   8   2  218.83   22.86   0
   7 -15   7  115.24   22.62   0
   7 -13   5    7.64   22.21   0
   7  -9   2   27.97   21.26   0
   7  15   9   49.35   20.18   0
   8  14   8   42.84   20.94   0
   9 -15   8   15.72   23.08   0
   9   7   2   22.53   19.34   0
   9  13   7  -13.90   18.61   0
  10   4   1 1229.02   32.19   0
  10   8   3   38.97   18.49   0
  11   3   1 2676.28   42.55   0
  11   9   4   28.30   19.08   0
  13 -11   6    4.78   29.78   0
  13  11   7  128.94   21.46   0
  14   2   2   19.36   24.63   0
  14  10   7  112.04   20.97   0
  15   7   5   88.78   20.69   0
  16  -8   6   10.94   45.70   0
  16   0   3   43.63   26.32   0
  16   6   5   74.03   20.38   0
  17   7   7   34.78   19.89   0
  18  -4   5    6.57   39.97   0
  18   2   5  224.03   26.22   0
  18   4   6  221.56   23.31   0
  18   6   7   26.61   23.44   0
  19   1   6    1.11   23.30   0
 -23  -5  13   27.87   23.59   0
 -21  -5  11  119.83   23.55   0
 -20  -4  10   68.89   23.00   0
 -19  -9  11  131.34   21.12   0
 -19  -7  10   33.64   19.54   0
 -19  -3   9   12.12   21.30   0
 -18  -2   8   33.44   22.89   0
 -18   0   8   74.26   27.14   0
 -17 -13  12   11.31   16.11   0
 -16  -4   7  835.64   31.78   0
 -16  12  11   46.34   26.68   0
 -15  -9   8  508.63   23.84   0
 -15  -7   7   13.85   18.88   0
 -15  -1   6    1.86   26.40   0
 -15   1   6   14.03   28.17   0
 -14 -10   8   10.60   19.16   0
 -14  -8   7   59.25   19.12   0
 -13 -11   8    0.72   19.18   0
 -13  -7   6  134.66   20.05   0
 -13   7   6  146.62   38.36   0
 -13   9   7   96.41   30.26   0
 -13  13  10   79.46   23.34   0
 -13  15  12   25.04   23.30   0
 -12 -12   8   70.15   19.63   0
 -12  10   7  186.39   28.64   0
 -11 -15  10   42.48   16.96   0
 -11  15  11   41.06   20.91   0
 -10 -12   7   23.05   19.11   0
 -10  10   6  280.25   29.60   0
  -9 -15   9   10.79   16.33   0
  -9   9   5   -2.12   23.62   0
  -9  15  10  160.96   21.86   0
  -8 -12   6  132.57   16.81   0
  -7 -11   5  186.08   22.23   0
  -7  -9   4  566.48   24.08   0
  -7  -7   3   87.13   17.89   0
  -7   1   2 5241.16  109.65   0
  -7  13   7   24.01   18.73   0
  -7  15   9    0.94   19.48   0
  -6 -14   7  155.41   20.04   0
  -6 -10   4   15.69   17.00   0
  -6  16  10   85.16   20.36   0
  -4  14   7   28.70   19.70   0
  -3 -15   7    6.73   14.35   0
  -3   9   3  361.04   24.54   0
  -3  13   6   39.86   19.25   0
  -2 -14   6   64.42   18.28   0
  -2 -10   3  583.21   23.68   0
  -2  -8   2  186.18   23.81   0
  -1 -17   9  -19.61   17.05   0
  -1 -13   5   62.15   20.70   0
  -1  11   4  221.25   16.93   0
   0 -12   4  617.88   23.59   0
   0   8   2   48.71   24.22   0
   0  16   9   13.35   16.29   0
   1  -9   2   27.39   21.91   0
   2  10   3   32.98   16.74   0
   2  16   9   10.49   16.92   0
   3  -7   1   70.54   25.02   0
   3   3   0  921.81   43.14   0
   4 -16   8   29.44   18.48   0
   4 -12   4  379.64   26.51   0
   4  10   3   25.72   17.22   0
   4  16   9   31.03   19.84   0
   5 -15   7   47.27   19.85   0
   5 -13   5   15.61   23.19   0
   5  -9   2  743.50   30.13   0
   5  -7   1  368.17   28.79   0
   5   3   0   10.68   29.48   0
   5  15   8   -5.83   16.36   0
   6 -14   6   31.95   19.82   0
   6  10   3  247.83   24.29   0
   7  11   4  170.28   21.29   0
   8 -10   3  232.52   25.80   0
   8  -6   1  497.51   38.09   0
   8   2   0   35.68   29.26   0
   9 -13   6   38.41   24.36   0
   9 -11   4   17.23   21.82   0
   9  -1   0   81.24   38.04   0
   9   5   1  461.41   25.51   0
   9   9   3   23.85   19.20   0
  10  10   4   18.13   20.07   0
  11 -13   7   17.72   25.84   0
  11 -11   5   -2.53   26.56   0
  11  13   8   39.16   16.79   0
  12   2   1 1488.46   37.37   0
  12  12   7   -3.15   19.44   0
  14 -10   6   41.65   32.77   0
  15   9   6   17.19   19.75   0
  16   2   3   19.41   22.27   0
  16   8   6   34.05   19.10   0
  17   3   4   54.03   23.60   0
  17   5   5  283.75   22.32   0
  19   3   6   -0.93   23.22   0
 -22  -4  12   19.55   23.11   0
 -21  -7  12   24.24   18.70   0
 -19   1   9  597.34   37.15   0
 -19   9  11  133.52   44.19   0
 -18  -8  10   19.88   19.66   0
 -18  -6   9   14.26   19.11   0
 -17 -11  11   63.48   18.01   0
 -17  -5   8  581.63   24.60   0
 -15 -13  11   84.72   17.57   0
 -14   8   7   37.13   32.93   0
 -14  10   8   20.01   31.39   0
 -13  -9   7   95.04   20.15   0
 -13  -3   5  870.96   28.21   0
 -12 -14  10   29.26   15.69   0
 -12 -10   7  181.74   20.99   0
 -12  -8   6  150.90   19.45   0
 -12   6   5  503.82   52.35   0
 -12  14  10   19.91   22.60   0
 -11  -9   6  220.61   20.47   0
 -11  -7   5  294.06   20.32   0
 -11  -3   4  111.95   24.83   0
 -11  11   7  338.71   26.06   0
 -10 -16  11   78.87   16.83   0
 -10 -10   6  220.80   21.07   0
 -10  -8   5  177.48   19.71   0
  -9 -11   6  508.30   20.68   0
  -9  -9   5   27.15   19.55   0
  -9  -7   4  116.36   17.80   0
  -9  -3   3   70.93   26.00   0
  -9   7   4   18.36   29.55   0
  -9  11   6  581.23   29.43   0
  -8 -14   8    9.79   14.89   0
  -8 -10   5  173.41   19.57   0
  -8   8   4  627.37   31.79   0
  -8  14   8   26.90   22.94   0
  -7  -1   2 5376.65   71.27   0
  -6  -4   2  171.97   27.44   0
  -5 -13   6    8.75   16.76   0
  -5  15   8   51.33   19.77   0
  -4  -2   1 2177.03   53.45   0
  -4  12   5   23.67   19.20   0
  -3 -17  10   24.90   20.66   0
  -3 -11   4   22.54   14.68   0
  -3  -7   2   90.62   22.72   0
  -3   7   2   97.02   25.18   0
  -3  11   4   46.17   18.77   0
  -3  17  10   -7.06   22.41   0
  -1  17  10   18.97   16.65   0
   0 -14   6   57.11   18.76   0
   0  -6   1 2149.32   40.62   0
   0   6   1 2161.14   40.39   0
   0  14   6   81.53   18.65   0
   1  13   5  452.08   24.12   0
   2 -14   6  100.88   20.02   0
   2 -12   4   98.27   19.82   0
   2  12   4   83.42   20.20   0
   3 -13   5   14.51   19.57   0
   3  -9   2   56.07   21.14   0
   3   7   1   91.76   22.59   0
   3   9   2   44.68   21.27   0
   3  13   5   34.39   19.54   0
   4 -14   6   80.66   20.56   0
   4  12   4  391.54   22.89   0
   5   7   1  320.95   24.49   0
   5   9   2  801.41   25.47   0
   7 -15   8   83.36   25.41   0
   7   3   0  728.20   32.39   0
   7  15   8  104.28   17.30   0
   8  -8   2   68.25   28.01   0
   8   6   1  512.62   25.54   0
   8   8   2   65.88   16.02   0
   8  10   3  261.85   22.18   0
   8  14   7  222.82   21.93   0
   9   1   0   75.81   25.95   0
  10 -14   8   11.40   23.26   0
  10  14   8    5.49   16.14   0
  11   7   2   12.58   19.05   0
  11  13   7   26.52   18.66   0
  12   6   2   22.44   19.33   0
  12   8   3   82.13   20.14   0
  13   5   2   58.61   20.63   0
  13   7   3  142.09   20.33   0
  14   6   3   26.32   19.48   0
  14  10   6   17.95   17.38   0
  15  -9   6    9.69   35.67   0
  15  -1   2   51.81   30.34   0
  15   1   2   53.55   27.04   0
  15   5   3   43.84   22.19   0
  15   7   4   32.01   20.63   0
  17   7   6   44.22   18.88   0
  18   4   5   21.64   23.23   0
  18   6   6   74.83   23.59   0
 -23  -3  13   24.10   22.82   0
 -21  -3  11   -2.51   22.32   0
 -21   3  11    6.75   34.50   0
 -20  -8  12   54.40   19.12   0
 -20  -6  11   25.38   19.10   0
 -20  -2  10   12.49   23.44   0
 -20   2  10   19.02   33.64   0
 -19 -11  13    9.57   20.77   0
 -19  -1   9  545.51   28.76   0
 -17  -7   9   19.71   18.97   0
 -16 -10  10   46.20   19.17   0
 -15 -11  10   23.84   18.82   0
 -15   9   8  562.51   42.26   0
 -14 -12  10    5.40   18.43   0
 -14  -4   6   40.73   23.30   0
 -14  14  11   17.75   23.03   0
 -13 -13  10   38.78   16.12   0
 -13  11   8  -18.26   25.66   0
 -12  12   8   92.50   26.44   0
 -10 -16  12   17.04   20.16   0
 -10   6   4 4558.02   76.65   0
 -10  12   7   -0.22   21.98   0
 -10  16  11   74.64   21.10   0
  -9 -13   8  150.82   20.23   0
  -8  16  10   16.40   20.51   0
  -7 -15   9   17.56   15.80   0
  -7 -13   7   15.95   15.88   0
  -7   9   4  552.36   26.88   0
  -7  11   5  206.35   25.59   0
  -6 -12   6   21.75   19.68   0
  -6  14   7  137.81   20.79   0
  -6  16   9   10.73   19.33   0
  -5 -17  11   25.70   19.11   0
  -5 -11   5   25.19   19.77   0
  -5  17  10   58.61   21.65   0
  -4 -14   7   20.60   15.96   0
  -4 -10   4   14.00   19.05   0
  -4  -6   2  166.30   24.66   0
  -3 -15   8   18.50   17.75   0
  -3 -13   6   22.05   19.34   0
  -3  -9   3  346.32   20.23   0
  -3  -3   1 2008.02   50.75   0
  -2 -12   5  346.52   21.33   0
  -2   8   2  214.70   25.12   0
  -2  10   3  594.60   24.10   0
  -2  14   6   50.02   20.30   0
  -1 -17  10   -2.64   17.27   0
  -1 -11   4  232.83   19.97   0
  -1  -5   1 3004.04   48.50   0
  -1  13   5   78.61   20.12   0
  -1  15   7   24.46   16.42   0
  -1  17   9   30.81   21.88   0
   0  -8   2   57.78   23.79   0
   0  16   8    9.09   15.98   0
   1   7   1  511.72   26.55   0
   1   9   2   37.42   21.39   0
   2 -10   3   10.54   21.71   0
   2  16   8   -0.10   16.10   0
   3  -3   0  888.64   54.83   0
   3  11   3   55.63   20.80   0
   4 -16   9   30.54   20.04   0
   4 -10   3   12.95   23.25   0
   4   4   0  999.61   36.37   0
   4  16   8  -19.69   19.47   0
   5 -15   8  -19.44   22.35   0
   5  -3   0   25.10   47.21   0
   5  11   3  214.24   22.68   0
   5  15   7   77.64   16.58   0
   6   4   0  565.51   31.08   0
   6  12   4  261.94   21.04   0
   6  14   6   -0.92   16.16   0
   7 -13   6   10.18   22.65   0
   7 -11   4  158.19   25.74   0
   7   7   1 1407.26   30.06   0
   7   9   2   44.24   20.50   0
   8 -12   5    8.69   21.71   0
   9  -9   3    0.68   26.02   0
   9  -5   1  467.94   47.96   0
   9  15   8   14.18   20.64   0
  10 -12   6  220.69   30.32   0
  10 -10   4   13.34   25.26   0
  10   8   2   19.03   18.42   0
  10  14   7   21.35   19.40   0
  11   5   1  590.51   24.22   0
  11   9   3   37.10   20.06   0
  12 -12   7   14.40   26.48   0
  12 -10   5  440.37   36.31   0
  12   4   1  206.97   24.95   0
  12  12   6   38.40   21.15   0
  13  -1   1   25.37   28.78   0
  13   1   1   24.04   24.73   0
  13   9   4   74.15   15.71   0
  14   4   2  147.94   22.16   0
  14  10   5   22.50   19.83   0
  15   9   5   18.13   19.31   0
  15  11   7  -11.25   21.00   0
  16   8   5   30.32   19.35   0
  18   0   4  208.89   31.00   0
  18   2   4   70.00   28.23   0
  19  -1   5   28.70   29.24   0
  19   1   5   18.56   27.06   0
  19   5   6   11.69   23.38   0
  20   0   6   90.59   31.44   0
 -24  -2  14  -10.30   22.77   0
 -23   3  13   23.60   34.96   0
 -22  -6  13    0.83   20.41   0
 -22  -2  12   16.66   22.67   0
 -21  -1  11  268.62   30.69   0
 -20   0  10 1157.73   38.63   0
 -19  -9  12    9.64   19.36   0
 -19  -7  11   40.99   22.14   0
 -19  -5  10   56.82   19.99   0
 -18  -4   9   99.75   24.03   0
 -18  12  12   35.51   32.02   0
 -17  -3   8  134.59   26.12   0
 -17  13  12   15.68   31.32   0
 -16  -8   9  183.94   21.09   0
 -16  -6   8   35.64   19.81   0
 -16  -2   7   32.74   25.10   0
 -16   2   7   39.36   34.56   0
 -15  -5   7   54.74   20.49   0
 -15   7   7    3.79   44.51   0
 -15  11   9   11.04   30.74   0
 -14 -10   9   -5.83   18.89   0
 -13 -11   9  128.84   20.38   0
 -13  -1   5  463.23   31.41   0
 -13   1   5  519.32   37.74   0
 -13  15  11  108.18   24.37   0
 -12  -4   5   29.81   24.37   0
 -11  13   8   33.89   24.96   0
 -11  15  10   56.58   20.99   0
  -9  15   9   38.92   20.01   0
  -8 -14   9    8.69   19.89   0
  -8 -12   7  209.82   20.53   0
  -8  -4   3  302.06   27.87   0
  -8  12   6  123.65   20.04   0
  -7 -11   6   92.58   21.49   0
  -7   7   3   96.03   25.62   0
  -7  15   8    4.61   19.26   0
  -6 -14   8   27.70   15.27   0
  -6   8   3  147.26   25.12   0
  -6  10   4   17.87   20.18   0
  -4  -8   3 1547.36   30.88   0
  -4   0   1    7.44   47.39   0
  -4  14   6   38.57   18.82   0
  -3 -17  11   25.18   19.81   0
  -3  17   9   40.25   21.43   0
  -2 -14   7   20.29   18.29   0
  -2  12   4   82.82   19.28   0
  -1 -13   6   38.02   20.04   0
  -1   9   2   20.52   22.42   0
   0 -16   9   -8.73   20.48   0
   1 -11   4   42.52   18.41   0
   1   3   0   -1.64   32.46   0
   1  11   3   22.14   15.89   0
   2 -16   9   21.69   20.69   0
   2  -8   2   28.29   26.91   0
   2   4   0  192.83   35.53   0
   4   8   1  138.14   21.91   0
   4  10   2  124.32   20.77   0
   5 -11   4   50.99   24.18   0
   5   5   0  417.54   27.61   0
   6 -14   7  246.43   21.08   0
   6 -12   5   88.23   23.01   0
   6  -8   2  230.69   31.23   0
   6  -6   1  879.47   37.63   0
   6  16   8   35.53   16.45   0
   7  11   3  102.62   21.37   0
   8   4   0  353.57   27.57   0
   8  14   6   50.30   16.94   0
   9   3   0  112.60   25.73   0
   9   7   1  168.87   20.69   0
   9   9   2  266.63   21.30   0
  10   0   0   99.46   30.86   0
  10   2   0 1888.51   39.61   0
  10   6   1  170.21   20.71   0
  10  10   3   -3.36   20.07   0
  11 -13   8   48.35   27.40   0
  11  13   6   74.27   19.91   0
  13   3   1   26.72   23.47   0
  13  11   5   67.34   20.56   0
  14  12   7   46.12   17.46   0
  15   3   2  119.81   25.24   0
  16  10   6   10.72   20.77   0
  17  -1   3  277.62   34.17   0
  17   1   3  274.40   26.03   0
  17   5   4  401.53   23.64   0
  18  -2   4   53.35   32.84   0
  18   6   5   10.73   23.61   0
  19   3   5  147.55   25.66   0
  20  -2   6   10.39   35.85   0
  20   2   6   24.89   25.69   0
 -24   0  14   59.20   27.43   0
 -24   2  14   17.74   31.42   0
 -23  -5  14   20.81   20.54   0
 -22   0  12   92.06   28.52   0
 -22   2  12    8.52   32.70   0
 -21  -7  13   46.53   20.05   0
 -21  -5  12   71.93   20.57   0
 -21   1  11  251.47   33.01   0
 -19 -11  14   20.63   20.09   0
 -19  11  12   43.08   35.77   0
 -16   0   7   18.01   25.76   0
 -15  -7   8   20.88   19.21   0
 -14  -8   8   11.97   18.96   0
 -14  -6   7   44.76   18.63   0
 -14  12   9   23.50   28.64   0
 -13  -9   8   10.19   18.77   0
 -13  -5   6  267.44   21.40   0
 -13  13   9   19.77   25.83   0
 -12 -10   8   27.68   20.23   0
 -11 -11   8   24.07   20.96   0
 -11  -1   4  190.29   27.22   0
 -10  -4   4  105.22   24.08   0
  -9 -11   7  135.65   21.14   0
  -9  -1   3   32.68   27.28   0
  -8 -16  12   32.52   18.83   0
  -8 -10   6   35.31   20.75   0
  -8   6   3  170.34   33.47   0
  -8  16   9  126.19   24.79   0
  -7 -13   8   22.04   18.86   0
  -7  -5   3  101.95   26.47   0
  -7  13   6   44.58   22.15   0
  -7  17  10   23.91   20.67   0
  -6 -10   5   16.74   16.45   0
  -6  -6   3   31.65   23.83   0
  -6  12   5   51.33   18.56   0
  -5 -13   7   13.01   15.94   0
  -5  -9   4 1081.75   24.77   0
  -5   9   3   85.90   22.00   0
  -5  11   4    6.89   20.55   0
  -5  15   7   13.32   20.73   0
  -5  17   9   19.73   24.01   0
  -4 -14   8   80.60   19.76   0
  -4 -12   6  235.01   21.16   0
  -2 -10   4   76.91   19.45   0
  -2   6   1 1106.29   39.17   0
  -1  -9   3   69.14   21.12   0
  -1  -7   2  989.29   30.52   0
  -1  11   3  419.35   21.14   0
  -1  15   6   15.12   19.81   0
   1 -13   6  113.75   20.94   0
   1  17   8   28.58   20.24   0
   2 -14   7   35.09   19.72   0
   2 -12   5   39.28   19.33   0
   2   8   1  218.16   23.66   0
   2  10   2   -4.48   19.58   0
   2  16   7   24.89   16.84   0
   3 -11   4   50.26   19.40   0
   3   5   0 1450.65   36.45   0
   3  13   4   83.64   17.09   0
   4 -16  10   -4.96   20.34   0
   4 -14   7   23.40   20.42   0
   4 -12   5   16.96   22.13   0
   4  -8   2   38.49   25.87   0
   4  -6   1  296.88   30.55   0
   4  12   3  292.01   22.61   0
   5 -13   6   14.96   19.65   0
   5  13   4   49.61   19.61   0
   5  15   6    8.73   16.19   0
   6   8   1   10.29   17.90   0
   6  10   2   12.61   16.56   0
   6  16   7   22.79   19.95   0
   7 -15   9   52.33   21.32   0
   7   5   0   33.84   25.63   0
   8 -14   8   17.72   25.11   0
   8   8   1   57.34   20.06   0
   9 -13   7   -0.47   23.09   0
   9 -11   5    5.13   24.32   0
   9  -7   2   13.84   28.90   0
   9  11   3  176.30   21.08   0
  10  14   6   32.74   20.68   0
  12   8   2   88.30   19.34   0
  13 -11   7  112.32   30.47   0
  13   7   2  291.20   21.96   0
  13   9   3   21.63   19.82   0
  14   6   2  259.88   22.14   0
  14   8   3   34.33   19.04   0
  14  12   6   42.60   20.99   0
  15   7   3   53.22   20.52   0
  15   9   4   -7.57   19.42   0
  15  11   6   17.51   21.12   0
  16   6   3   23.12   23.16   0
  16   8   4    8.88   23.02   0
  17   3   3  335.77   25.62   0
  17   9   6   22.98   20.32   0
  18   4   4  405.12   25.98   0
  19  -3   5  158.30   45.64   0
 -23   1  13   22.85   27.03   0
 -22  -4  13   50.60   23.94   0
 -20  -8  13   45.11   19.69   0
 -20  -4  11   82.76   23.70   0
 -18  -6  10   32.74   18.71   0
 -17  -9  11   24.44   19.65   0
 -17  -5   9  214.54   24.47   0
 -16 -10  11   21.28   19.85   0
 -16   8   8   48.24   45.94   0
 -14 -12  11   28.40   15.01   0
 -14  -2   6  152.88   25.57   0
 -13  -7   7   51.63   18.62   0
 -12 -12  10  103.67   19.99   0
 -12  -8   7  210.16   20.17   0
 -12  -6   6  160.23   19.46   0
 -12  14   9   35.48   22.90   0
 -11  -9   7   16.13   19.04   0
 -11   1   4  191.69   37.00   0
 -10 -10   7  507.54   20.32   0
 -10  14   8    5.15   21.84   0
  -9 -13   9   58.46   15.87   0
  -9  -9   6  352.81   22.56   0
  -9  -5   4  144.13   24.22   0
  -9   1   3   33.13   35.56   0
  -8  -8   5   12.75   20.76   0
  -8  -6   4  515.37   25.66   0
  -8  14   7   20.44   19.90   0
  -7  -9   5   51.07   16.91   0
  -7  -7   4   24.23   21.46   0
  -6 -14   9  102.22   19.20   0
  -6 -12   7   28.48   20.00   0
  -6  -8   4  632.62   21.85   0
  -6  -2   2 4759.56   64.85   0
  -6  16   8    7.63   18.64   0
  -5  13   5   23.76   22.30   0
  -4 -16  11    2.74   18.94   0
  -3 -15   9   22.37   15.83   0
  -3 -13   7   42.70   20.30   0
  -3 -11   5   22.43   15.03   0
  -3   5   1  858.07   35.41   0
  -3  17   8  117.31   21.78   0
  -2  14   5   65.61   20.13   0
  -1   7   1   88.52   26.15   0
  -1  13   4  177.97   22.29   0
  -1  17   8   37.34   18.10   0
   0 -16  10   38.11   21.30   0
   0  10   2  256.90   21.73   0
   1  -9   3  405.32   24.19   0
   2 -16  10   11.29   19.26   0
   2  12   3  364.49   21.58   0
   4   6   0   55.18   23.94   0
   5 -15   9   28.85   20.08   0
   6   6   0  141.38   24.46   0
   6  12   3  214.16   17.52   0
   7  -9   3   15.54   23.61   0
   8 -12   6   -7.32   21.57   0
   8 -10   4  509.21   29.13   0
   8  10   2  143.72   16.59   0
   8  16   7   22.06   20.44   0
   9   5   0   37.12   22.54   0
  10  -8   3   30.76   29.18   0
  10   4   0  191.56   22.44   0
  11 -11   6  473.44   33.41   0
  11  -9   4    2.93   25.10   0
  11   1   0  353.35   28.89   0
  11   7   1  500.35   21.76   0
  11   9   2   70.22   20.94   0
  11  13   5   -4.57   19.91   0
  12   6   1   24.80   19.31   0
  12  10   3    0.90   17.47   0
  13  -9   5   41.87   33.24   0
  13   5   1  121.83   24.87   0
  13  13   6   99.18   21.43   0
  14   0   1    9.91   25.93   0
  14   2   1   -3.80   23.74   0
  14  10   4   29.12   19.91   0
  15  -3   2  139.53   47.03   0
  15   5   2   28.53   19.96   0
  16   0   2  204.02   28.36   0
  16   2   2   13.15   23.24   0
  16  10   5   77.71   21.44   0
  17   5   3  253.99   26.23   0
  17   7   4   12.43   20.01   0
  17   9   5   15.98   24.00   0
 -23  -3  14   26.02   24.60   0
 -22  -6  14   96.94   21.65   0
 -20   6  11   33.54   52.86   0
 -20  10  12    2.92   48.71   0
 -19  -3  10   17.16   19.40   0
 -18  -2   9   11.93   22.94   0
 -17  -7  10    8.92   19.03   0
 -17  -1   8   12.19   24.01   0
 -17   3   8  125.91   40.01   0
 -16  -8  10    9.60   19.87   0
 -16  -4   8  797.61   28.43   0
 -16  12  10   -0.14   29.92   0
 -15  -3   7  406.84   23.95   0
 -15  13  10   13.27   26.08   0
 -14   4   6   30.70   57.00   0
 -13 -11  10  102.32   20.23   0
 -11  -7   6   18.55   14.98   0
 -11  15   9   33.86   24.26   0
 -10 -14  11   19.15   16.72   0
 -10  -8   6  151.57   15.95   0
 -10  -6   5   99.14   18.15   0
  -9  15   8   35.44   22.60   0
  -8 -16  13   24.54   20.41   0
  -8 -14  10   21.63   15.62   0
  -8 -12   8   64.10   16.69   0
  -6 -16  12   39.70   19.65   0
  -6  14   6    9.79   19.19   0
  -5 -15  10   43.95   16.32   0
  -5 -13   8   22.45   19.63   0
  -5 -11   6   83.02   22.15   0
  -5   7   2   64.79   26.67   0
  -4 -10   5   20.09   19.79   0
  -4   8   2   94.61   22.94   0
  -4  16   7  123.10   20.29   0
  -3  -9   4   16.67   20.73   0
  -3   9   2 2390.04   35.97   0
  -3  11   3    5.42   18.11   0
  -2 -16  11   25.74   20.96   0
  -2 -14   8   21.39   15.06   0
  -2 -12   6  111.06   19.64   0
  -2  -8   3  193.00   23.87   0
  -2  -6   2    7.06   24.43   0
  -1 -13   7   58.88   19.93   0
  -1 -11   5  132.34   19.74   0
   0 -10   4   26.59   19.01   0
   0   8   1   64.78   24.22   0
   0  12   3   80.68   19.99   0
   1 -15   9   41.07   19.90   0
   1  -7   2   29.12   25.83   0
   1  -5   1  477.80   33.06   0
   1   5   0  898.42   36.26   0
   1  15   5  178.47   21.35   0
   2  14   4   -9.41   20.19   0
   3 -15   9   26.76   18.75   0
   3  -9   3  317.93   23.07   0
   3  11   2   44.42   20.03   0
   4 -14   8   17.87   23.30   0
   5  -9   3  273.60   26.50   0
   5   9   1   11.24   17.43   0
   5  11   2   15.98   17.77   0
   6 -14   8   22.45   19.98   0
   7 -13   7   19.41   19.15   0
   7   9   1   74.30   20.60   0
   7  11   2  208.11   22.18   0
   8 -14   9   59.58   24.71   0
   8   6   0  217.82   23.64   0
   9  13   4   22.47   15.36   0
  10 -12   7   29.96   26.95   0
  10   8   1    1.69   18.57   0
  11   3   0  903.44   29.76   0
  11  11   3   20.13   16.36   0
  12 -12   8   92.42   28.70   0
  12  14   6   76.23   19.58   0
  14 -10   7   97.04   32.89   0
  14   4   1    7.06   20.59   0
  15  11   5   71.08   21.19   0
  16   4   2   34.68   22.57   0
  18   2   3   78.80   27.32   0
  18   6   4   75.97   20.59   0
  18   8   5   56.57   20.14   0
  19   1   4   12.17   24.84   0
  19   3   4   67.29   23.42   0
  20   0   5  -11.79   26.49   0
  20   2   5   35.99   23.82   0
  20   4   5   97.19   24.64   0
 -24  -2  15   26.60   24.16   0
 -23  -5  15  118.36   24.19   0
 -21  -7  14   32.41   18.95   0
 -21  -5  13   32.00   21.54   0
 -21  -3  12  -10.96   18.93   0
 -19  -7  12   32.03   19.77   0
 -19  -5  11  125.73   21.27   0
 -17   1   8   17.46   29.51   0
 -17   9   9  160.22   44.26   0
 -17  11  10   44.86   31.39   0
 -15  -9  10   33.07   15.82   0
 -14   0   6  458.17   32.98   0
 -13  15  10   12.76   23.47   0
 -12 -10   9   58.83   20.49   0
 -12  -2   5   71.52   22.41   0
 -11 -11   9  228.81   18.65   0
 -10  10   5  863.39   34.64   0
  -9 -11   8  141.88   20.96   0
  -9  11   5  125.67   25.97   0
  -8  -2   3  244.28   32.00   0
  -7 -11   7   47.85   17.13   0
  -6   6   2  411.87   33.93   0
  -5  -3   2 6777.33   68.74   0
  -5  15   6   34.29   20.25   0
  -5  17   8   69.58   20.43   0
  -4 -16  12   21.88   19.51   0
  -4 -14   9   63.68   18.26   0
  -4 -12   7  352.16   22.01   0
  -4   4   1 4450.21   75.47   0
  -3 -15  10   30.61   19.81   0
  -3  -5   2 1116.74   34.48   0
  -3  13   4   25.87   19.71   0
  -2  10   2 1139.36   27.41   0
  -1  15   5  297.52   21.68   0
   0 -16  11   26.18   20.48   0
   0 -12   6  457.04   22.68   0
   0  14   4    9.15   19.16   0
   1 -13   7  173.45   20.49   0
   1 -11   5  169.33   21.37   0
   1   9   1  563.42   25.41   0
   1  11   2   51.67   19.16   0
   1  13   3   99.84   21.24   0
   2 -14   8  104.56   21.02   0
   2 -10   4  395.45   23.25   0
   2   6   0  142.32   21.80   0
   3  13   3   43.05   20.28   0
   5 -15  10  -14.12   23.25   0
   5 -13   7    1.52   19.69   0
   5   7   0  151.02   23.30   0
   5  13   3   83.91   17.04   0
   6 -12   6   35.20   22.15   0
   6 -10   4  126.85   25.71   0
   7 -11   5  216.98   24.62   0
   7  -7   2   85.82   30.16   0
   7   7   0   82.25   22.17   0
   9 -13   8   38.76   23.25   0
   9   9   1   32.13   19.46   0
   9  11   2  136.63   21.13   0
  10 -10   5  249.26   29.17   0
  10  -2   0 1887.35   82.06   0
  10   6   0  411.40   22.78   0
  10  12   3   47.42   16.62   0
  11  -1   0  334.55   38.07   0
  11   5   0  173.59   21.71   0
  12  -8   4   24.85   30.39   0
  12   2   0  421.93   30.12   0
  13   9   2    9.65   18.99   0
  13  13   5   15.63   15.47   0
  14  -8   5  243.72   38.54   0
  14   8   2    5.82   19.58   0
  15   1   1  308.44   29.77   0
  15   3   1  154.63   25.60   0
  15   7   2   32.76   19.58   0
  16   8   3  222.28   21.18   0
  16  10   4  100.86   20.54   0
  17  -3   3  319.67   52.87   0
  18   0   3    0.63   27.44   0
  19  -1   4   21.67   32.38   0
  19   5   4   19.83   23.92   0
  19   7   5   36.92   20.13   0
 -22  -2  13   -0.31   22.87   0
 -22   6  13    7.99   47.63   0
 -20  -2  11   49.38   22.93   0
 -19  -1  10  176.50   25.82   0
 -18  -6  11   20.44   19.98   0
 -18  -4  10   37.98   22.08   0
 -18   0   9   17.93   26.43   0
 -15 -11  12  104.65   16.67   0
 -15  -7   9    4.76   19.33   0
 -15  -5   8  304.96   23.17   0
 -14  -4   7  152.72   22.22   0
 -13  -9   9   86.88   19.87   0
 -13  -3   6   25.98   20.65   0
 -12  10   6   54.43   27.97   0
 -12  12   7    6.37   24.92   0
 -12  16  10   49.46   22.84   0
 -11   9   5   16.24   29.28   0
 -11  11   6  261.86   25.75   0
 -11  13   7   30.13   22.70   0
 -10 -14  12   14.29   16.12   0
 -10 -10   8  274.94   22.05   0
 -10  -2   4  407.86   27.29   0
 -10  12   6   51.23   22.12   0
 -10  16   9  118.77   21.82   0
  -9 -15  13   -5.75   19.18   0
  -9   9   4  101.32   27.74   0
  -9  13   6   12.96   23.10   0
  -8 -10   7   22.12   21.33   0
  -8  10   4   24.14   23.08   0
  -8  12   5   39.81   22.90   0
  -8  16   8   45.72   19.70   0
  -7  11   4   62.68   24.80   0
  -6 -16  13   27.47   15.87   0
  -6 -12   8   22.95   20.08   0
  -6 -10   6   24.70   16.69   0
  -6  16   7   16.48   19.79   0
  -5 -15  11   47.54   16.39   0
  -5  -9   5    7.87   20.58   0
  -4  -8   4  312.57   23.74   0
  -3 -13   8   12.72   20.48   0
  -3 -11   6   28.93   19.20   0
  -3  17   7   40.20   20.44   0
  -2 -16  12  -16.96   21.37   0
  -2  14   4   47.91   19.41   0
  -1 -15  10   11.22   20.37   0
  -1  11   2   26.80   18.13   0
   0 -16  12   -3.20   20.70   0
   0  -8   3   85.81   23.70   0
   0  -4   1 9999.99   87.48   0
   1 -15  10   13.26   19.49   0
   2 -12   6  139.95   20.42   0
   2  10   1  118.91   21.69   0
   2  12   2   15.21   19.31   0
   3 -15  10   22.17   19.40   0
   3 -11   5   10.66   19.75   0
   3  -7   2  172.47   24.38   0
   3  -5   1  677.57   37.86   0
   3   7   0  467.51   21.92   0
   4 -12   6   66.75   19.89   0
   4 -10   4  472.32   24.59   0
   4  10   1    8.10   17.73   0
   4  12   2   32.27   20.55   0
   5 -11   5  173.44   22.62   0
   5  -7   2  195.04   28.12   0
   6 -14   9   74.60   23.87   0
   6  10   1  356.74   18.69   0
   6  12   2   23.90   20.35   0
   7  -5   1  338.65   37.16   0
   8  10   1  157.28   21.13   0
   8  12   2   14.76   19.64   0
   9   7   0  251.98   21.48   0
   9  13   3   84.84   19.68   0
  10  -6   2   49.96   34.21   0
  10  -4   1 1237.89   78.89   0
  11   9   1  201.48   20.73   0
  11  11   2   48.29   19.66   0
  12 -10   6   36.21   28.67   0
  12   0   0 3024.58   54.64   0
  12   4   0   27.17   20.16   0
  12   8   1  178.61   20.43   0
  12  10   2   95.57   16.68   0
  12  14   5   25.32   16.14   0
  13 -11   8   12.92   29.51   0
  14   6   1   54.33   20.11   0
  15  -9   7   18.12   35.14   0
  15  11   4   -8.93   16.61   0
  16  -2   2   18.94   36.01   0
  17   1   2   13.02   26.53   0
  17   3   2   10.02   21.86   0
  18   6   3   41.95   22.80   0
  18   8   4   16.24   21.20   0
 -24   0  15   17.11   27.92   0
 -23  -1  14   35.03   24.03   0
 -22  -6  15   43.81   19.44   0
 -22  -4  14   28.20   23.79   0
 -21  -1  12   24.16   26.33   0
 -20  -6  13   25.50   18.63   0
 -20  -4  12   93.53   23.01   0
 -18   4   9   93.85   42.57   0
 -17  -7  11   -0.33   18.92   0
 -17  -3   9  866.24   30.62   0
 -17  13  11   21.72   31.54   0
 -16  -2   8   13.57   24.78   0
 -16  14  11    6.91   27.41   0
 -15  -1   7  342.87   27.22   0
 -14 -10  11   41.74   19.35   0
 -14  -6   8  111.70   19.91   0
 -14   2   6  146.62   35.58   0
 -13 -11  11   79.96   15.94   0
 -13  -7   8   64.76   18.31   0
 -13  -5   7   20.81   18.11   0
 -13  11   7   29.80   27.18   0
 -13  13   8   36.92   26.79   0
 -12  -8   8   24.23   19.07   0
 -11  -9   8  159.15   17.10   0
 -11  -3   5   39.36   25.30   0
 -10  14   7   15.96   22.23   0
  -9  -9   7   49.46   20.80   0
  -9   5   3 1413.09   61.13   0
  -9  17   9   -1.66   19.43   0
  -8 -12   9    9.23   15.37   0
  -8  14   6   23.23   19.97   0
  -7  -9   6   43.33   20.46   0
  -7  -3   3 1637.38   39.15   0
  -7   9   3   54.87   25.49   0
  -7  13   5   15.23   19.05   0
  -6  -8   5  106.92   21.35   0
  -6  10   3  655.04   25.47   0
  -6  12   4   16.06   20.05   0
  -5 -11   7  124.13   19.54   0
  -5  -7   4   13.60   21.33   0
  -5  11   3   15.00   23.08   0
  -5  13   4  108.71   23.24   0
  -4 -16  13    9.77   19.93   0
  -4  -6   3   17.00   19.27   0
  -4  16   6    3.85   19.22   0
  -3 -15  11   47.58   20.76   0
  -3   7   1 2634.98   42.96   0
  -2 -12   7   73.06   20.00   0
  -2 -10   5   56.04   15.63   0
  -2   8   1  201.57   26.15   0
  -1 -13   8    6.93   18.99   0
  -1  -9   4  162.15   21.69   0
  -1   3   0    9.74   42.00   0
  -1   9   1  109.49   22.49   0
   0  -6   2    1.22   25.59   0
   0  16   5  131.40   20.57   0
   1   7   0 2067.76   35.58   0
   1  15   4   22.70   19.35   0
   2 -14   9   11.98   19.87   0
   4 -14   9   13.41   19.16   0
   4   8   0   29.51   21.27   0
   4  14   3   41.22   20.17   0
   5 -15  11   17.35   23.27   0
   5  -5   1   28.20   30.93   0
   5  11   1   50.97   20.77   0
   6  14   3  115.73   19.57   0
   7 -13   8   22.40   20.15   0
   7  11   1   -6.90   21.09   0
   8 -14  10   30.82   23.31   0
   8 -12   7   45.31   22.94   0
   8  -8   3   62.15   27.28   0
   8   8   0  122.85   20.52   0
   9 -13   9  -12.23   24.84   0
   9 -11   6  114.42   23.48   0
   9  -9   4    0.96   24.17   0
  10  10   1   18.21   19.90   0
  10  12   2   81.18   20.76   0
  11 -11   7   48.04   29.21   0
  11  -7   3    8.73   31.88   0
  11   7   0   69.89   18.56   0
  11  15   5   39.71   14.82   0
  12 -12   9   45.64   27.34   0
  12  14   4   16.70   19.42   0
  13   1   0   -2.72   28.23   0
  13   3   0    7.92   20.78   0
  13  13   4   36.00   17.35   0
  14  -2   1    7.54   38.12   0
  15  -7   5  102.56   43.26   0
  15   5   1   -0.69   19.40   0
  17   5   2  298.46   21.96   0
  19   3   3  165.11   25.11   0
  19   7   4   10.10   20.31   0
  20  -2   5   30.26   37.50   0
  20   2   4  -18.80   27.57   0
  20   4   4   50.88   23.98   0
 -24   2  15   21.49   29.78   0
 -23  -3  15  192.10   25.28   0
 -22   0  13   11.62   25.59   0
 -21  -7  15  179.79   21.29   0
 -20   0  11   52.77   27.00   0
 -19  -7  13   41.82   19.13   0
 -19  -3  11   40.88   23.13   0
 -19   1  10  198.24   32.42   0
 -19   5  10   53.80   45.17   0
 -18   2   9   12.56   29.11   0
 -18  10  10    4.05   37.92   0
 -18  12  11   24.00   35.00   0
 -17 -11  15  109.40   20.78   0
 -17  -5  10  143.59   20.26   0
 -16 -12  15   -3.70   18.06   0
 -16  -8  11    7.64   15.04   0
 -14  10   7  100.12   34.57   0
 -14  12   8   -7.84   27.85   0
 -13 -13  14  -12.59   19.07   0
 -13   9   6   87.83   32.99   0
 -12 -10  10  105.64   20.61   0
 -12  -6   7   99.01   18.67   0
 -12  -4   6 1340.82   29.96   0
 -12   0   5  258.32   32.47   0
 -11 -11  10   65.43   17.02   0
 -11  -7   7   14.08   18.07   0
 -11  -5   6  255.86   22.93   0
 -11  15   8   -7.31   22.96   0
 -10 -14  13   12.07   16.44   0
 -10  -8   7   30.77   14.46   0
 -10  -4   5  174.46   27.85   0
  -9 -15  14   14.50   15.82   0
  -9 -11   9  335.89   21.96   0
  -9  -7   6   22.22   20.00   0
  -9  -3   4   74.06   25.92   0
  -9  15   7    2.96   18.08   0
  -8  -8   6   25.74   20.05   0
  -8   8   3    4.56   28.32   0
  -7 -11   8  397.83   23.18   0
  -7  -7   5  230.05   22.50   0
  -7  15   6   29.56   19.90   0
  -6 -14  11   53.14   15.54   0
  -6  -6   4  848.27   29.03   0
  -6  -4   3  513.32   29.75   0
  -6  14   5   94.51   21.09   0
  -5  -5   3  121.72   21.13   0
  -5  17   7   33.34   19.81   0
  -4 -12   8  202.33   22.11   0
  -4 -10   6  268.03   20.20   0
  -4  12   3   10.79   19.38   0
  -2  16   5   27.03   19.39   0
  -1 -11   6   -4.11   18.06   0
  -1  -3   1   37.52   39.67   0
  -1  15   4   26.95   19.00   0
   0 -12   7   41.07   19.87   0
   0 -10   5   89.78   19.29   0
   0  12   2   38.05   16.48   0
   0  14   3   83.80   20.01   0
   1 -15  11   26.66   20.15   0
   2  -8   3  116.41   23.26   0
   2   8   0  217.02   24.27   0
   3 -15  11   23.12   19.51   0
   3  11   1   54.38   19.92   0
   3  13   2   44.83   19.76   0
   5 -13   8    7.11   20.45   0
   5   3  -1  744.98   36.58   0
   5   9   0  478.71   24.63   0
   5  13   2   16.93   16.23   0
   6 -14  10   13.53   24.00   0
   6   2  -1  814.35   36.82   0
   6   4  -1  573.00   30.19   0
   7   9   0   69.98   20.06   0
   7  13   2  149.56   19.93   0
   8 -10   5  188.87   25.53   0
   8   4  -1  208.51   26.95   0
   9  11   1  160.75   20.66   0
  10 -12   8  132.97   24.95   0
  10   8   0  149.92   18.82   0
  12  10   1   54.17   19.45   0
  13   5   0  179.05   22.03   0
  13   9   1   53.33   20.07   0
  13  11   2   50.20   20.04   0
  14   8   1   89.60   19.35   0
  14  10   2   33.68   16.61   0
  15  -1   1  311.59   35.54   0
  15   7   1   71.20   20.59   0
  16   2   1  135.04   25.28   0
  16   4   1    3.83   22.28   0
  17  -1   2   19.91   35.78   0
  17  11   4   19.51   20.09   0
  18  -2   3   67.67   39.18   0
  18   2   2   95.88   27.34   0
  18   8   3  212.97   21.55   0
  18  10   4   92.44   20.36   0
  19   1   3   -2.82   28.69   0
  19   5   3  145.18   23.98   0
  20   0   4   83.39   30.57   0
  20   6   4   58.12   23.85   0
 -23   1  14   37.93   26.86   0
 -23   5  14   22.33   37.64   0
 -22  -6  16   91.54   23.43   0
 -21  -5  14   18.62   19.59   0
 -21  -3  13    3.12   19.97   0
 -21   1  12   21.72   30.96   0
 -19  -9  15  196.58   23.26   0
 -19  -5  12   57.04   20.25   0
 -18 -10  15    5.28   20.47   0
 -16  -6  10   70.28   20.35   0
 -16  -4   9  192.49   22.42   0
 -15  -7  10    2.85   18.88   0
 -15  11   8   21.46   33.04   0
 -14  14   9   17.34   25.86   0
 -13  -9  10   33.85   19.49   0
 -13  15   9   79.72   26.20   0
 -10 -14  14   48.37   19.13   0
 -10 -10   9  123.54   21.07   0
 -10  -6   6 1418.04   29.71   0
 -10  16   8   15.17   23.32   0
  -8 -12  10   14.78   19.48   0
  -8 -10   8 1363.24   29.62   0
  -8  -4   4  391.79   28.41   0
  -8  16   7   46.15   19.32   0
  -7  -5   4   48.61   25.27   0
  -7   5   2   24.67   33.43   0
  -6 -12   9  137.97   20.20   0
  -6 -10   7  385.41   23.43   0
  -6  16   6   23.46   19.14   0
  -5 -15  13  115.16   20.22   0
  -5   9   2 1945.33   36.01   0
  -4   6   1  237.19   26.72   0
  -4  10   2  656.90   26.54   0
  -4  14   4   18.95   19.71   0
  -3 -13   9   96.81   16.41   0
  -3  -9   5   18.17   20.66   0
  -3  13   3   56.07   19.64   0
  -3  17   6   98.68   16.46   0
  -2  -8   4  197.87   23.31   0
  -1  -7   3  156.07   21.13   0
  -1   5   0  789.31   35.97   0
   1 -11   6   46.91   18.83   0
   1  11   1   74.66   19.24   0
   1  13   2  330.15   22.23   0
   2 -12   7   19.56   19.57   0
   2  18   6   54.75   16.52   0
   3   9   0 1302.79   29.40   0
   3  15   3   34.75   19.23   0
   4 -14  10    6.22   20.53   0
   4 -12   7   53.22   19.33   0
   4  -8   3  194.52   22.89   0
   4   4  -1 4749.79   55.95   0
   4  12   1   94.93   20.86   0
   5   5  -1  116.92   25.44   0
   6 -12   7   45.72   19.92   0
   6   6  -1  188.80   25.05   0
   6  10   0   12.76   19.99   0
   6  12   1   61.05   20.85   0
   7 -11   6    7.05   19.02   0
   7  -9   4   76.43   24.13   0
   7   1  -1  504.53   39.34   0
   7   5  -1   42.23   21.75   0
   8   6  -1   87.17   23.24   0
   8  12   1  210.23   21.21   0
   9   3  -1  566.32   29.34   0
   9   5  -1   28.37   23.17   0
   9   9   0  526.57   20.21   0
   9  13   2   52.46   15.87   0
  10   4  -1  218.10   26.64   0
  11  -9   5   47.96   28.00   0
  11  11   1  381.06   20.73   0
  11  15   4   54.04   16.31   0
  12   8   0  705.81   24.06   0
  12  12   2  205.26   17.24   0
  13  -9   6  163.00   33.10   0
  13   7   0  212.92   21.21   0
  13  13   3   40.18   16.28   0
  14 -10   8   17.24   29.71   0
  14   2   0   41.56   23.80   0
  14   4   0  224.81   22.78   0
  15  13   4   23.72   16.05   0
  16  -8   7   26.35   37.08   0
  16   6   1   37.99   18.64   0
  19   7   3   29.18   23.93   0
 -23   3  14   32.21   30.52   0
 -22  -4  15   93.95   24.41   0
 -22  -2  14   48.48   23.78   0
 -22   2  13   14.73   29.35   0
 -21  -7  16   43.70   18.95   0
 -21   5  12   55.14   37.56   0
 -20  -6  14   56.68   19.44   0
 -20  -2  12    7.75   22.16   0
 -20   2  11   33.61   29.26   0
 -19   3  10   19.89   33.09   0
 -18  -6  12   61.94   20.36   0
 -18  -4  11  164.08   24.66   0
 -18  -2  10   29.60   22.61   0
 -17 -11  16   13.14   19.78   0
 -17  -7  12   58.28   20.70   0
 -17  -1   9   36.02   27.35   0
 -16  -8  12   12.18   19.53   0
 -15  -9  12   75.96   20.78   0
 -15  -5   9  238.59   21.55   0
 -15  -3   8   42.76   21.11   0
 -15   1   7  350.64   32.82   0
 -15  13   9    8.79   26.58   0
 -14  -2   7  651.72   29.30   0
 -13 -13  15   18.49   18.50   0
 -13  -1   6 2663.32   45.65   0
 -12   8   5  103.09   32.30   0
 -12  16   9   18.03   23.50   0
 -11  -9   9  136.23   20.37   0
  -9 -13  12    9.87   16.35   0
  -7 -13  11    0.89   15.44   0
  -7  17   7   12.75   19.38   0
  -6 -14  12   29.33   15.49   0
  -6   0   2 1496.64   56.96   0
  -5 -11   8  256.33   22.16   0
  -5  -9   6   30.24   20.81   0
  -3 -11   7   -2.63   16.10   0
  -3  15   4   -0.97   20.25   0
  -2 -14  11   27.58   20.12   0
  -2 -12   8  106.77   20.84   0
  -2  12   2   57.16   19.06   0
  -2  14   3   39.57   18.90   0
  -1 -15  12   16.29   17.06   0
   0  16   4   49.97   20.61   0
   1 -15  12   23.35   20.62   0
   1  15   3   62.41   19.27   0
   2 -14  10  148.14   20.76   0
   2 -10   5   17.55   18.97   0
   2  12   1  127.66   20.13   0
   2  14   2   58.76   20.59   0
   3 -15  12   67.75   20.77   0
   3 -11   6   97.18   20.75   0
   3  -9   4   82.26   19.83   0
   4 -10   5  107.48   20.76   0
   4   2  -1 2237.09   53.23   0
   4   6  -1  256.97   25.22   0
   4  10   0  600.04   24.43   0
   4  14   2   27.02   19.70   0
   5 -13   9   31.11   22.64   0
   5 -11   6   10.61   19.47   0
   5  -9   4  629.88   26.54   0
   6 -14  11   17.56   23.34   0
   6 -10   5   30.40   21.33   0
   6  14   2    9.31   15.99   0
   7 -13   9  -13.39   19.63   0
   7   7  -1  114.08   22.22   0
   8 -12   8   42.11   23.60   0
   8  10   0   27.53   16.72   0
   8  14   2   23.01   19.50   0
   9 -13  10   20.88   23.50   0
   9   1  -1  552.67   34.70   0
   9  15   3   31.45   16.19   0
  10 -10   6   59.67   25.63   0
  10   2  -1  657.04   31.93   0
  10   6  -1  139.80   21.09   0
  10  10   0  428.61   22.04   0
  10  12   1  129.32   20.47   0
  11   9   0  269.86   20.93   0
  12  14   3   57.84   16.27   0
  13 -11   9   87.72   30.09   0
  13  -7   4    2.28   34.94   0
  14   6   0  181.05   21.19   0
  14  10   1  166.72   19.36   0
  15   3   0   49.38   28.15   0
  15   9   1   92.62   20.66   0
  16   0   1   14.85   28.94   0
  17   3   1   27.81   22.23   0
  17   5   1  112.26   23.76   0
  17  11   3   14.80   20.66   0
  18   0   2   90.36   34.50   0
  18  10   3   54.77   23.68   0
  20   2   3   14.56   26.18   0
  21   3   4   89.95   29.27   0
 -23  -3  16   29.10   23.85   0
 -23  -1  15   44.67   23.03   0
 -22   4  13   54.92   32.42   0
 -21   3  12   15.23   32.77   0
 -20  -8  16   36.56   19.89   0
 -20  -4  13   13.20   19.81   0
 -20   4  11   83.39   35.02   0
 -19  -9  16   63.34   21.44   0
 -19  -7  14   95.78   19.68   0
 -17  -9  14   22.70   20.05   0
 -16 -10  14   30.05   17.17   0
 -16   0   8  250.94   29.32   0
 -16  12   9   13.82   31.47   0
 -14  -6   9   32.45   19.04   0
 -14  -4   8   35.14   23.29   0
 -13  -7   9   65.87   18.65   0
 -12 -10  11   44.48   19.66   0
 -12  -8   9   86.88   15.94   0
 -11 -13  14   29.92   19.04   0
 -10 -14  15   26.03   19.27   0
 -10  -8   8   63.85   19.72   0
 -10  12   5   54.49   25.25   0
 -10  14   6   17.98   25.03   0
  -9 -11  10  282.52   18.01   0
  -9  -9   8  373.74   18.97   0
  -9  13   5   35.00   21.49   0
  -8 -14  14   -7.15   20.35   0
  -8   0   3   16.15   33.39   0
  -8  12   4   32.58   23.71   0
  -8  14   5   75.02   23.89   0
  -7 -15  15   -4.22   19.07   0
  -7  -9   7   25.56   16.30   0
  -7  13   4   43.16   23.03   0
  -5 -15  14    2.47   18.96   0
  -5  17   6   27.99   19.05   0
  -4 -12   9   27.85   20.46   0
  -4  -8   5   10.24   21.34   0
  -3  -7   4   63.78   22.81   0
  -3  17   5   -9.56   19.80   0
  -2 -10   6  165.95   16.56   0
  -2  10   1   43.84   20.48   0
  -2  16   4    0.76   19.85   0
  -1 -15  13   56.98   21.49   0
  -1 -11   7   75.36   19.34   0
  -1  -9   5  141.97   21.64   0
  -1   7   0 2091.18   38.60   0
  -1  11   1   92.05   19.16   0
  -1  13   2  260.65   21.59   0
  -1  15   3  169.49   20.08   0
   0 -14  11  -21.28   19.76   0
   0 -12   8   92.93   19.82   0
   1 -15  13   23.06   21.10   0
   1  -7   3  503.49   29.03   0
   1   9   0  188.76   19.33   0
   2  -4   1  338.42   34.10   0
   2  10   0  684.10   25.19   0
   3   5  -1  890.94   29.82   0
   3  13   1   47.30   19.81   0
   4 -14  11   54.88   20.33   0
   4  16   3    1.79   18.92   0
   5   1  -1 2425.72   61.11   0
   5   7  -1  352.84   20.50   0
   5  11   0   12.34   20.78   0
   5  13   1   65.57   19.89   0
   7  11   0   69.07   21.54   0
   7  13   1   95.96   19.58   0
   7  17   4   33.37   15.85   0
   8  -6   2 1795.67   49.44   0
   8   8  -1   56.26   20.51   0
   9 -11   7   92.64   23.38   0
   9   7  -1  244.08   18.30   0
   9  11   0   54.41   20.27   0
   9  13   1   51.00   19.39   0
  10 -12   9   24.82   23.54   0
  10  -8   4   26.47   26.90   0
  10  14   2    2.96   15.98   0
  11 -11   8  236.07   31.14   0
  11  15   3   28.55   16.63   0
  12 -10   7  674.37   36.18   0
  12   4  -1   92.48   24.49   0
  12  12   1   31.26   18.35   0
  13   9   0   50.08   20.48   0
  14   8   0   32.08   20.51   0
  15   5   0   32.88   21.20   0
  16  -6   5   83.11   45.93   0
  17  -7   7   27.10   43.00   0
  17   1   1  250.97   32.58   0
  18   8   2   37.54   19.64   0
  19  -1   3    2.11   32.54   0
  19   3   2    5.01   23.01   0
  19   5   2   20.81   22.83   0
  19   9   3   33.28   20.67   0
  20   6   3   13.89   20.98   0
 -21  -5  15   41.31   19.53   0
 -21  -3  14   37.08   22.70   0
 -21  -1  13   19.38   22.83   0
 -19  -5  13   71.57   20.45   0
 -19  -1  11   48.42   21.96   0
 -19  11  11   48.77   44.37   0
 -17  -5  11  401.89   22.49   0
 -17  -3  10   83.34   21.44   0
 -16  -6  11   82.11   20.35   0
 -16  14  10   19.89   27.94   0
 -15 -11  15  121.94   20.82   0
 -15  -7  11   69.17   20.13   0
 -14  -8  11    5.80   18.87   0
 -13 -13  16   13.89   16.24   0
 -13  -5   8   22.02   19.26   0
 -13  -3   7  478.57   27.66   0
 -12  -6   8   -5.55   18.05   0
 -11  -7   8   30.64   19.01   0
 -11  13   6   38.86   22.61   0
 -10 -10  10  467.50   23.67   0
  -9 -13  13   -8.92   16.42   0
  -9   7   3  438.07   35.43   0
  -9  15   6   11.23   22.38   0
  -8 -12  11   36.06   15.78   0
  -8 -10   9  198.29   22.59   0
  -8  -8   7  106.27   20.38   0
  -8  16   6   16.77   22.31   0
  -7 -13  12   25.88   16.23   0
  -7   7   2  331.37   30.82   0
  -7  11   3   -0.02   23.87   0
  -7  15   5  203.18   21.79   0
  -6 -14  13  196.01   18.09   0
  -6 -12  10    7.83   16.14   0
  -6 -10   8   62.54   21.27   0
  -6  -8   6  137.29   18.51   0
  -6  14   4   61.70   20.28   0
  -5 -13  11   12.27   15.01   0
  -5   5   1  138.30   33.28   0
  -5  13   3   33.78   20.53   0
  -5  15   4   60.33   24.05   0
  -4 -10   7  379.98   22.78   0
  -4   8   1 1348.20   32.39   0
  -4  18   6   24.86   20.27   0
  -3 -15  14   18.36   20.39   0
  -2 -14  12    2.02   20.19   0
  -2  -4   2  127.02   28.29   0
  -2   4   0  231.30   39.48   0
  -2   6   0  171.51   32.07   0
   0 -10   6   35.71   18.46   0
   0  -8   4 1640.26   33.07   0
   0  12   1  345.48   20.76   0
   1 -11   7   38.49   21.76   0
   2 -14  11   36.92   19.39   0
   2   4  -1 2115.08   47.73   0
   3  11   0  515.92   22.64   0
   3  15   2   17.37   19.08   0
   4 -12   8    7.33   18.45   0
   4  -6   2  442.00   30.29   0
   6 -14  12   -1.26   22.70   0
   6 -12   8   86.10   21.33   0
   6  -6   2 1772.12   45.84   0
   6  12   0   29.98   20.31   0
   7 -13  10    4.63   20.63   0
   7 -11   7   27.01   21.97   0
   9 -13  11   -3.24   23.27   0
   9  -9   5   98.86   27.82   0
   9  -7   3   72.18   27.58   0
  10   8  -1   54.66   18.41   0
  11   7  -1  207.49   19.83   0
  11  11   0  146.78   22.64   0
  11  13   1   24.80   19.39   0
  12  -6   3   45.20   36.87   0
  12   2  -1  168.58   29.87   0
  12   6  -1   25.36   19.54   0
  13  -1   0   16.10   31.65   0
  14   0   0  351.14   33.15   0
  15  -9   8   -4.34   31.73   0
  15   1   0  327.25   29.78   0
  15   7   0  294.34   23.14   0
  16   4   0   18.33   23.54   0
  17  11   2   -6.37   21.84   0
  18   4   1  123.96   23.41   0
  19   7   2   56.94   20.31   0
 -22  -4  16   27.08   23.71   0
 -22   0  14   40.74   26.45   0
 -20  -8  17   51.64   20.08   0
 -20  -6  15   -4.27   19.68   0
 -19  -9  17    9.45   20.28   0
 -19  -7  15   44.20   20.69   0
 -19  -3  12   94.91   20.10   0
 -18  -6  13  111.35   20.10   0
 -18   0  10   43.41   26.07   0
 -17  -9  15    1.29   19.31   0
 -16 -10  15   39.47   16.67   0
 -16  -8  13   94.76   20.51   0
 -16  -4  10  465.97   26.87   0
 -16  -2   9   16.87   24.82   0
 -16  10   8  310.98   41.95   0
 -15   9   7  185.24   41.30   0
 -14 -12  16  -14.62   19.92   0
 -13  13   7  124.73   29.83   0
 -12  -4   7   90.52   20.64   0
 -12  -2   6  307.67   24.64   0
 -12   2   5   79.91   36.89   0
 -12  12   6   81.80   24.83   0
 -12  14   7   34.25   22.92   0
 -11 -13  15    5.63   16.04   0
 -11  -1   5  567.66   31.93   0
 -11   7   4   17.83   33.14   0
 -11  11   5   39.68   23.41   0
 -11  15   7   19.79   21.20   0
 -10 -14  16   17.35   16.89   0
 -10  10   4  829.18   34.87   0
 -10  16   7   -2.76   22.91   0
  -9 -13  14    5.14   19.58   0
  -9  -7   7   23.58   20.18   0
  -7  -7   6   54.69   21.38   0
  -6  16   5    1.91   19.40   0
  -5  -7   5  107.23   17.84   0
  -5  -1   2  685.38   45.06   0
  -5  11   2   42.32   20.63   0
  -4  -6   4   11.77   22.74   0
  -4  12   2  135.99   20.65   0
  -4  14   3  160.27   20.85   0
  -3 -11   8  868.04   22.05   0
  -3  -9   6  236.60   22.02   0
  -3  -5   3  107.82   26.82   0
  -3  -3   2 2026.55   49.58   0
  -3  13   2   15.63   19.36   0
  -3  15   3    7.56   19.82   0
  -2  18   5    6.92   20.68   0
  -1   9   0  199.18   27.26   0
  -1  17   4   -2.66   20.34   0
   0 -14  12  172.57   21.76   0
   0  10   0  518.05   23.66   0
   0  16   3   20.10   19.92   0
   1  -9   5 1496.30   29.65   0
   1  15   2  123.07   19.35   0
   2 -14  12   46.87   20.02   0
   2  -8   4 2298.10   38.59   0
   2   6  -1 1005.09   28.25   0
   3 -13  10  116.97   21.28   0
   3 -11   7   28.74   18.83   0
   3  -7   3  145.28   26.88   0
   4 -14  12   14.65   18.83   0
   4  -2   0  664.18   75.88   0
   4  12   0   64.91   21.94   0
   4  14   1   33.83   20.34   0
   5 -13  10   39.96   19.91   0
   5 -11   7  202.68   23.94   0
   5   9  -1  232.89   23.85   0
   6  14   1   18.48   16.15   0
   8 -12   9   49.11   22.48   0
   8 -10   6   15.65   22.95   0
   8   0  -1    1.21   31.73   0
   8  10  -1   -6.53   19.95   0
   8  12   0   69.82   16.02   0
   8  14   1   49.81   15.57   0
   9   9  -1  331.00   18.09   0
  10  12   0  361.84   21.88   0
  10  14   1   65.00   20.03   0
  11  -5   2   13.93   40.50   0
  11   1  -1  155.48   27.06   0
  11   9  -1   92.10   19.31   0
  12  -8   5   71.75   33.81   0
  12   8  -1   85.07   19.19   0
  13   3  -1   98.74   24.88   0
  13   5  -1  264.87   21.91   0
  13   7  -1  183.32   20.53   0
  14 -10   9    1.07   30.02   0
  14  -8   6    7.22   32.38   0
  14  10   0    6.72   18.39   0
  15   9   0   33.64   19.21   0
  15  11   1   13.50   16.06   0
  16   6   0  106.14   19.78   0
  17   9   1   28.72   19.66   0
  18  -6   7   16.23   47.77   0
  18   2   1   14.25   25.05   0
  18   6   1   69.55   20.34   0
  18  10   2  148.38   21.16   0
  19   1   2    8.81   27.93   0
  19   9   2   46.78   24.39   0
  21   3   3   20.16   26.58   0
  21   5   3   46.34   23.34   0
 -23   1  15   45.94   27.21   0
 -22  -2  15  201.86   25.28   0
 -21  -5  16   -2.33   22.06   0
 -20  -4  14   62.02   20.33   0
 -20   0  12   38.18   23.26   0
 -18  -4  12  378.73   24.66   0
 -17   1   9   23.78   29.06   0
 -17  13  10    6.87   29.67   0
 -15 -11  16   -9.91   18.33   0
 -15  -5  10   60.64   20.20   0
 -15  -1   8  135.09   27.33   0
 -15   3   7  419.89   41.85   0
 -14 -12  17    4.93   19.03   0
 -14   8   6    9.03   40.23   0
 -13  -7  10   25.26   18.68   0
 -13  15   8    7.99   23.76   0
 -12 -12  15    1.52   19.75   0
 -12 -10  12   65.12   16.68   0
 -12  -8  10   45.99   19.44   0
 -12  16   8   -0.89   22.61   0
 -11 -13  16   29.34   18.47   0
 -11  -5   7  669.95   24.80   0
 -11  -3   6  111.81   25.02   0
 -10  -6   7   45.98   16.62   0
  -9  -9   9    4.13   19.70   0
  -9  -1   4  205.60   29.01   0
  -8 -14  16  -12.24   19.54   0
  -8 -12  12   -6.38   15.10   0
  -8  -6   6    5.41   21.62   0
  -7 -13  13   23.90   15.60   0
  -7  -9   8  407.32   23.20   0
  -6  -6   5  752.99   28.34   0
  -6  10   2   15.73   20.72   0
  -5 -13  12   35.61   15.02   0
  -5  -9   7  159.22   21.18   0
  -5   7   1  370.15   28.31   0
  -5  17   5   13.28   19.07   0
  -4 -12  10   24.22   16.92   0
  -4  -2   2   50.55   35.83   0
  -3  11   1   25.15   19.93   0
  -3  17   4   28.82   18.67   0
  -2 -10   7   26.19   18.99   0
  -2  -8   5   -7.15   21.52   0
  -2   8   0  232.13   26.00   0
  -2  16   3   18.66   19.29   0
  -1 -11   8  207.97   19.98   0
   1  -5   2  549.38   32.41   0
   1  17   3   35.46   20.41   0
   2 -10   6   37.17   20.57   0
   2   8  -1  167.99   24.32   0
   2  12   0   22.11   19.82   0
   2  16   2   -7.17   18.42   0
   3  -9   5    9.96   22.54   0
   3   9  -1 1283.05   29.74   0
   4 -10   6   87.19   23.24   0
   4  10  -1   79.06   21.37   0
   4  16   2   41.19   15.57   0
   5  -7   3  293.03   28.35   0
   5  13   0    0.53   19.39   0
   5  15   1   10.07   18.66   0
   6 -12   9   39.38   22.75   0
   6 -10   6  100.91   24.85   0
   6   0  -1    6.82   38.62   0
   6  10  -1  221.66   18.58   0
   7 -13  11    2.24   19.57   0
   7  -9   5   29.62   24.54   0
   7  13   0   53.59   19.26   0
   8  -8   4   62.61   24.03   0
   9 -11   8   74.38   23.33   0
  10   0  -1   84.80   33.10   0
  11 -11   9   56.91   27.31   0
  11  -9   6   16.59   29.77   0
  12 -10   8   34.83   30.90   0
  13  -9   7    3.99   31.33   0
  14  -6   4   48.72   41.13   0
  14   4  -1  204.91   22.00   0
  14   6  -1  204.95   21.49   0
  16   2   0  109.84   25.05   0
  16   8   0   28.86   19.69   0
  17   5   0   37.67   22.36   0
  19   5   1   30.07   22.67   0
  20  -2   4   22.60   43.25   0
  20   0   3    8.18   29.45   0
  20   6   2   45.71   21.23   0
  20   8   2    6.64   23.32   0
 -23  -1  16  106.27   23.82   0
 -21   1  13   15.98   27.07   0
 -20  -6  16  -11.20   19.20   0
 -19  -7  16  125.44   20.99   0
 -19  -5  14  135.63   21.01   0
 -18  -8  16   22.61   18.85   0
 -18  -2  11  194.61   20.67   0
 -17  -5  12   59.53   19.82   0
 -17  11   9   -4.14   34.20   0
 -16 -10  16  180.70   18.39   0
 -16   2   8   19.16   29.31   0
 -15 -11  17    0.09   18.92   0
 -15  -9  14   24.94   18.99   0
 -15  -7  12  143.66   20.30   0
 -15  -3   9  268.77   25.74   0
 -14  -8  12   24.52   19.43   0
 -14   0   7  125.68   29.79   0
 -14  12   7   41.26   29.92   0
 -14  14   8   -7.34   26.39   0
 -13 -11  15   34.64   20.11   0
 -13   1   6 2591.69   53.42   0
 -13  11   6    8.76   27.33   0
 -12  10   5  326.76   32.61   0
 -11 -11  13   17.77   15.97   0
 -10 -12  14   86.68   20.74   0
 -10 -10  11  117.64   16.91   0
 -10  -8   9  139.17   20.48   0
 -10  -4   6   76.60   23.34   0
 -10  -2   5  101.91   24.79   0
  -9 -13  15   17.81   19.08   0
  -9  -5   6   54.15   23.46   0
  -9   9   3   94.52   27.23   0
  -7 -13  14   11.09   18.84   0
  -7  -5   5  117.51   25.89   0
  -7  -1   3  670.08   38.67   0
  -7   9   2  511.51   32.21   0
  -6 -10   9   11.89   21.10   0
  -5 -13  13   45.17   18.38   0
  -5  -5   4 1106.52   27.87   0
  -5   3   1  728.81   60.79   0
  -4 -14  14   39.06   16.81   0
  -4 -10   8   28.96   19.69   0
  -4  -8   6  103.30   21.50   0
  -4  -4   3 3312.69   45.63   0
  -4  10   1   71.91   21.21   0
  -4  18   5   -3.08   19.94   0
  -3 -13  12   16.69   18.17   0
  -3 -11   9  430.78   22.59   0
  -1  -9   6  280.83   21.99   0
  -1  -7   4   14.85   24.37   0
  -1  13   1  794.62   25.32   0
  -1  15   2   30.96   18.44   0
   0 -14  13   50.21   19.71   0
   0  -6   3  128.30   26.62   0
   0  14   1    9.35   19.56   0
   1  -3   1  163.90   42.82   0
   1   7  -1  108.37   25.40   0
   2 -12   9  104.04   20.47   0
   3 -13  11   94.63   20.50   0
   3  13   0  116.34   20.48   0
   3  15   1   23.17   19.19   0
   4 -14  13   -6.34   19.66   0
   4 -12   9    9.59   19.47   0
   4  -8   4  176.58   22.76   0
   5 -13  11   -0.10   19.31   0
   5  -9   5    8.15   20.60   0
   5  11  -1   44.95   20.30   0
   6  -8   4  272.94   27.87   0
   6  18   3   17.60   15.64   0
   7  11  -1  148.91   18.01   0
   8 -12  10   26.82   22.39   0
   8   6  -2  136.83   23.13   0
   9   5  -2   18.53   23.52   0
   9  11  -1  522.29   20.51   0
  10 -12  11    0.52   25.35   0
  11  11  -1  825.36   24.94   0
  11  13   0  -10.02   18.29   0
  12  10  -1  115.58   19.36   0
  13   9  -1  185.17   20.99   0
  14   8  -1  113.80   20.44   0
  15   5  -1   39.59   21.48   0
  15   7  -1   76.49   19.79   0
  15  11   0   28.67   20.03   0
  16  -8   8    5.63   34.99   0
  17   3   0  232.82   24.86   0
  18  10   1  161.01   21.38   0
  19   3   1  153.05   25.78   0
  19   7   1   12.98   19.18   0
  20   2   2   24.94   27.01   0
  21   1   3   78.26   30.67   0
 -23   3  15  206.98   30.93   0
 -22  -4  17   75.53   19.97   0
 -22   2  14   77.05   26.98   0
 -21  -3  15   94.63   20.43   0
 -21  -1  14   33.38   22.25   0
 -19  -3  13   77.84   23.35   0
 -19   1  11   45.71   25.32   0
 -18  -6  14   28.98   19.48   0
 -17  -7  14   17.24   19.37   0
 -17  -3  11  159.05   24.01   0
 -16 -10  17    1.68   19.15   0
 -16  -8  14   19.30   19.19   0
 -15  13   8   28.77   28.72   0
 -15  15   9    4.97   26.97   0
 -14 -10  15   96.19   19.65   0
 -14  -4   9   30.40   19.05   0
 -13  -5   9  280.79   24.46   0
 -12 -12  16   -3.36   15.38   0
 -12 -10  13   29.80   18.88   0
 -12  -6   9  165.37   19.14   0
 -11 -13  17    1.46   16.42   0
 -11  -7   9  401.40   21.77   0
  -9  -3   5   36.22   25.12   0
  -9  15   5   70.28   23.56   0
  -8 -12  13   90.96   16.46   0
  -8  -8   8    7.91   17.07   0
  -8  -4   5 1538.03   35.56   0
  -8  14   4   35.25   23.70   0
  -8  16   5    4.24   22.09   0
  -7  -3   4  883.07   33.30   0
  -7  13   3  102.76   23.62   0
  -7  15   4  186.98   22.51   0
  -6 -14  16   -8.21   18.37   0
  -6  -8   7   70.80   21.26   0
  -6  -4   4   12.89   25.10   0
  -6  -2   3 2502.10   48.52   0
  -6  16   4   53.01   22.87   0
  -5  -3   3   95.36   31.36   0
  -5   9   1  209.33   27.31   0
  -5  15   3  408.60   26.59   0
  -4 -12  11   27.63   19.32   0
  -3   5   0 1393.69   42.08   0
  -2 -14  14   12.20   20.45   0
  -1 -13  12   11.33   19.91   0
  -1  11   0   39.81   18.87   0
  -1  17   3  -12.01   17.06   0
   0 -14  14   42.61   20.60   0
   0 -10   7  213.03   19.80   0
   0  16   2    0.88   19.53   0
   1   9  -1  105.00   22.39   0
   1  15   1   30.42   19.11   0
   2 -14  14    6.48   23.00   0
   2  10  -1   52.92   20.88   0
   2  18   3   12.22   16.52   0
   3  11  -1    6.42   19.70   0
   3  17   2   53.60   20.00   0
   4  14   0   -4.43   20.12   0
   4  16   1   -1.03   19.02   0
   5 -11   8   31.43   21.83   0
   6   6  -2  408.19   26.06   0
   6  12  -1   34.23   20.64   0
   6  14   0   33.36   16.40   0
   7 -13  12   -3.53   19.88   0
   7 -11   8   87.60   20.73   0
   7   5  -2   22.26   21.19   0
   7   7  -2  330.53   20.19   0
   8  -4   1  280.37   47.35   0
   8   4  -2    7.01   25.83   0
   8   8  -2  419.60   22.85   0
   8  12  -1   12.27   19.64   0
   8  14   0   11.76   15.38   0
   9   7  -2    8.80   17.02   0
  10   4  -2  163.56   23.99   0
  10   6  -2  166.38   18.07   0
  10   8  -2   79.62   19.16   0
  10  12  -1   -4.19   21.39   0
  11   5  -2  110.26   20.32   0
  11   7  -2   37.41   18.51   0
  12  -2   0  410.82   58.29   0
  13   1  -1  199.26   30.91   0
  14  10  -1   40.07   18.77   0
  15  -9   9   16.77   31.36   0
  15   3  -1   12.03   24.57   0
  15   9  -1   31.71   19.16   0
  16   6  -1   33.31   23.05   0
  18   4   0   18.17   22.61   0
  18   6   0   19.87   19.26   0
  19   9   1   87.88   21.17   0
  20   6   1   28.25   23.54   0
  21  -1   4    0.87   36.98   0
  21   5   2  199.33   25.16   0
 -22  -2  16   57.79   24.26   0
 -22   0  15   -1.56   25.84   0
 -21  -5  17   25.42   19.18   0
 -20  -6  17   16.29   18.50   0
 -20  -4  15   25.49   19.87   0
 -19  -7  17   18.19   19.33   0
 -19  -1  12    3.13   22.17   0
 -18  -8  17   32.85   20.21   0
 -18   2  10    9.78   27.91   0
 -18  12  10    9.23   39.31   0
 -17  -9  17   58.43   20.39   0
 -17  -1  10   12.06   24.24   0
 -16  -4  11  748.47   27.73   0
 -15  -9  15   30.31   19.47   0
 -14  -2   8   40.60   21.04   0
 -13  -9  13   76.21   19.24   0
 -12 -12  17   51.11   19.90   0
 -12  -8  11  289.55   21.80   0
 -11 -11  14   19.14   16.80   0
 -11  13   5  134.05   26.44   0
 -11  15   6   22.38   22.36   0
 -10 -12  15  -14.54   16.15   0
 -10  16   6   11.63   24.07   0
  -9  -9  10   24.42   20.76   0
  -9  -7   8  327.76   22.61   0
  -9  13   4   11.19   19.17   0
  -8 -12  14   76.81   20.58   0
  -8  12   3  188.90   24.78   0
  -7 -13  15    0.44   19.57   0
  -6  12   2   90.48   24.53   0
  -5 -13  14   22.76   19.92   0
  -5  -9   8  390.38   23.34   0
  -5  -7   6  344.08   23.27   0
  -5  13   2  242.79   21.56   0
  -5  17   4   25.93   19.68   0
  -4 -14  16   27.24   18.91   0
  -4  14   2   31.33   20.10   0
  -4  16   3   25.40   19.77   0
  -3 -13  13    1.63   19.23   0
  -3  -9   7  339.96   22.22   0
  -3  -7   5   62.33   18.75   0
  -3  15   2    5.52   18.82   0
  -2 -14  15    5.63   20.41   0
  -2 -10   8   22.60   18.98   0
  -2  10   0  560.27   24.08   0
  -1 -11   9  314.26   22.87   0
   0  -8   5 3407.49   41.25   0
   0   8  -1   79.80   24.90   0
   0  18   3   17.89   20.66   0
   1  -9   6  327.79   21.88   0
   1   3  -1   28.62   33.04   0
   1  13   0  103.10   20.29   0
   1  17   2    7.00   20.20   0
   2 -12  10   46.72   19.67   0
   2 -10   7   17.31   19.45   0
   2  14   0   42.31   19.55   0
   2  16   1   22.43   18.51   0
   3 -13  12   97.33   20.60   0
   3  -5   2   29.85   30.76   0
   4 -12  10  187.53   22.06   0
   4  12  -1   76.22   21.38   0
   5 -13  12    1.62   19.15   0
   5   5  -2 1359.74   33.34   0
   5   7  -2   78.72   18.87   0
   5  15   0   40.68   19.12   0
   6 -12  10   45.75   20.90   0
   6  -4   1 1160.70   49.47   0
   6   4  -2  210.62   27.36   0
   6   8  -2  358.19   20.10   0
   7   3  -2   47.99   27.52   0
   7   9  -2  519.94   22.78   0
   7  13  -1   -7.06   19.48   0
   7  15   0   -1.47   20.16   0
   8 -10   7   83.88   23.13   0
   8  10  -2   10.47   20.86   0
   9 -11   9  147.93   24.41   0
   9  -9   6   31.48   25.75   0
   9   3  -2   -3.84   24.26   0
   9   9  -2   15.60   19.36   0
   9  13  -1   29.82   20.07   0
   9  15   0   30.67   19.68   0
  11 -11  10    5.64   23.51   0
  11  -7   4   33.30   29.70   0
  12   4  -2   96.22   25.19   0
  12   6  -2   68.17   20.03   0
  12   8  -2  116.44   18.89   0
  12  12  -1   51.57   19.61   0
  12  14   0   10.15   15.74   0
  13   7  -2   14.05   19.16   0
  15  -7   6  166.34   39.77   0
  16   8  -1   20.45   19.34   0
  17  -1   1  256.70   38.26   0
  18   0   1    0.04   33.15   0
  20   4   1   26.25   22.52   0
  20   8   1   83.95   20.73   0
  21   3   2   50.89   23.73   0
 -23  -1  17   10.13   23.35   0
 -23   1  16  114.39   28.17   0
 -20   2  12   15.77   26.37   0
 -19  -5  15  140.74   20.68   0
 -18  -6  15   26.08   19.06   0
 -18  -4  13   40.93   19.69   0
 -16 -10  18   34.66   19.73   0
 -16  -8  15   99.48   19.66   0
 -16   0   9   11.74   27.17   0
 -16  14   9   20.54   30.36   0
 -15  -7  13   46.70   19.26   0
 -15  -5  11  386.44   22.62   0
 -14  -8  13   28.56   19.19   0
 -14  -6  11   27.65   19.27   0
 -13  -7  11  201.14   17.26   0
 -13  -1   7  857.58   33.42   0
 -12 -10  14  108.09   18.57   0
 -12  -4   8   87.37   22.24   0
 -12  14   6   46.78   23.00   0
 -12  16   7    3.90   23.09   0
 -11 -11  15   66.00   19.99   0
 -11  -5   8   24.24   19.82   0
 -10 -12  16   40.65   19.97   0
 -10  -8  10  270.58   21.10   0
 -10  -6   8   50.22   20.13   0
 -10  12   4  362.60   25.71   0
  -9 -11  13   39.62   15.77   0
  -7 -13  16   -6.40   20.67   0
  -7  11   2   37.47   23.50   0
  -4 -12  12   25.09   18.63   0
  -4 -10   9   -9.35   19.15   0
  -4  12   1   65.56   20.47   0
  -4  18   4    3.89   19.02   0
  -3   9   0 1325.54   30.56   0
  -3  17   3    5.45   19.01   0
  -2  -6   4  160.98   20.29   0
  -2  14   1    7.45   19.96   0
  -2  16   2    1.93   20.17   0
  -1  -5   3 1172.41   35.56   0
  -1  15   1   15.60   18.75   0
   0 -14  15    9.69   20.68   0
   0  -4   2 2975.96   53.65   0
   0   4  -1 9995.35   86.58   0
   1  -7   4  312.70   26.79   0
   1  11  -1   88.66   18.92   0
   2  -6   3   70.84   25.69   0
   2  12  -1  157.30   20.98   0
   2  18   2    3.52   19.79   0
   3  15   0   20.87   18.91   0
   4 -10   7    6.45   20.39   0
   4   6  -2  163.77   20.91   0
   4   8  -2  103.59   22.42   0
   5 -13  13   31.12   22.06   0
   5   9  -2 1909.54   32.14   0
   5  13  -1   21.66   19.84   0
   5  17   1    8.40   19.91   0
   6 -10   7  113.98   20.89   0
   6  10  -2   17.25   21.59   0
   7 -11   9  272.50   24.28   0
   7  17   1   25.59   16.08   0
   8 -12  11   12.27   20.38   0
   8  14  -1   42.90   19.50   0
   9  11  -2  222.30   21.51   0
   9  17   1   23.05   14.95   0
  10 -10   8   39.34   25.52   0
  10  -8   5   78.83   24.63   0
  10  10  -2   16.10   16.05   0
  11   3  -2    7.74   21.17   0
  11  13  -1  145.74   16.50   0
  11  15   0  165.24   17.72   0
  12 -10   9   41.99   26.87   0
  12   0  -1   29.88   28.70   0
  12  10  -2  122.32   21.21   0
  13   5  -2   80.13   21.00   0
  13   9  -2   80.78   19.84   0
  14   6  -2   40.60   20.30   0
  14   8  -2   32.45   19.55   0
  14  12  -1   16.48   19.16   0
  15  11  -1   38.73   19.28   0
  16   0   0  172.76   32.13   0
  16  10  -1    8.84   19.53   0
  17   1   0   18.84   26.20   0
  17   5  -1   95.14   23.10   0
  17   7  -1  153.50   21.53   0
  18  -2   2   85.35   46.82   0
  18   2   0   38.50   24.43   0
  19  -1   2   16.15   34.56   0
  19   1   1   11.69   28.77   0
  19   5   0  131.79   23.75   0
  19   7   0   28.50   19.85   0
  19   9   0  157.89   24.22   0
  21   7   1   17.61   23.43   0
 -22   4  14   44.44   29.55   0
 -21  -5  18   10.38   18.57   0
 -21   3  13    5.80   27.60   0
 -20  -6  18   10.90   19.19   0
 -20   0  13    6.49   21.70   0
 -19  -7  18   17.64   20.03   0
 -18  -8  18    0.77   20.49   0
 -18  -2  12  207.69   24.54   0
 -18   0  11   13.00   25.25   0
 -17  -9  18   23.07   18.10   0
 -17   3   9  869.93   42.76   0
 -16  -2  10  100.21   21.53   0
 -15  -9  16  200.61   21.25   0
 -15   5   7   38.49   50.30   0
 -15  11   7   34.83   31.93   0
 -14  10   6   80.19   37.23   0
 -13 -11  17  -13.69   16.59   0
 -13  -9  14   79.32   19.39   0
 -13   7   5   46.90   50.61   0
 -13  15   7   31.35   22.83   0
 -11  -7  10  234.01   21.06   0
 -10 -10  13   62.01   19.70   0
  -9  11   3   18.76   24.67   0
  -8 -12  15   27.42   19.53   0
  -8  -8   9  159.17   21.77   0
  -8  -6   7   56.21   21.38   0
  -8   6   2  130.77   32.20   0
  -8   8   2  413.26   32.92   0
  -6  -6   6  177.99   23.53   0
  -6   6   1  189.69   31.43   0
  -6   8   1  135.37   25.13   0
  -5 -13  15   -3.54   15.50   0
  -5  11   1   20.25   21.19   0
  -4  -8   7  144.86   22.18   0
  -4  -6   5   74.16   22.78   0
  -3 -13  14   63.18   16.48   0
  -2 -12  12  122.03   18.93   0
  -2  -8   6  976.26   24.87   0
  -2  12   0   29.28   19.36   0
  -1  -9   7  224.73   21.16   0
  -1  17   2    8.19   20.24   0
   0 -12  11   67.29   16.67   0
   0 -10   8  139.56   19.38   0
   0  10  -1  470.71   23.20   0
   0  16   1  111.35   20.82   0
   1 -13  13   65.99   20.31   0
   2 -12  11  146.22   21.91   0
   2  -8   5  175.31   22.72   0
   3 -13  13   22.19   19.52   0
   3  -9   6   20.23   19.83   0
   3   7  -2   76.94   22.86   0
   3  13  -1   48.71   19.69   0
   3  17   1    1.53   16.07   0
   4 -12  11  141.37   21.22   0
   4   4  -2 2158.84   43.68   0
   4  16   0    6.31   18.78   0
   5 -11   9   55.84   19.22   0
   5  -9   6  120.30   24.90   0
   5   3  -2 6946.89   68.49   0
   5  11  -2   38.29   20.85   0
   6 -12  11   36.58   19.34   0
   6  16   0   22.12   15.43   0
   7  -9   6  169.01   26.37   0
   8 -12  12   15.87   22.94   0
   8   2  -2  271.09   32.05   0
   8  12  -2    5.43   20.35   0
   9 -11  10   39.89   22.93   0
  10  -6   3   61.77   31.89   0
  10   2  -2  394.34   28.96   0
  10  12  -2  126.49   20.97   0
  10  14  -1   16.94   15.75   0
  10  16   0   19.33   17.18   0
  11 -11  11   27.54   24.36   0
  11  -9   7   59.90   27.06   0
  12  -8   6   27.39   30.06   0
  12  14  -1    8.75   19.20   0
  13  -9   8  139.77   29.21   0
  13  -7   5   53.77   34.00   0
  13   3  -2  162.76   25.97   0
  14  -8   7  146.06   32.13   0
  14   4  -2  375.03   26.54   0
  14  10  -2   34.41   18.86   0
  15  -1   0  308.08   41.12   0
  15   7  -2   92.39   20.03   0
  16  -2   1  129.19   44.61   0
  16   2  -1   45.47   27.82   0
  17  -5   5  294.37   53.62   0
  18   6  -1   11.45   23.49   0
  19   3   0    7.79   25.80   0
  20   0   2  540.80   38.42   0
  20   2   1   27.75   28.44   0
  21   5   1   42.79   22.73   0
  22   4   2    7.42   24.57   0
 -22  -2  17  228.07   25.31   0
 -21  -1  15    1.66   22.61   0
 -21   1  14   23.73   25.68   0
 -20  -4  16   -4.15   20.27   0
 -19  -3  14    0.04   19.90   0
 -19   3  11   32.19   30.30   0
 -18  -6  16   37.22   19.97   0
 -17  -3  12  219.69   24.31   0
 -16  -8  16   25.04   19.84   0
 -16   4   8  804.29   49.36   0
 -16  12   8   16.11   30.56   0
 -15  -3  10  224.41   21.91   0
 -15   1   8  131.37   27.59   0
 -14 -10  17   39.70   20.09   0
 -14  -8  14   20.93   19.10   0
 -14  -4  10  264.95   24.01   0
 -13 -11  18   24.69   19.06   0
 -13  -7  12  302.47   21.38   0
 -13  -5  10   79.83   19.25   0
 -13  13   6   59.44   27.63   0
 -12 -10  15    7.73   20.13   0
 -12  -8  12   97.47   17.46   0
 -12  -6  10   17.74   18.94   0
 -12  -2   7  252.21   23.92   0
 -12   0   6 3620.94   52.24   0
 -12  12   5   71.15   27.81   0
 -11 -11  16   12.52   19.62   0
 -11   1   5  570.55   37.95   0
 -11  11   4  721.27   34.56   0
 -10   2   4  409.09   46.15   0
  -9  -9  11   80.93   17.36   0
  -9  -5   7  262.64   23.65   0
  -8  16   4   48.12   22.60   0
  -7 -13  17    7.42   15.71   0
  -7 -11  13   15.87   18.69   0
  -7  -9  10    5.86   21.08   0
  -6  -8   8  156.50   18.17   0
  -6  16   3   30.85   19.73   0
  -5 -13  16   36.97   19.34   0
  -5  17   3   -0.93   23.07   0
  -4   8   0   28.24   25.63   0
  -3 -13  15   19.95   19.67   0
  -3  -9   8   44.14   19.26   0
  -3  -5   4  199.27   26.45   0
  -2 -10   9   33.51   19.30   0
  -1 -13  14   39.11   16.44   0
  -1 -11  10   -8.02   19.51   0
  -1  -7   5 1052.62   30.42   0
  -1   5  -1  445.10   32.94   0
  -1   9  -1  520.62   25.92   0
   0  18   2    4.16   16.42   0
   1  17   1   19.04   20.80   0
   2 -10   8   13.67   19.06   0
   2   8  -2  206.31   23.95   0
   3 -13  14   17.56   20.81   0
   3  -7   4   50.71   23.17   0
   3   5  -2 1132.90   30.91   0
   3   9  -2 2234.27   31.18   0
   4  -8   5  305.47   24.13   0
   4  -6   3  895.62   34.50   0
   5  -5   2  107.93   31.20   0
   6  12  -2  100.05   21.13   0
   7  17   0   -7.38   19.97   0
   8 -10   8   25.30   22.24   0
   8  -8   5  193.64   25.99   0
   9  -7   4  136.78   27.82   0
   9  -5   2  121.54   34.38   0
   9  13  -2   34.72   20.34   0
   9  15  -1   28.89   16.04   0
  11  15  -1   44.04   19.88   0
  12   2  -2  378.60   29.03   0
  12  12  -2  211.73   20.91   0
  13  11  -2   39.99   15.76   0
  15   1  -1  153.03   27.57   0
  15   5  -2  116.87   22.50   0
  15   9  -2  173.15   20.58   0
  16   6  -2   77.50   22.92   0
  16   8  -2    1.63   19.79   0
  17  -7   8   -2.75   34.49   0
  17   3  -1   67.80   23.77   0
  19  11   0    8.52   19.71   0
  20  10   0   58.54   20.14   0
  21   1   2  130.62   30.16   0
 -23   3  16   40.19   29.79   0
 -22   0  16   97.52   24.50   0
 -22   2  15  233.55   28.31   0
 -22   6  14   89.03   36.45   0
 -21  -3  17   78.27   23.10   0
 -20  -6  19   32.08   19.89   0
 -19  -7  19   -8.49   20.51   0
 -19  -1  13   17.60   22.59   0
 -18  -8  19    1.65   16.71   0
 -18  -4  14  101.05   20.68   0
 -17  -5  14   22.47   19.99   0
 -17  13   9   18.39   34.27   0
 -16  -6  14   33.75   19.41   0
 -16  -4  12   89.30   21.01   0
 -15  -9  17   91.81   20.27   0
 -15  -7  14   51.55   19.27   0
 -15  -1   9   45.26   23.92   0
 -14 -10  18    9.46   20.36   0
 -14  -6  12  111.81   19.64   0
 -14  14   7  127.22   26.93   0
 -13  -9  15  103.27   19.95   0
 -13   9   5   49.44   34.87   0
 -12 -10  16    7.55   19.72   0
 -11  -9  13   14.21   16.51   0
 -11  -3   7   40.39   21.87   0
 -10 -12  18   10.49   19.57   0
 -10 -10  14   15.15   18.80   0
 -10  -8  11   94.45   20.35   0
 -10  -4   7  425.59   25.31   0
 -10   6   3   12.62   40.07   0
 -10   8   3  311.46   32.09   0
 -10  16   5   15.96   23.25   0
  -9 -11  15  128.15   21.19   0
  -9  15   4   33.39   22.18   0
  -9  17   5   10.77   20.92   0
  -8  10   2    4.19   22.94   0
  -8  14   3  667.02   27.92   0
  -8  18   5   20.34   19.84   0
  -7  -7   8   38.76   21.69   0
  -7  -5   6   19.08   23.52   0
  -6 -12  15    8.08   19.24   0
  -6 -10  11   38.89   16.46   0
  -6  10   1  231.79   22.53   0
  -6  14   2   66.12   20.72   0
  -6  18   4    5.17   19.73   0
  -5  -5   5  472.61   26.52   0
  -4 -12  14   94.10   19.34   0
  -4   6   0   59.85   25.16   0
  -4  10   0  579.39   28.32   0
  -4  14   1  173.02   20.92   0
  -4  16   2    4.41   20.05   0
  -4  18   3   17.26   19.75   0
  -3 -13  16   38.37   21.83   0
  -3  -7   6  871.24   27.30   0
  -3  15   1   19.73   19.21   0
  -3  17   2  -14.18   18.22   0
  -1 -13  15   -3.50   20.56   0
  -1  11  -1   61.30   19.16   0
   0 -12  12    8.41   16.26   0
   0  -8   6 1675.40   32.16   0
   0  12  -1  326.07   20.88   0
   1 -13  15   46.50   21.07   0
   1 -11  10   31.29   19.46   0
   1  -9   7 1142.26   26.68   0
   1  13  -1  788.81   24.81   0
   2 -12  12   29.84   20.30   0
   2   6  -2    8.24   20.21   0
   2  10  -2 1146.63   26.99   0
   2  14  -1    4.97   19.73   0
   2  16   0   19.91   14.95   0
   2  18   1   -5.81   18.73   0
   3 -11  10  173.47   23.44   0
   3  11  -2  476.01   21.26   0
   3  17   0    4.47   18.39   0
   4 -12  12   33.69   19.51   0
   4 -10   8  444.03   23.75   0
   5 -11  10   28.73   23.58   0
   5  -7   4  109.77   25.39   0
   5  13  -2  289.58   21.74   0
   5  15  -1  221.27   17.19   0
   5  17   0   35.39   15.40   0
   6 -12  12   20.24   19.79   0
   6 -10   8  107.37   20.29   0
   6   2  -2 5039.87   63.70   0
   7 -11  10   16.05   19.68   0
   7  -7   4   15.18   29.71   0
   7  -5   2  422.00   36.33   0
   7   7  -3   86.58   22.24   0
   7   9  -3   43.45   21.27   0
   7  13  -2  212.66   17.14   0
   8  -6   3  823.41   41.08   0
   8   6  -3  178.05   24.73   0
   8   8  -3   31.64   21.03   0
   8  14  -2   44.04   20.06   0
   8  16  -1   16.21   19.78   0
   9 -11  11    5.80   23.82   0
   9  -9   7   15.59   25.03   0
   9  -1  -1  540.22   50.05   0
   9   7  -3  452.84   20.17   0
  10 -10   9  237.72   26.67   0
  10   6  -3   59.45   21.74   0
  10  10  -3 1150.19   25.97   0
  10  14  -2   15.51   19.03   0
  10  16  -1   26.40   19.55   0
  11   7  -3   57.41   19.18   0
  11   9  -3    9.66   19.01   0
  11  13  -2   93.00   16.33   0
  12 -10  10   46.81   23.92   0
  12   8  -3  137.98   19.59   0
  13  13  -2   59.89   19.63   0
  13  15  -1   26.37   16.34   0
  15  11  -2    6.81   20.18   0
  16  10  -2   47.06   19.69   0
  18   4  -1  124.22   23.05   0
  19   7  -1   74.60   21.00   0
  19   9  -1   72.59   19.60   0
  20   4   0  -10.98   22.38   0
  21   3   1    9.62   23.53   0
  21   7   0   31.20   23.26   0
 -23   1  17    7.89   23.08   0
 -22  -2  18   48.91   23.84   0
 -21   5  13    6.32   31.27   0
 -20  -4  17   36.91   20.12   0
 -20  -2  15   44.78   19.01   0
 -19  -5  17   -5.53   17.80   0
 -19   1  12   -6.37   21.40   0
 -18  -6  17   32.01   19.62   0
 -18   4  10   20.39   34.94   0
 -17  -7  17    3.86   20.23   0
 -17  -1  11   52.92   24.06   0
 -17   1  10   24.52   27.11   0
 -16  -8  17  173.17   17.81   0
 -15  -9  18  161.30   21.82   0
 -15  15   8   34.81   27.38   0
 -14  -8  15   39.60   18.52   0
 -14  -2   9  103.47   23.68   0
 -14   2   7  560.05   35.93   0
 -12  -8  13  203.92   21.58   0
 -11  -7  11   92.11   19.87   0
 -11  -1   6  230.93   28.05   0
 -11  15   5    7.73   21.93   0
 -11  17   6   20.44   22.63   0
 -10  -6   9  405.71   22.00   0
 -10  10   3 1065.80   36.67   0
 -10  14   4    6.11   21.55   0
  -9  13   3   -7.18   21.36   0
  -8 -12  17   16.83   16.02   0
  -8  -8  10    6.14   20.99   0
  -8  -4   6  127.75   25.63   0
  -7 -11  14   95.33   19.85   0
  -7  13   2  230.21   21.58   0
  -6 -12  16   31.96   19.34   0
  -5 -11  13  101.10   20.56   0
  -5  -7   7 2086.06   33.47   0
  -5  13   1   22.21   19.54   0
  -3 -13  17    3.31   19.89   0
  -3 -11  12   31.31   18.75   0
  -3  13   0  120.64   22.91   0
  -2  -8   7  294.38   22.44   0
  -2  -4   3 1207.99   35.30   0
  -2   8  -1  209.07   25.72   0
  -2  10  -1  113.14   23.36   0
  -2  14   0   40.51   19.66   0
  -1 -13  16    3.90   20.67   0
  -1 -11  11   27.84   19.29   0
  -1  -3   2 1066.89   46.04   0
  -1  15   0   47.94   19.14   0
  -1  19   2   14.05   20.89   0
   0 -10   9  105.00   18.32   0
   0  -6   4 1193.95   33.68   0
   0  16   0   36.06   19.15   0
   1   9  -2    7.08   21.88   0
   3  -9   7  190.68   24.53   0
   3  15  -1   17.81   15.86   0
   4   0  -1   19.44   46.19   0
   4  16  -1   -7.92   18.22   0
   6 -12  13   16.28   18.90   0
   6  -6   3 1520.75   39.96   0
   6   6  -3   24.70   24.34   0
   6   8  -3  171.90   22.60   0
   6  10  -3  675.64   25.17   0
   6  14  -2   80.38   21.52   0
   6  16  -1    9.67   16.17   0
   7  11  -3    1.40   21.65   0
   8  10  -3   35.21   17.06   0
   9  11  -3   11.14   21.00   0
  11  -9   8  161.57   28.98   0
  11   5  -3 1212.38   28.74   0
  12   6  -3  138.06   20.45   0
  12  10  -3  165.52   20.93   0
  12  14  -2    2.35   19.46   0
  12  16  -1   66.30   15.92   0
  13  -9   9    8.18   25.83   0
  13  -5   3  232.44   44.48   0
  13   7  -3   32.65   19.63   0
  13   9  -3   47.43   19.83   0
  14   0  -1   20.05   29.00   0
  14   8  -3   25.82   19.40   0
  15   3  -2   36.69   25.73   0
  16   4  -2  182.92   26.71   0
  16  12  -2  141.66   20.71   0
  16  14  -1   41.27   16.01   0
  17   9  -2  195.06   21.16   0
  19   5  -1  140.69   19.57   0
  19  11  -1  152.49   20.70   0
  21   5   0   27.28   23.56   0
  22   2   2   16.43   27.47   0
 -21  -3  18   42.33   23.39   0
 -21  -1  16   73.15   23.13   0
 -20   0  14  192.53   24.29   0
 -20   2  13   22.80   27.07   0
 -19  -3  15  144.04   20.27   0
 -18  -4  15    3.46   23.18   0
 -18  -2  13  116.68   20.04   0
 -16  -6  15   18.85   19.19   0
 -16  -2  11   56.32   24.57   0
 -15  -7  15  102.79   20.09   0
 -14  12   6   30.21   32.23   0
 -13  -9  16   61.36   18.48   0
 -13  -7  13  323.30   21.60   0
 -13  -3   9   52.53   20.79   0
 -12 -10  17   24.62   19.49   0
 -12  -6  11  246.11   21.16   0
 -12  -4   9   51.58   18.99   0
 -12  16   6   17.55   23.66   0
 -11 -11  18   -1.27   15.63   0
 -11  -9  14   30.17   16.30   0
 -11  -5   9  346.98   21.51   0
 -10  -2   6   46.72   24.16   0
  -9  -3   6  286.87   26.70   0
  -8 -12  18   34.54   19.05   0
  -8  -6   8   67.70   21.18   0
  -8  12   2   37.76   23.61   0
  -7 -11  15  136.83   20.99   0
  -7  -9  11   96.24   21.81   0
  -6  -8   9  208.10   22.39   0
  -6  -4   5   82.32   24.83   0
  -5  -9  10   35.38   20.11   0
  -4 -12  15   23.07   18.89   0
  -4  -8   8   87.52   21.53   0
  -4  12   0   55.58   20.38   0
  -3  -9   9   84.64   20.93   0
  -2 -12  14  103.81   20.02   0
  -2  -6   5    6.00   24.76   0
  -2   6  -1  666.25   31.87   0
  -1  -9   8  109.53   19.44   0
  -1  13  -1  589.40   23.73   0
   0  14  -1    6.95   19.58   0
   1 -11  11   14.12   19.36   0
   1  -7   5   94.39   24.26   0
   1  -5   3 1791.80   39.55   0
   1  11  -2   31.63   18.24   0
   1  15  -1   22.65   17.79   0
   1  17   0   28.87   20.11   0
   2 -12  13   90.54   20.83   0
   2 -10   9    8.08   19.12   0
   2  -8   6  826.37   25.84   0
   2  12  -2   39.17   19.88   0
   3  -3   1  227.88   44.14   0
   3  13  -2   28.65   20.35   0
   4 -12  13    4.51   19.55   0
   4  14  -2   35.96   20.32   0
   5  -9   7   26.34   21.28   0
   5   7  -3  463.02   24.68   0
   5   9  -3   84.16   22.53   0
   5  17  -1  -23.90   19.29   0
   6 -12  14   81.17   23.89   0
   7 -11  11   64.17   20.26   0
   7  -9   7   26.16   21.18   0
   7   5  -3  103.77   20.93   0
   7  17  -1    9.90   15.98   0
   8 -10   9   30.83   23.39   0
   8   4  -3  313.41   28.04   0
   8  12  -3  174.98   21.32   0
   9 -11  12   -4.03   23.53   0
   9   1  -2  125.39   27.47   0
   9  13  -3    9.37   19.49   0
   9  15  -2   -0.89   16.40   0
  10 -10  10   15.24   22.14   0
  10  -8   6  207.59   25.55   0
  10   4  -3   10.13   22.00   0
  10  12  -3   78.34   20.49   0
  11  -1  -1  150.20   37.82   0
  11   1  -2  511.48   32.92   0
  11  15  -2   32.97   19.37   0
  12 -10  11    9.37   22.84   0
  12   4  -3   26.31   24.39   0
  12  12  -3   81.79   20.82   0
  13   5  -3  106.07   20.66   0
  13  11  -3   41.50   19.25   0
  13  15  -2   20.00   19.91   0
  14  -8   8   16.94   29.61   0
  14   2  -2   97.72   25.63   0
  14   6  -3   34.99   20.23   0
  14  10  -3   76.56   19.53   0
  15   7  -3   26.43   19.25   0
  15   9  -3   99.79   20.18   0
  18   6  -2   67.93   24.04   0
  18  10  -2   17.01   18.66   0
  21  -1   3   69.46   40.62   0
  22   0   3   10.22   34.16   0
 -22   0  17   36.88   23.29   0
 -21   1  15   17.73   24.75   0
 -20  -4  18    4.71   19.41   0
 -19  -5  18   52.88   19.28   0
 -19   5  11  112.06   38.05   0
 -18  -6  18   34.75   19.96   0
 -18   0  12   -0.81   24.76   0
 -17  -7  18   33.00   20.39   0
 -17  -5  15   33.59   19.74   0
 -17  -3  13    4.26   19.62   0
 -16  -8  19  120.01   21.14   0
 -15  -9  19   45.38   14.94   0
 -15  -5  13  155.07   21.07   0
 -15  -3  11   69.05   20.62   0
 -15  13   7   15.25   28.77   0
 -14  -8  16   15.50   18.26   0
 -13  -9  17   29.12   19.02   0
 -13  -5  11  331.77   21.61   0
 -13   3   6   27.07   37.30   0
 -13  11   5   24.29   29.28   0
 -13  15   6   41.31   25.93   0
 -12 -10  18   54.11   19.83   0
 -12  -8  14   11.00   19.81   0
 -12  14   5   35.45   23.46   0
 -11 -11  19   52.35   16.16   0
 -11  13   4   27.41   22.63   0
 -10 -10  16   11.32   20.25   0
 -10  -8  12   23.32   15.90   0
 -10   0   5   39.84   26.36   0
  -9 -11  17  191.82   20.87   0
  -9  -7  10   25.87   20.48   0
  -9  -5   8   37.79   21.47   0
  -8 -10  14   33.54   19.53   0
  -8  18   4   22.60   23.10   0
  -7  -3   5  368.46   29.01   0
  -7   9   1  346.97   28.07   0
  -7  17   3   11.79   19.97   0
  -6 -12  17   -4.55   15.55   0
  -6  16   2  154.58   19.88   0
  -6  18   3   -0.95   19.37   0
  -5 -11  14   55.14   19.40   0
  -5   9   0  460.32   28.70   0
  -5  17   2  -12.85   19.91   0
  -4 -12  16   14.60   18.28   0
  -4  -6   6    7.01   21.48   0
  -4  16   1   21.76   19.51   0
  -4  18   2   25.30   19.42   0
  -3  17   1   12.70   18.54   0
  -2 -12  15   10.46   19.68   0
  -2  12  -1  117.34   20.12   0
   0 -12  14   25.65   20.16   0
   0   8  -2   50.33   23.93   0
   0  10  -2  231.58   21.96   0
   1  -9   8   31.51   18.46   0
   1   5  -2 1373.15   38.46   0
   2 -12  14    3.95   18.95   0
   2  -4   2   29.27   29.37   0
   2   4  -2  158.93   28.35   0
   3   3  -2 2003.47   49.50   0
   3  17  -1   -0.09   18.11   0
   4 -10   9   16.84   19.26   0
   5 -11  11   38.20   20.10   0
   5  11  -3   13.73   16.51   0
   5  15  -2  228.02   17.96   0
   6 -10   9   47.31   19.04   0
   6  12  -3  171.89   17.73   0
   6  16  -2  132.46   20.15   0
   7  -1  -1  472.39   56.34   0
   7   1  -2 5264.07   69.67   0
   7  13  -3  103.15   20.92   0
   8  16  -2   41.09   20.28   0
  10  14  -3   19.71   18.95   0
  10  16  -2    4.52   15.36   0
  11  13  -3   65.48   15.95   0
  12  -8   7  186.21   29.27   0
  12  -6   4  529.69   40.19   0
  12  16  -2    7.00   19.04   0
  13  13  -3   -8.82   17.63   0
  14  12  -3   16.02   19.77   0
  15  -7   7   96.89   32.62   0
  15  -5   4   53.36   43.41   0
  15   5  -3  321.19   26.64   0
  15  11  -3   10.66   19.40   0
  16  -6   6  104.13   37.60   0
  16   8  -3  129.36   20.31   0
  18   2  -1   19.56   24.18   0
  19   1   0    1.18   29.65   0
  19   3  -1   81.07   26.65   0
  19   7  -2   27.89   22.25   0
  19   9  -2   55.99   19.46   0
  20   2   0   27.01   28.72   0
  21   7  -1   21.36   24.00   0
  21   9  -1   39.78   20.45   0
  22   6   0   53.63   23.06   0
 -22   2  16   42.43   27.09   0
 -22   4  15   73.62   29.68   0
 -21  -3  19   26.20   22.48   0
 -21   3  14   42.84   27.34   0
 -21   7  13   50.93   39.31   0
 -20  -2  16   36.57   19.45   0
 -20   6  12   91.37   37.14   0
 -19  -3  16   72.45   22.44   0
 -19  -1  14  101.68   22.73   0
 -18   2  11  197.71   28.28   0
 -17   5   9  210.14   42.93   0
 -16  -6  16   20.20   19.32   0
 -16   0  10   22.05   24.76   0
 -16   2   9   20.35   26.62   0
 -16  14   8   13.79   29.58   0
 -15  -7  16    7.90   18.74   0
 -14  -8  17   55.38   19.22   0
 -13  -7  14   44.69   19.58   0
 -13  -1   8  269.01   26.94   0
 -12 -10  19   24.60   18.31   0
 -12   4   5   33.63   53.76   0
 -12   8   4    1.94   35.81   0
 -12  10   4   15.63   32.35   0
 -11  -9  15   10.09   15.66   0
 -10  -6  10  482.76   22.53   0
 -10  -4   8   54.96   21.65   0
 -10  12   3   88.45   22.88   0
  -9  -1   5  193.21   29.37   0
  -9   9   2   11.54   25.80   0
  -9  17   4   14.74   23.37   0
  -8  -2   5   21.35   25.90   0
  -8  16   3    1.74   19.20   0
  -7 -11  16   43.64   20.77   0
  -7  -9  12  147.95   21.03   0
  -7  -7   9 1179.55   28.30   0
  -7   7   1  112.10   27.75   0
  -7  11   1  168.75   25.86   0
  -7  15   2  212.85   22.11   0
  -6 -12  18    5.23   15.37   0
  -6 -10  13   88.47   20.14   0
  -6   4   1  508.00   44.72   0
  -5  -3   4  312.40   31.70   0
  -5   7   0  138.00   26.74   0
  -5  11   0   15.44   20.90   0
  -4 -12  17   13.60   19.72   0
  -3  -3   3 3185.42   51.13   0
  -3   9  -1  288.04   22.96   0
  -3  15   0    7.14   19.31   0
  -2  16   0    9.24   19.73   0
  -2  18   1    7.44   20.16   0
  -1  17   0   44.86   19.16   0
  -1  19   1   23.68   20.36   0
   0 -10  10   78.77   16.20   0
   1 -11  12   -9.79   19.58   0
   1  13  -2  252.13   21.38   0
   2 -12  15   37.31   19.05   0
   2  -6   4  890.75   32.51   0
   2  14  -2   56.19   18.58   0
   3 -11  12   38.93   19.58   0
   3  -7   5   58.53   25.29   0
   3   9  -3  371.72   23.92   0
   4 -12  15  -19.92   18.50   0
   4  -8   6   23.11   19.38   0
   4   2  -2   49.19   34.80   0
   4   6  -3   12.79   19.19   0
   4  12  -3    1.02   19.13   0
   5 -11  12    5.14   22.26   0
   5   5  -3  117.74   21.06   0
   5  13  -3   40.82   21.17   0
   6  -8   6  278.41   25.72   0
   6   4  -3  510.67   29.56   0
   6  14  -3 1263.00   26.80   0
   7 -11  12   26.69   18.89   0
   7  17  -2   12.56   19.89   0
   8 -10  10   72.56   22.05   0
   8  -8   6   97.47   24.78   0
   8  14  -3  542.80   19.52   0
   9 -11  13   12.94   20.33   0
   9  -9   8   39.17   21.20   0
   9   3  -3   82.93   26.06   0
   9   9  -4  103.41   19.34   0
   9  17  -2   13.35   19.11   0
  10 -10  11   33.84   23.15   0
  10   8  -4  657.79   22.68   0
  10  10  -4  791.56   24.74   0
  11  -9   9   38.28   26.61   0
  11   3  -3   26.94   25.12   0
  11   9  -4  332.42   21.77   0
  12   8  -4   25.79   17.96   0
  12  10  -4   18.78   19.72   0
  12  14  -3   21.79   15.55   0
  13  -9  10   24.57   22.73   0
  13  -7   6   34.02   30.74   0
  13   1  -2   45.27   28.62   0
  14   4  -3  111.38   21.68   0
  15  13  -3   23.32   20.26   0
  16   6  -3  137.09   20.44   0
  16  12  -3   12.42   19.37   0
  17   1  -1  259.14   29.11   0
  17   3  -2  661.84   29.77   0
  17   7  -3   84.20   19.83   0
  17   9  -3   61.98   20.13   0
  18   0   0  201.02   34.76   0
  18   4  -2  105.49   22.83   0
  19  11  -2   13.66   18.99   0
  20   4  -1   24.81   22.93   0
  21   1   1  366.58   35.28   0
  21   3   0    9.67   26.92   0
 -23   3  17   70.21   25.57   0
 -21  -1  17   58.44   23.63   0
 -21   9  13   21.26   46.66   0
 -20  -4  19   25.57   19.21   0
 -19  -5  19   54.84   20.54   0
 -18  -6  19   99.84   21.40   0
 -18  -4  16   13.63   19.57   0
 -18  -2  14   48.90   22.89   0
 -17  -7  20   19.38   20.29   0
 -17  -5  16   47.81   19.98   0
 -17  -1  12   77.53   23.32   0
 -16  -8  20   -4.86   19.16   0
 -15  -7  17   35.36   19.28   0
 -15  -1  10  288.77   26.90   0
 -12  -8  15   65.99   19.58   0
 -12  -6  12  172.70   20.22   0
 -12  -2   8   81.61   20.51   0
 -11  -5  10   24.02   19.04   0
 -11  -3   8  118.64   21.10   0
 -11  17   5    1.76   23.51   0
 -10 -10  17  206.33   18.67   0
 -10  -8  13  161.66   21.65   0
 -10  16   4   29.60   22.53   0
  -9  -9  14   21.87   18.55   0
  -9   1   4  177.23   34.81   0
  -9  11   2  186.47   28.70   0
  -9  15   3    5.98   18.65   0
  -8 -10  15  254.68   18.90   0
  -8  14   2   53.32   23.36   0
  -7 -11  17  117.92   20.81   0
  -7  -5   7   30.00   22.40   0
  -6 -10  14   56.49   19.93   0
  -6  -8  10   62.95   17.84   0
  -6  14   1  233.10   22.26   0
  -5  -9  11   44.35   20.16   0
  -5  -7   8   83.59   18.63   0
  -4 -12  18   37.62   20.01   0
  -4  -8   9   25.83   19.70   0
  -4   4   0  957.71   43.43   0
  -4  14   0    1.77   18.73   0
  -3 -11  14    1.15   18.03   0
  -3  -9  10  170.56   20.63   0
  -3  -7   7  184.66   19.37   0
  -3   7  -1   77.85   25.16   0
  -3  11  -1   49.97   19.50   0
  -2 -12  17    8.08   20.98   0
  -2  -8   8   70.08   20.01   0
  -2  -2   2  959.31   49.40   0
  -2  14  -1   37.58   19.45   0
  -1 -11  13   43.04   15.76   0
  -1  -9   9  115.78   16.35   0
  -1  -5   4   -0.11   21.50   0
  -1   9  -2   22.27   22.22   0
  -1  15  -1   37.70   19.21   0
   0 -12  16   25.09   20.67   0
   0   6  -2    8.33   21.30   0
   0  12  -2   25.60   15.53   0
   0  16  -1   85.16   19.18   0
   0  18   0   22.09   16.73   0
   1 -11  13   33.05   19.67   0
   1  17  -1   13.90   19.86   0
   1  19   0   33.12   20.94   0
   2 -12  16   -6.18   19.73   0
   2 -10  10   47.93   19.86   0
   2  10  -3  620.13   23.64   0
   3  -9   8  120.70   20.65   0
   3  11  -3    4.49   16.10   0
   4 -10  10  266.20   22.02   0
   4  16  -2   29.64   15.15   0
   5  -9   8  671.88   29.59   0
   5  17  -2   11.05   18.61   0
   6 -10  10   51.94   20.52   0
   7 -11  13   69.51   21.32   0
   7  -9   8  395.28   26.89   0
   7  11  -4   67.79   21.95   0
   7  15  -3  209.39   21.01   0
   8   8  -4  648.41   24.17   0
   8  10  -4   21.12   16.77   0
   9  -7   5   76.10   26.98   0
   9  11  -4  621.82   25.04   0
   9  15  -3   17.65   16.32   0
  10   6  -4 4610.07   43.05   0
  10  12  -4  359.04   21.60   0
  11   7  -4   17.27   19.37   0
  11  11  -4  672.45   20.99   0
  11  15  -3   28.37   16.10   0
  12  12  -4   29.54   19.51   0
  13   3  -3  359.33   28.62   0
  13   7  -4  218.02   21.33   0
  13   9  -4   19.16   15.61   0
  14  -8   9   23.67   28.39   0
  14  -6   5   37.78   36.15   0
  14  -2   0   31.48   56.21   0
  14   8  -4   38.35   19.27   0
  14  10  -4   -4.15   17.54   0
  16   2  -2  128.80   25.89   0
  18   8  -3   90.65   21.49   0
  18  10  -3   46.72   19.32   0
  19   5  -2  106.21   21.13   0
  20   0   1   14.73   32.55   0
  21   5  -1    6.91   22.50   0
  22   2   1   32.26   26.80   0
  22   4   0   37.54   24.18   0
 -22   0  18  137.71   23.87   0
 -20   0  15   19.58   22.08   0
 -19  -5  20   63.75   20.00   0
 -19   1  13   15.22   22.73   0
 -19   3  12   99.05   30.33   0
 -18  -6  20   80.71   21.36   0
 -17  -3  14  206.59   21.35   0
 -16  -4  14   49.65   19.59   0
 -16  -2  12   67.48   22.99   0
 -15  -5  14    9.31   19.09   0
 -14  -2  10  156.33   25.38   0
 -14  14   6    9.37   26.50   0
 -13  -9  19   -0.43   20.21   0
 -13  -7  15   11.89   18.93   0
 -13  -5  12  413.65   21.94   0
 -13  13   5  108.54   28.84   0
 -12  -4  10  169.77   19.90   0
 -12  12   4   27.43   26.55   0
 -11  15   4    8.46   21.72   0
 -10 -10  18   44.08   19.68   0
 -10  14   3   37.27   22.04   0
  -9  -7  11   33.29   17.09   0
  -9   7   2   14.46   29.61   0
  -8 -10  16   33.98   20.84   0
  -8  -6   9  149.28   21.79   0
  -8  -4   7   11.83   23.98   0
  -7 -11  18    1.40   20.13   0
  -7  13   1    1.19   22.81   0
  -6  -2   4 2020.47   43.81   0
  -6  18   2   14.52   22.26   0
  -5  -5   6   66.37   18.93   0
  -5  13   0   15.66   19.42   0
  -4 -10  13   -3.31   20.54   0
  -4  18   1   -1.94   22.00   0
  -3 -11  15   50.33   19.31   0
  -3  -5   5 2870.35   38.08   0
  -3  13  -1   42.94   20.07   0
  -1   3  -1  135.79   37.10   0
  -1   7  -2   23.59   25.88   0
  -1  11  -2   54.39   18.81   0
   0 -12  17    7.15   20.24   0
   0 -10  11  182.13   20.91   0
   0  -6   5  282.22   28.14   0
   0  14  -2  337.02   22.17   0
   1  -9   9   88.98   19.84   0
   1  15  -2    9.59   17.82   0
   2  -8   7  454.20   23.45   0
   2   8  -3  185.13   19.81   0
   2  12  -3   10.68   19.25   0
   2  16  -2  -14.47   18.77   0
   2  18  -1   16.48   19.23   0
   3 -11  13   31.08   19.05   0
   3  -5   3 2117.61   42.92   0
   3  13  -3   78.73   19.90   0
   4  -6   4  342.94   29.41   0
   5 -11  13   17.15   18.43   0
   5  -7   5  379.01   25.38   0
   5  15  -3  395.52   22.35   0
   6   8  -4  641.79   25.03   0
   6  10  -4   16.73   20.90   0
   7 -11  14   53.90   23.98   0
   7  -7   5 1338.13   35.36   0
   7   3  -3 1647.23   38.89   0
   7   7  -4   36.10   21.39   0
   7  13  -4   36.37   20.22   0
   8 -10  11   -1.14   24.04   0
   8   6  -4  533.33   25.96   0
   8  12  -4   42.89   16.81   0
   8  16  -3   21.31   16.00   0
   9  13  -4   40.41   19.42   0
  10 -10  12   11.64   23.69   0
  10  -8   7    7.31   24.69   0
  10  14  -4    1.38   18.93   0
  11  13  -4   36.20   15.63   0
  12  -8   8    8.95   30.51   0
  12  14  -4   -0.96   18.62   0
  12  16  -3   19.22   15.79   0
  13  -9  11   26.85   25.15   0
  13  -1  -1  201.39   39.64   0
  13  13  -4   73.93   19.38   0
  14   6  -4   98.49   22.31   0
  14  12  -4   24.11   19.03   0
  15   7  -4   17.45   19.59   0
  15   9  -4  178.37   20.46   0
  15  11  -4   23.55   18.52   0
  15  15  -3   13.64   15.48   0
  16   0  -1    9.84   30.99   0
  16   4  -3 1055.50   32.53   0
  16   8  -4   14.35   22.16   0
  16  10  -4   61.85   19.41   0
  17   5  -3  275.40   22.19   0
  18   6  -3   90.29   20.60   0
  19   9  -3   84.58   19.37   0
  19  11  -3   19.92   19.95   0
  21   9  -2   20.41   20.10   0
  22   6  -1   53.61   23.22   0
 -21  -1  18   57.95   23.86   0
 -21   1  16   62.00   23.24   0
 -20   2  14   25.76   27.58   0
 -19  -3  17    5.67   18.99   0
 -18  -4  17   28.47   19.00   0
 -17  -5  17   16.94   19.54   0
 -17   1  11   54.36   24.22   0
 -17  11   8   23.92   47.19   0
 -16  10   7  197.44   56.35   0
 -15  -7  18   29.19   20.16   0
 -15   1   9   75.95   26.65   0
 -15   3   8   39.62   33.15   0
 -15  15   7   51.16   31.10   0
 -14  -8  19   39.30   19.85   0
 -14  -6  15    8.78   18.30   0
 -13  -9  20   15.42   18.46   0
 -12  -8  16  116.83   16.12   0
 -10 -10  19   35.64   19.08   0
 -10  -8  14   14.61   20.81   0
 -10  -6  11  105.13   20.74   0
  -9  -9  15   18.51   15.82   0
  -9  -5   9  666.33   24.85   0
  -9  13   2   25.90   21.21   0
  -8 -10  17  140.52   21.82   0
  -8   0   4   93.07   30.99   0
  -8   2   3  224.36   45.78   0
  -8  18   3   15.36   23.33   0
  -7 -11  19   17.04   19.19   0
  -7  -7  10  193.35   22.53   0
  -7  -1   4 6445.93   69.15   0
  -7  17   2    3.12   19.57   0
  -6 -10  15   56.19   18.88   0
  -6  -8  11  485.49   25.06   0
  -6  -6   8 1996.60   33.29   0
  -6  10   0   29.76   23.74   0
  -6  16   1   -0.45   22.64   0
  -5 -11  17    7.72   19.50   0
  -5  -9  12  301.71   21.69   0
  -5  17   1  -20.13   19.86   0
  -4  10  -1   26.33   19.90   0
  -3 -11  16   12.90   19.56   0
  -3  -9  11  165.39   20.04   0
  -3  17   0    5.71   18.63   0
  -2   4  -1  298.38   38.63   0
  -2  18   0  -19.80   20.99   0
  -1 -11  15   24.83   20.12   0
  -1  -9  10  109.59   19.90   0
  -1  13  -2  298.51   21.91   0
  -1  19   0   28.81   19.77   0
   0  -8   8  416.92   22.78   0
   0  -4   3 1166.96   40.23   0
   1 -11  14   21.42   19.62   0
   1   9  -3   75.60   22.03   0
   1  11  -3  401.65   20.92   0
   2 -10  11  247.85   21.38   0
   3 -11  14   32.14   19.36   0
   3  -9   9  152.59   23.49   0
   3   5  -3   99.35   27.43   0
   3  15  -3   31.17   18.60   0
   4 -10  11   25.75   19.50   0
   4  -8   7  460.90   26.85   0
   5 -11  14   41.48   19.08   0
   5   9  -4 1121.34   27.46   0
   6 -10  11    3.43   23.46   0
   7  17  -3   18.01   19.94   0
   8  -8   7   67.20   27.88   0
   8  14  -4   35.44   20.29   0
   9  -9   9  224.61   25.20   0
   9   5  -4  129.09   24.92   0
   9  15  -4   30.91   20.22   0
   9  17  -3   -5.56   15.76   0
  10 -10  13   -5.41   23.35   0
  10  -6   4  415.99   33.25   0
  10   2  -3  364.59   29.16   0
  11  -9  10   17.50   22.04   0
  11  15  -4    4.27   19.13   0
  13   5  -4   31.27   21.27   0
  14  14  -4   13.94   19.24   0
  15  -7   8    0.68   30.60   0
  15   1  -2  600.63   32.60   0
  15   3  -3  301.41   26.61   0
  15  13  -4   12.67   19.42   0
  16  12  -4   54.80   19.56   0
  17  -1   0    4.03   37.00   0
  17   9  -4   14.60   20.20   0
  17  11  -4   34.07   20.07   0
  19  -1   1   -2.82   37.19   0
  19   7  -3   42.52   19.60   0
 -22   0  19   41.02   23.31   0
 -22   2  17  235.06   25.75   0
 -22   6  15    8.72   33.42   0
 -21   3  15   76.93   27.90   0
 -21   5  14   30.10   29.30   0
 -20  -2  18    1.11   22.18   0
 -20   4  13   13.02   28.42   0
 -18  -2  15   47.43   20.53   0
 -18   0  13    1.62   22.19   0
 -18   6  10   27.54   37.78   0
 -17  -5  18   34.17   18.93   0
 -17  -3  15  173.39   23.49   0
 -17   3  10   92.85   30.86   0
 -16  -6  18   12.09   20.06   0
 -16  -4  15   25.98   19.57   0
 -16   6   8   30.49   46.33   0
 -15  -7  19   -2.69   19.70   0
 -15  -5  15   30.31   19.25   0
 -13  -7  16    1.44   19.49   0
 -12  -8  17   44.19   20.60   0
 -12  -6  13   57.74   16.54   0
 -12   0   7  141.14   27.53   0
 -11  -7  14  286.72   22.34   0
 -11  -1   7   30.66   26.13   0
 -11   9   3    1.21   29.18   0
 -11  11   3  224.37   28.85   0
 -10 -10  20    1.26   16.69   0
 -10  -8  15   89.62   20.27   0
 -10  -2   7  500.29   30.70   0
  -9  -9  16  138.17   20.52   0
  -9  -3   7 2920.33   41.46   0
  -9  17   3   14.96   23.28   0
  -8 -10  18   12.81   19.78   0
  -8  10   1   15.30   23.25   0
  -8  16   2   35.41   20.14   0
  -7  -9  14   10.10   18.79   0
  -7  15   1  141.63   23.46   0
  -6 -10  16   21.28   20.21   0
  -6  -4   6  270.44   25.22   0
  -6   8   0  469.57   29.09   0
  -6  12   0   21.52   21.85   0
  -5 -11  18   25.37   15.49   0
  -5 -11  19   63.01   20.01   0
  -5  -7   9 2252.12   33.68   0
  -5   5   0  417.30   35.71   0
  -5  15   0   34.75   21.14   0
  -4 -10  14   94.99   16.85   0
  -4  -8  10   41.46   20.15   0
  -4  -6   7  113.10   18.39   0
  -4   8  -1  126.40   23.54   0
  -4  12  -1   86.95   20.87   0
  -3 -11  17   22.92   19.80   0
  -3  15  -1   29.73   19.48   0
  -2  -8   9   73.26   19.18   0
  -2  -6   6 1239.41   28.68   0
  -2   8  -2   13.12   27.75   0
  -2  10  -2  -10.08   19.42   0
  -2  12  -2    8.12   19.91   0
  -2  16  -1   38.12   20.34   0
  -1 -11  16   14.54   20.60   0
  -1  -7   7   49.19   22.52   0
   0 -10  12   37.82   20.06   0
   0  18  -1   65.13   17.87   0
   1 -11  15   -3.31   19.41   0
   1   7  -3  173.00   27.17   0
   1  13  -3  237.12   21.91   0
   1  17  -2   37.49   20.61   0
   1  19  -1   29.53   19.96   0
   2 -10  12   12.93   22.23   0
   2   6  -3  236.49   22.32   0
   2  14  -3   28.90   15.84   0
   3 -11  15   36.31   19.68   0
   4  -4   2  213.22   33.17   0
   4   4  -3 3437.01   45.75   0
   4   8  -4  334.74   23.83   0
   4  10  -4    6.20   20.04   0
   4  12  -4  111.71   19.69   0
   4  16  -3   12.51   14.48   0
   5 -11  15   49.99   20.60   0
   5  -9   9  292.58   23.06   0
   5   1  -2  676.55   45.44   0
   5   7  -4   23.02   21.91   0
   5  13  -4  110.07   21.77   0
   5  17  -3   -1.60   19.51   0
   6  -8   7  278.60   26.72   0
   6  -6   4 1887.22   40.61   0
   6   6  -4  900.00   29.64   0
   6  14  -4   62.75   21.30   0
   7  -9   9  211.36   21.65   0
   7   5  -4   43.61   24.28   0
   7  15  -4  177.95   20.91   0
   8 -10  12    3.66   21.96   0
   8  -6   4  787.39   36.42   0
   8  18  -3   29.49   19.78   0
  10   0  -2   19.14   32.99   0
  10  10  -5  829.53   24.68   0
  10  16  -4   18.07   19.46   0
  11  -7   6   19.90   26.57   0
  11  -5   3   47.62   34.15   0
  11   9  -5   35.26   19.99   0
  11  11  -5   26.43   20.67   0
  12  -4   2   73.11   46.32   0
  12   2  -3  305.96   27.74   0
  12  12  -5   54.43   20.37   0
  12  16  -4   54.87   19.55   0
  13   9  -5   55.22   19.70   0
  13  11  -5   39.13   19.04   0
  14  -8  10   41.07   27.60   0
  15   5  -4   51.87   23.53   0
  16   6  -4   71.51   21.07   0
  17   7  -4   14.18   19.50   0
  18   8  -4    1.68   20.37   0
  19   3  -2   49.41   23.60   0
  20   2  -1   46.56   27.91   0
  20   4  -2  160.48   24.68   0
  21   3  -1   10.12   26.93   0
  21   5  -2    8.58   23.20   0
  22   0   2   88.36   38.74   0
  22   4  -1   12.13   25.25   0
  22   8  -2   51.19   20.42   0
 -22   4  16   35.63   28.13   0
 -20   0  16   13.49   22.54   0
 -20   8  12   71.70   41.10   0
 -19  -3  18   -6.17   19.53   0
 -19   7  11   42.72   38.54   0
 -18  -4  18   31.38   20.23   0
 -17  -1  13   85.75   22.77   0
 -16  -6  19   28.28   20.03   0
 -16   0  11   21.24   25.39   0
 -16  12   7   33.58   34.10   0
 -15  -7  20  -15.55   19.28   0
 -15  11   6    8.57   38.12   0
 -14  -8  21    7.31   19.14   0
 -14  -4  13   69.46   19.70   0
 -14   0   9   17.56   23.97   0
 -13  -7  17   73.82   19.31   0
 -13  -5  13   34.97   19.16   0
 -13  15   5   46.78   26.50   0
 -12  -8  18   23.21   19.62   0
 -12   2   6  304.38   35.42   0
 -12  14   4   26.06   24.45   0
 -11  -9  19   19.11   17.16   0
 -11  13   3   55.94   26.64   0
 -10  -4   9  537.75   24.36   0
 -10  16   3   29.29   22.84   0
  -9  -9  17   19.38   20.35   0
  -9  15   2   17.73   22.03   0
  -8 -10  19   28.08   19.19   0
  -8  -6  10   30.94   21.10   0
  -8   8   1   41.78   28.09   0
  -8  12   1   -4.42   20.62   0
  -7  -9  15   18.40   19.33   0
  -7  -5   8  172.28   23.53   0
  -6 -10  17   96.51   20.27   0
  -6  14   0   31.17   23.21   0
  -5  -1   3 4644.61   68.67   0
  -4  -4   5  452.98   29.22   0
  -4  14  -1   16.88   19.53   0
  -3 -11  18   14.20   20.29   0
  -3   5  -1  623.02   31.99   0
  -2 -10  14    5.77   18.79   0
  -2  -4   4  193.07   31.38   0
  -2  14  -2   66.88   20.47   0
  -1 -11  17   36.69   20.39   0
  -1  15  -2  107.21   19.40   0
   0 -10  13  176.14   19.93   0
   0  10  -3  373.53   22.31   0
   0  12  -3  100.13   19.18   0
   1 -11  16   23.95   20.05   0
   1  -9  10   21.07   19.90   0
   1  -5   4 1145.95   38.68   0
   2  -8   8  250.11   24.81   0
   2  16  -3   -1.51   19.19   0
   2  18  -2    7.90   17.24   0
   3 -11  16   -3.99   19.26   0
   3  -7   6  729.12   26.15   0
   3   9  -4    9.80   21.29   0
   3  11  -4   29.01   20.32   0
   4 -10  12  112.91   21.01   0
   4  14  -4   13.97   20.59   0
   5  -5   3   98.36   27.38   0
   5  15  -4   63.46   19.87   0
   6 -10  12   17.13   19.16   0
   6  16  -4   73.19   20.04   0
   6  18  -3   -1.75   15.61   0
   8 -10  13   35.31   24.22   0
   8   2  -3  248.10   28.63   0
   8  10  -5  173.53   22.50   0
   8  12  -5   30.37   20.28   0
   8  16  -4   28.40   16.51   0
   9  -9  10   25.23   22.36   0
   9   9  -5   14.38   15.62   0
   9  11  -5  109.48   18.24   0
   9  13  -5   56.71   19.43   0
   9  17  -4   -1.96   19.17   0
  10  -8   8  191.63   26.26   0
  10   4  -4   94.57   24.05   0
  10   8  -5  191.31   20.46   0
  10  12  -5   67.75   16.70   0
  11  -9  11    0.52   23.41   0
  11  13  -5  109.93   20.15   0
  13  -7   7   38.11   27.66   0
  13   7  -5   73.94   22.26   0
  13  13  -5  113.98   19.47   0
  14   2  -3  146.19   25.74   0
  14   4  -4   -5.92   23.04   0
  14   8  -5   15.08   20.10   0
  14  10  -5   65.60   16.49   0
  14  12  -5   66.08   19.29   0
  15   9  -5   25.99   19.55   0
  15  11  -5   61.01   19.44   0
  16  -6   7   15.62   31.02   0
  16  10  -5   65.21   20.52   0
  17   3  -3   23.76   28.05   0
  18   2  -2  222.22   28.74   0
  18   4  -3  378.18   25.74   0
  19   1  -1   56.96   30.58   0
  19   5  -3  228.84   22.25   0
  19   9  -4   16.79   18.78   0
  19  11  -4   32.75   20.08   0
  20   6  -3  163.09   21.46   0
  22   2   0   10.02   29.35   0
  22   6  -2   -4.81   24.12   0
  23   5  -1   70.67   24.29   0
 -22   2  18   42.66   26.31   0
 -21   1  17   46.43   24.23   0
 -20  -2  19   28.54   20.09   0
 -19  -3  19   49.63   19.59   0
 -19   1  14  140.98   23.40   0
 -18  -4  19   50.11   20.51   0
 -18  -2  16   98.05   23.85   0
 -17  -5  19   54.44   19.88   0
 -17  13   8    2.89   38.11   0
 -16  -6  20   47.08   20.62   0
 -16  -4  16   88.74   20.39   0
 -15  -7  21   12.12   19.01   0
 -15  -5  16  143.87   19.59   0
 -15  -3  13   59.32   19.88   0
 -15  -1  11  102.88   25.72   0
 -14  -2  11   84.25   24.42   0
 -13  -3  11   86.04   20.98   0
 -12  -8  19   30.87   20.18   0
 -12  -6  14   96.48   21.16   0
 -12  -4  11   54.67   18.49   0
 -12  -2   9   46.76   23.05   0
 -11  -9  20    9.61   15.41   0
 -11  -9  21   64.06   20.28   0
 -11  -7  15   39.13   20.01   0
 -11  -3   9  161.00   21.79   0
 -11  17   4   -7.01   22.38   0
 -10  -8  16   -6.27   19.48   0
 -10  -6  12   55.65   20.06   0
 -10  10   2   19.71   26.89   0
 -10  12   2   81.82   25.86   0
  -9  -9  18   96.87   20.64   0
  -8 -10  20   42.74   20.23   0
  -8  -8  14  346.55   21.76   0
  -8  14   1   21.28   23.34   0
  -7   5   1   52.49   37.12   0
  -6 -10  18   18.70   19.20   0
  -6  -8  12   72.08   16.03   0
  -6  18   1   31.60   19.92   0
  -5  -9  14   67.73   20.16   0
  -5  11  -1   50.74   20.90   0
  -5  17   0   21.63   23.07   0
  -4 -10  16   26.18   18.71   0
  -4  -8  11  254.14   21.83   0
  -3 -11  19   54.90   16.33   0
  -3  11  -2   49.64   21.48   0
  -3  17  -1   -3.82   18.75   0
  -1 -11  18   23.95   19.59   0
  -1   5  -2  534.09   36.39   0
  -1  19  -1   15.21   19.75   0
   0  -8   9  155.88   19.74   0
   0   8  -3   79.23   23.97   0
   0  14  -3   85.53   20.43   0
   1 -11  17   14.02   20.52   0
   1  15  -3  152.31   19.94   0
   2 -10  13   54.10   20.00   0
   2  -6   5   42.70   24.95   0
   3  -9  10   27.78   19.79   0
   3  13  -4   30.47   20.36   0
   3  17  -3    8.88   16.09   0
   4 -10  13   12.42   22.35   0
   4  18  -3    3.41   19.51   0
   5  -9  10   36.71   22.69   0
   5  -7   6   26.45   24.53   0
   5  -3   1   50.76   37.90   0
   6 -10  13   16.87   19.75   0
   6  10  -5    6.32   20.62   0
   6  12  -5   26.79   21.24   0
   7  -9  10   15.19   23.20   0
   7   9  -5   56.87   20.76   0
   7  11  -5  187.70   18.99   0
   7  13  -5    8.27   19.32   0
   7  17  -4   10.66   19.46   0
   8 -10  14   95.64   23.66   0
   8   0  -2    8.85   35.19   0
   8   4  -4  428.99   29.15   0
   8  14  -5   63.72   20.03   0
   9  -7   6   11.37   27.85   0
   9   7  -5  795.17   25.72   0
   9  15  -5   51.49   20.28   0
  10  14  -5   11.66   15.94   0
  11  -9  12    7.05   23.84   0
  12  -8   9   38.00   24.09   0
  14  14  -5  126.92   16.67   0
  15   7  -5    9.13   19.27   0
  15  13  -5   19.86   15.35   0
  16   8  -5  106.95   20.39   0
  16  12  -5    5.45   16.78   0
  17   5  -4  162.67   24.39   0
  17   9  -5   60.09   21.02   0
  17  11  -5   21.38   19.23   0
  18   6  -4  117.29   21.06   0
  19   7  -4   12.23   19.79   0
  20  10  -4   18.84   18.73   0
  21  -1   2  120.83   51.89   0
  21   1   0   41.43   30.34   0
  22   8  -3   11.84   23.63   0
  23   3   0   37.01   28.51   0
 -20  -2  20   21.00   22.40   0
 -20   0  17   37.11   22.85   0
 -20   2  15   44.93   22.87   0
 -18  -4  20   15.95   20.53   0
 -18   0  14   87.45   23.37   0
 -18   4  11  170.84   30.75   0
 -17  -5  20   28.23   21.04   0
 -17  -3  16   34.16   20.11   0
 -16  -6  21    9.78   20.00   0
 -16   2  10  100.14   27.96   0
 -16  14   7    6.93   33.86   0
 -15  13   6   29.99   30.16   0
 -14  -6  17   50.51   16.19   0
 -14  10   5   63.59   40.44   0
 -14  12   5   26.09   31.94   0
 -13  -7  18   66.86   19.41   0
 -13  -5  14   65.52   19.64   0
 -12  -8  20   44.38   19.37   0
 -12  16   4   21.37   26.57   0
 -11  -5  12   54.22   20.11   0
 -11  15   3   -3.62   24.52   0
 -10  -8  17   82.52   20.73   0
  -9  -9  19   16.00   19.37   0
  -9  -5  10  250.12   22.03   0
  -8  -4   8   10.16   22.99   0
  -8  18   2   11.40   19.76   0
  -7  -9  16   46.61   16.38   0
  -7   1   3  719.64   48.59   0
  -7  11   0   49.59   22.25   0
  -7  13   0   51.60   22.81   0
  -7  17   1   -2.71   19.33   0
  -6 -10  19   49.06   20.14   0
  -6  -8  13    4.00   20.92   0
  -6   0   3    4.59   36.31   0
  -6  16   0   21.20   22.03   0
  -5  -7  10   18.72   21.52   0
  -5  -5   7   84.98   18.71   0
  -5   9  -1    7.62   22.09   0
  -5  13  -1   40.59   20.46   0
  -4 -10  17   21.47   19.21   0
  -4   6  -1  308.21   30.70   0
  -4  16  -1   -6.17   19.85   0
  -3  -9  13  181.15   21.63   0
  -3  -7   9  106.22   21.56   0
  -3  -5   6  653.64   27.91   0
  -3   9  -2   54.57   21.57   0
  -3  13  -2   40.33   19.90   0
  -2 -10  15   28.28   14.60   0
  -2  -8  10   29.85   19.13   0
  -2  16  -2   12.42   20.14   0
  -1  -5   5  972.30   31.89   0
  -1  11  -3   39.37   18.99   0
  -1  13  -3  109.36   20.23   0
   0 -10  14    7.74   19.85   0
   0  -6   6  663.07   28.80   0
   0  18  -2   13.26   20.45   0
   1  -9  11   18.37   20.97   0
   1  -7   7   61.58   21.84   0
   1  19  -2   27.14   20.05   0
   2 -10  14   57.51   20.38   0
   2  10  -4   53.53   16.28   0
   2  12  -4  109.24   16.74   0
   2  14  -4   59.28   19.54   0
   3   7  -4   52.63   21.92   0
   3  15  -4   25.36   19.68   0
   4  -8   8   43.99   20.92   0
   4   6  -4   11.09   18.98   0
   4  16  -4   21.52   18.37   0
   5   5  -4 1078.58   30.87   0
   5  11  -5    5.56   20.11   0
   5  17  -4    1.69   19.46   0
   6 -10  14    8.02   21.83   0
   6  -8   8    6.11   24.97   0
   6   8  -5  126.88   21.86   0
   7  -7   6  135.89   25.10   0
   7  -5   3   36.99   28.98   0
   7   7  -5  223.59   22.78   0
   7  15  -5  202.58   21.04   0
   8  -8   8  135.91   24.52   0
   8  16  -5   15.08   19.99   0
   8  18  -4    5.18   16.40   0
   9  -9  11   19.76   23.23   0
   9  -5   3   36.75   30.70   0
  10  16  -5   13.64   19.10   0
  11   3  -4  112.87   26.57   0
  12  -6   5  134.72   29.33   0
  14  -6   6  165.38   34.84   0
  14   0  -2  167.50   30.71   0
  14   6  -5   26.51   17.84   0
  15  -7   9   71.92   27.93   0
  15  -1  -1  139.21   40.40   0
  15  15  -5   40.90   15.02   0
  16   2  -3  388.53   31.31   0
  16   4  -4   92.56   26.29   0
  17  -5   6   58.52   34.87   0
  17   1  -2    4.36   26.81   0
  18  10  -5   24.86   18.94   0
  18  12  -5   37.13   20.34   0
  20   0   0  217.47   38.24   0
 -22   4  17   59.51   27.36   0
 -21   1  18   59.11   24.27   0
 -21   3  16  224.05   26.89   0
 -19  -3  20   23.51   20.31   0
 -19  -1  17   47.32   22.31   0
 -19   3  13   50.46   24.39   0
 -18  -4  21  134.60   21.52   0
 -17  -5  21  100.68   20.83   0
 -17  -1  14   73.44   22.85   0
 -17   1  12   80.59   24.20   0
 -16  -2  14   73.81   23.17   0
 -15  -5  17  109.81   16.32   0
 -15  -3  14  135.62   21.08   0
 -14  -6  18  155.27   20.83   0
 -14  -4  14   23.65   19.72   0
 -14   2   8   36.84   27.71   0
 -13  -7  19    3.04   19.45   0
 -13  11   4    0.39   35.01   0
 -12  -6  15   26.18   16.45   0
 -11  -7  16   90.15   16.72   0
 -11   1   6  260.70   31.52   0
 -11   7   3   53.81   42.28   0
 -10  -8  18   10.84   20.21   0
 -10  -6  13   70.03   19.88   0
 -10  -4  10  173.91   21.59   0
 -10  14   2   29.43   21.42   0
  -9  -9  20    5.56   19.00   0
  -9  -9  21   15.09   19.78   0
  -9  -7  14  104.19   20.46   0
  -9  17   2   15.67   23.26   0
  -8  -8  15   33.48   15.94   0
  -8  -6  11   22.71   20.71   0
  -8  -2   6  109.15   26.57   0
  -8  16   1    5.24   22.38   0
  -7  -9  17   32.61   19.93   0
  -7  -7  12   65.17   22.55   0
  -7   9   0   68.73   25.54   0
  -6 -10  20   12.13   14.46   0
  -6   6   0  134.82   30.46   0
  -5  -9  15  138.12   20.87   0
  -5  -3   5   46.40   28.42   0
  -5  15  -1   23.55   20.55   0
  -4 -10  18   22.80   19.55   0
  -4 -10  19   34.62   18.39   0
  -4  -8  12   55.95   21.22   0
  -3  15  -2    2.21   19.81   0
  -2 -10  17   57.80   20.34   0
  -2  -6   7  127.98   23.92   0
  -2   6  -2  629.11   31.19   0
   0 -10  15   29.64   20.36   0
   0  16  -3   20.56   19.82   0
   1  11  -4  231.83   19.92   0
   1  13  -4  178.23   21.68   0
   1  17  -3    5.89   15.86   0
   2 -10  15   18.07   18.80   0
   2  -8   9   91.83   20.08   0
   2   8  -4  189.35   19.86   0
   2  18  -3   37.21   16.58   0
   3  -9  11   34.84   20.27   0
   4 -10  14   10.89   19.12   0
   4  -6   5  107.44   26.92   0
   4  12  -5   22.18   19.74   0
   5  -9  11   35.71   18.92   0
   5   9  -5    3.81   17.35   0
   5  13  -5   15.84   16.12   0
   6 -10  15   36.96   19.89   0
   6  -4   2  647.28   37.63   0
   6   2  -3 2667.30   49.23   0
   6   4  -4   21.85   26.08   0
   7  -9  11   17.44   19.68   0
   9  -9  12   16.53   22.66   0
   9   3  -4   84.04   25.93   0
   9  11  -6  574.51   24.56   0
   9  17  -5   11.72   18.84   0
  10  -8   9   11.87   22.54   0
  10  10  -6  240.91   23.14   0
  10  12  -6   21.19   20.24   0
  11  -9  13  -17.71   19.62   0
  11  -7   7  243.48   28.60   0
  11   1  -3    8.03   28.22   0
  11   5  -5 2804.82   36.24   0
  11   9  -6  222.36   21.13   0
  11  11  -6  267.00   18.43   0
  11  13  -6   32.28   19.58   0
  11  17  -5   25.18   16.06   0
  12  -8  10   69.96   24.09   0
  12  10  -6   31.54   21.03   0
  12  12  -6   62.69   17.17   0
  12  14  -6   35.38   20.55   0
  13  -7   8   41.78   28.63   0
  13   5  -5  116.80   21.69   0
  13   9  -6   76.30   20.37   0
  13  11  -6   26.07   15.94   0
  13  13  -6   61.58   19.53   0
  14  10  -6   65.21   19.72   0
  14  12  -6   29.00   18.95   0
  14  14  -6    6.21   19.76   0
  15  11  -6   18.62   19.75   0
  15  13  -6   56.81   19.58   0
  16   6  -5  442.00   23.35   0
  17   7  -5   13.23   19.57   0
  18  -4   5   11.47   39.53   0
  18   0  -1   10.38   32.66   0
  18   8  -5   14.21   20.23   0
  19   9  -5   83.84   19.46   0
  20   4  -3   28.51   22.75   0
  20   6  -4   38.83   21.97   0
  21   3  -2   56.77   27.85   0
  21   5  -3   68.78   24.05   0
  22   4  -2   25.08   25.82   0
  22   6  -3   40.27   24.03   0
  23   5  -2   52.37   26.09   0
 -22   6  16   76.69   30.96   0
 -21   7  14   29.09   32.82   0
 -20   0  18  257.21   25.35   0
 -20   4  14   38.97   27.64   0
 -19   1  15   29.24   23.02   0
 -19   5  12   48.19   30.56   0
 -18  -2  17   44.87   19.77   0
 -17  -3  17  102.86   20.23   0
 -16   4   9  148.75   34.02   0
 -15  -5  18  278.06   21.37   0
 -15   1  10  277.38   29.50   0
 -14  -6  19  100.42   20.30   0
 -14   4   7  151.44   36.33   0
 -14  14   5   98.89   30.16   0
 -13  -7  20   21.50   15.43   0
 -13  -7  21   33.09   18.47   0
 -13  -5  15   18.32   19.75   0
 -13  -3  12   85.21   19.95   0
 -13  13   4   50.23   30.74   0
 -12  -6  16   85.64   19.57   0
 -12  -4  12   81.68   16.27   0
 -11  -7  17  153.62   20.14   0
 -10  -8  19   37.73   19.79   0
 -10   8   2   57.84   30.71   0
  -9  -3   8  602.98   28.07   0
  -9  -1   6    8.78   25.38   0
  -9  11   1  518.85   28.53   0
  -9  13   1   17.10   21.68   0
  -8  -8  16   19.30   19.26   0
  -7  -9  18   57.74   16.02   0
  -7  -9  19   15.61   19.90   0
  -7  -5   9   97.44   21.79   0
  -7  15   0   10.68   20.92   0
  -6  -4   7  892.13   30.02   0
  -6  12  -1   75.35   24.76   0
  -5  -9  16   21.27   18.65   0
  -4 -10  20   41.79   20.44   0
  -4  10  -2  130.22   25.05   0
  -4  12  -2   12.10   20.67   0
  -3  -9  14  253.73   18.57   0
  -3  -3   4 2925.48   50.93   0
  -3   7  -2  184.06   29.78   0
  -2 -10  18   45.45   19.43   0
  -2  -8  11  228.66   21.17   0
  -2  10  -3   50.67   22.95   0
  -2  12  -3  352.82   21.94   0
  -2  18  -2   16.96   20.30   0
  -1  -9  13   48.15   19.73   0
  -1  -3   3 5313.46   63.57   0
  -1  15  -3   96.19   17.28   0
   0 -10  17   21.19   20.57   0
   0  -8  10    0.76   18.23   0
   0   6  -3  115.21   27.28   0
   1  -9  12  219.38   20.53   0
   1   9  -4  139.81   22.08   0
   1  15  -4    7.47   18.76   0
   2 -10  16   70.09   20.34   0
   2  -4   3  172.21   29.28   0
   2  16  -4    1.08   19.57   0
   3  -7   7   84.46   21.14   0
   3  -5   4  684.30   34.96   0
   3  17  -4   14.45   16.49   0
   4 -10  15   35.08   18.79   0
   4 -10  16   -9.84   19.77   0
   4  -8   9  307.10   25.48   0
   4  10  -5   17.49   16.72   0
   4  14  -5   76.66   21.70   0
   5  15  -5   42.64   16.06   0
   6 -10  16   10.23   20.04   0
   6  16  -5   -8.37   15.46   0
   7  -9  12   23.11   22.95   0
   8  -8   9  183.38   24.07   0
   8  10  -6   13.02   21.38   0
   8  12  -6  127.41   20.68   0
   8  14  -6   29.67   19.56   0
   8  18  -5   19.58   19.61   0
   9   5  -5 2292.88   36.18   0
   9   9  -6  331.06   22.91   0
   9  13  -6   14.89   15.80   0
   9  15  -6   16.04   20.17   0
  10  -6   5   20.02   26.45   0
  10   8  -6  132.41   19.40   0
  10  14  -6   36.56   16.15   0
  11  15  -6    4.95   19.45   0
  12  -8  11   26.13   26.41   0
  12   8  -6  159.65   19.74   0
  12  16  -6   21.33   19.13   0
  13  -5   4   73.12   34.79   0
  13   1  -3    1.67   29.06   0
  13  15  -6   50.00   15.66   0
  14   8  -6   17.33   19.34   0
  15  -7  10   72.28   28.16   0
  15   3  -4  117.85   24.86   0
  15   5  -5   57.86   21.70   0
  15  15  -6   -3.63   17.88   0
  16  -6   8   28.87   28.51   0
  16  10  -6  509.60   23.50   0
  16  12  -6   50.56   16.09   0
  17  13  -6   16.87   20.18   0
  18   4  -4  131.36   23.78   0
  19   3  -3   84.69   24.03   0
  20   2  -2   37.64   30.04   0
  21   7  -4   49.28   20.38   0
  22   8  -4  232.61   24.92   0
 -21   1  19   44.39   23.69   0
 -21   5  15   44.43   26.95   0
 -20   6  13   26.23   30.07   0
 -19  -1  18  103.77   20.17   0
 -18  -2  18   41.42   19.33   0
 -18   0  15   18.58   23.39   0
 -18   2  13  130.66   23.19   0
 -17  -3  18   17.86   19.23   0
 -15  -5  19  265.91   22.53   0
 -15  -3  15    8.75   20.03   0
 -15  -1  12   49.15   21.54   0
 -14  -4  15   27.81   19.72   0
 -14  -2  12  118.82   21.32   0
 -13   1   8  238.51   27.48   0
 -13   9   4   17.85   39.42   0
 -12  -2  10   97.75   23.66   0
 -12  12   3   65.44   31.01   0
 -11  -7  18  139.03   20.58   0
 -11  -3  10  260.26   21.88   0
 -11  17   3   -0.04   23.57   0
 -10  -8  20   11.46   19.43   0
 -10  -8  21   57.16   19.53   0
 -10  -6  14  421.80   23.35   0
 -10  -2   8 1620.82   34.44   0
 -10  16   2   -5.50   23.24   0
  -9  -5  11   27.63   19.49   0
  -9   9   1  308.28   29.76   0
  -9  15   1   11.47   23.17   0
  -8  -8  17   32.62   19.37   0
  -8  -6  12  438.38   23.30   0
  -7  -9  20   -1.22   18.69   0
  -7  -9  21    6.87   19.36   0
  -7  -7  13   67.53   22.13   0
  -6  -8  15    7.89   20.32   0
  -6  10  -1  320.13   26.66   0
  -6  14  -1   11.07   23.77   0
  -5  -9  17   27.94   19.16   0
  -5   7  -1  345.12   28.40   0
  -5  17  -1   33.35   19.03   0
  -4  -8  13   25.58   20.51   0
  -4   0   2   21.69   45.35   0
  -4  14  -2   21.55   19.44   0
  -3  -9  15    6.98   15.64   0
  -3  17  -2    6.67   18.53   0
  -2  14  -3  125.30   20.58   0
  -1  -9  14   28.24   18.70   0
  -1  -7   9   76.88   20.44   0
  -1   7  -3  493.16   28.95   0
  -1  17  -3   20.71   20.03   0
   0 -10  18   33.18   21.93   0
   0  10  -4   24.25   19.85   0
   0  12  -4  638.94   23.36   0
   0  18  -3   15.15   20.86   0
   1  -9  13   64.10   18.73   0
   1  -7   8  726.83   25.24   0
   2 -10  17   20.33   20.19   0
   2 -10  18    7.40   19.88   0
   2  -8  10   21.52   22.36   0
   2  -6   6  343.08   29.43   0
   3  -9  12   40.84   19.86   0
   3   9  -5   28.88   21.37   0
   3  11  -5   30.87   16.77   0
   3  13  -5   78.55   16.98   0
   3  15  -5   74.83   18.89   0
   4 -10  17  -12.21   19.03   0
   4   8  -5   13.20   21.52   0
   4  16  -5   11.77   19.08   0
   5  -9  12   -2.44   19.00   0
   5  -7   7    9.95   23.59   0
   5   7  -5  102.71   18.43   0
   5  17  -5   36.78   20.06   0
   6  -8   9  179.95   22.39   0
   6  -6   5  361.25   28.78   0
   6  12  -6   26.15   20.66   0
   7  -7   7   66.95   24.68   0
   7   9  -6   38.72   21.03   0
   7  11  -6  125.40   18.53   0
   7  13  -6   55.91   16.94   0
   7  15  -6   34.66   19.94   0
   8  -6   5  140.57   29.33   0
   8  -4   2   25.04   34.12   0
   8   8  -6   -3.69   20.96   0
   8  16  -6   28.16   19.25   0
   9  -9  13   42.44   20.82   0
   9  -9  14   27.92   23.51   0
   9  -7   7    4.14   24.28   0
   9   1  -3   30.84   27.10   0
  10  -8  10   51.79   23.58   0
  10  -4   2  614.39   44.80   0
  10  16  -6   -3.48   15.86   0
  11   7  -6   18.24   19.00   0
  13   7  -6  149.88   19.39   0
  15  -5   5   38.96   35.56   0
  15   7  -6   26.76   19.44   0
  16   8  -6   46.71   20.76   0
  18   6  -5  -16.38   20.47   0
  18  10  -6   39.58   18.73   0
  18  12  -6    8.63   16.78   0
  19  11  -6   29.37   19.65   0
  20   8  -5   33.57   19.79   0
  21   9  -5   47.96   19.55   0
  22   2  -1   62.84   29.36   0
  23   3  -1   46.82   26.85   0
 -21   3  17   73.18   24.50   0
 -20   0  19   27.68   20.49   0
 -20  10  12   13.77   46.15   0
 -17  -3  19   55.13   20.73   0
 -17  -1  15  159.77   20.59   0
 -17   3  11  140.41   25.32   0
 -17   7   9   22.99   43.89   0
 -16  -4  19  163.54   21.35   0
 -16  -2  15  127.77   19.83   0
 -14  -6  21   20.45   14.40   0
 -14   0  10  227.89   22.67   0
 -13  -5  16   37.20   15.83   0
 -13  -1  10   70.29   21.15   0
 -13  15   4   13.31   25.90   0
 -12  -6  17   27.77   15.94   0
 -12  -4  13   18.68   18.49   0
 -12   0   8   51.75   22.62   0
 -12  10   3  129.74   33.09   0
 -12  14   3   18.06   26.67   0
 -11  -1   8   15.79   21.89   0
 -10  -4  11   20.11   20.08   0
  -9  -7  16   42.49   19.17   0
  -8   6   1   71.39   33.97   0
  -8  12   0   60.26   23.80   0
  -7   7   0   81.64   30.24   0
  -7  17   0   28.66   20.25   0
  -6  16  -1   -4.03   21.40   0
  -5  -9  18   43.31   16.24   0
  -5  -9  19   24.48   20.00   0
  -5  -5   8  173.86   19.25   0
  -4  -6   9   41.78   17.87   0
  -4  -4   6  172.07   21.47   0
  -4   8  -2   41.99   25.76   0
  -4  16  -2   23.25   19.88   0
  -3  -9  16   29.42   14.97   0
  -3  13  -3   34.63   22.56   0
  -2  -8  12    1.28   19.21   0
  -2  -6   8   48.80   22.19   0
  -2   8  -3  113.33   27.56   0
  -2  16  -3   18.33   19.45   0
  -1  -9  15   34.41   18.39   0
   0  -8  11  317.90   21.18   0
   0  -6   7  304.60   24.64   0
   0  -4   4 2082.38   42.92   0
   0  16  -4   74.10   20.05   0
   1  -9  14   -1.02   18.92   0
   1   7  -4   36.13   24.94   0
   2  -2   1   57.15   42.42   0
   2   6  -4  133.25   24.43   0
   2  10  -5   61.18   19.75   0
   2  12  -5  355.41   21.57   0
   2  14  -5   62.52   20.02   0
   2  18  -4   10.17   20.60   0
   3  -9  13   93.03   19.58   0
   3   5  -4  156.89   26.64   0
   4  -8  10   10.55   22.92   0
   5  -9  13    1.65   20.50   0
   5  11  -6   97.35   21.00   0
   5  13  -6   22.38   20.16   0
   6  10  -6   31.16   17.14   0
   7  -9  13  -11.43   18.91   0
   7  -9  14    0.72   23.51   0
   7   3  -4  857.83   33.41   0
   7   5  -5   99.30   25.00   0
   8  -8  10   70.77   23.17   0
   9   7  -6   39.06   20.61   0
   9  17  -6   66.15   15.77   0
  10   4  -5  145.77   24.30   0
  10  12  -7   37.81   19.45   0
  11  -7   8   84.18   27.25   0
  11  11  -7  342.14   22.28   0
  11  13  -7   27.86   19.12   0
  12  -8  12   25.62   22.74   0
  12  -6   6  445.61   33.78   0
  12   2  -4   77.67   25.89   0
  12   4  -5   18.84   20.58   0
  12   6  -6  138.34   19.98   0
  12  10  -7  160.76   21.23   0
  12  12  -7    2.83   19.33   0
  12  14  -7   12.86   19.25   0
  13  -7   9   14.08   26.03   0
  13  11  -7   18.39   19.55   0
  13  13  -7  134.37   19.66   0
  13  15  -7   34.20   19.08   0
  14  -6   7   12.68   30.14   0
  14   4  -5   49.07   20.74   0
  14   6  -6  144.17   24.48   0
  14  10  -7   78.17   20.25   0
  14  12  -7   18.19   18.31   0
  14  14  -7  133.11   19.64   0
  15   1  -3   72.38   26.94   0
  15  11  -7   22.47   20.15   0
  15  13  -7    9.46   18.56   0
  16   0  -2 2035.81   51.84   0
  16  12  -7   36.77   20.99   0
  17   5  -5  256.48   21.50   0
  17   7  -6   62.59   23.80   0
  18   2  -3   21.18   23.29   0
  18   8  -6   16.62   20.04   0
  19   9  -6    6.29   19.17   0
  22   0   1   -1.20   40.68   0
  22   6  -4   75.82   24.65   0
 -21   1  20    8.42   20.08   0
 -19  -1  19   72.05   20.26   0
 -19   1  16   31.18   19.38   0
 -19   3  14   24.35   23.72   0
 -18  -2  19   48.93   19.04   0
 -18   0  16   66.55   23.55   0
 -17  -3  20   67.25   20.08   0
 -17   1  13   57.31   23.27   0
 -17   5  10  103.86   35.25   0
 -16  -4  20  300.31   22.25   0
 -15  -5  22   20.26   19.97   0
 -15  -3  16   98.80   19.93   0
 -14  -4  16   61.75   16.19   0
 -13  -3  13   21.27   19.45   0
 -11  -7  20   36.93   16.01   0
 -11  -7  21    1.25   18.88   0
 -11   3   5   48.66   36.43   0
 -11  11   2   33.51   29.03   0
 -10  -6  15   15.33   16.47   0
  -9  -7  17  190.98   20.27   0
  -9  -5  12   15.94   19.44   0
  -9  17   1   27.04   22.96   0
  -8  -8  19   -4.93   15.96   0
  -8  -8  20   -9.58   18.70   0
  -8  -6  13   92.73   21.44   0
  -8  10   0   39.17   24.25   0
  -7  -7  14   82.09   17.33   0
  -7  -5  10  305.46   23.81   0
  -6  -8  17   32.20   19.01   0
  -6  -6  11  383.92   23.89   0
  -5  11  -2   33.68   23.90   0
  -5  13  -2   12.42   19.91   0
  -4  -8  14   52.35   16.56   0
  -3  -9  17    3.81   15.24   0
  -3  -9  18    3.60   19.36   0
  -3  11  -3   55.09   20.45   0
  -3  15  -3   31.95   19.85   0
  -2  -8  13  134.54   20.56   0
  -1  -9  16   14.33   18.65   0
  -1  -5   6   21.41   24.63   0
  -1  11  -4   53.74   18.61   0
  -1  13  -4  445.55   23.68   0
   0   8  -4 1519.17   32.19   0
   1  -9  15  325.38   23.26   0
   1  13  -5   44.51   20.57   0
   2  -8  11  650.31   23.48   0
   3  -9  14   27.78   20.06   0
   3  -7   8  289.31   22.71   0
   3  17  -5   12.95   19.39   0
   4   4  -4 1275.93   36.06   0
   4  18  -5   11.29   19.85   0
   5  -9  14   10.41   19.57   0
   5  -5   4  407.76   30.60   0
   5  15  -6    7.69   18.93   0
   6  -8  10   65.66   20.91   0
   6   8  -6  132.12   22.25   0
   6  16  -6   10.57   15.46   0
   7  -9  15   13.56   19.45   0
   7  17  -6    3.83   15.97   0
   9  11  -7  126.12   21.05   0
   9  13  -7  102.16   19.90   0
   9  15  -7   -4.78   20.21   0
  10  -8  11   19.12   19.28   0
  10   2  -4  437.97   30.37   0
  10  10  -7  468.86   23.05   0
  10  14  -7   11.42   16.38   0
  11   9  -7   31.37   19.72   0
  11  15  -7   -1.52   15.81   0
  12  16  -7    8.06   18.38   0
  14  -4   3  115.39   42.05   0
  14   2  -4  180.13   25.93   0
  15   9  -7  162.32   22.22   0
  15  15  -7   73.27   15.99   0
  16  -6   9   -0.78   26.99   0
  16   4  -5   80.49   25.79   0
  16   6  -6    4.43   22.67   0
  16  10  -7  225.95   21.26   0
  16  14  -7   12.94   15.64   0
  17  -5   7   93.58   32.32   0
  17  11  -7   53.76   19.80   0
  17  13  -7   32.09   19.87   0
  18  12  -7   15.14   20.04   0
  19   1  -2  159.07   32.35   0
  20   4  -4  250.95   27.25   0
  20   6  -5    4.01   22.30   0
  21   1  -1  182.03   34.02   0
  21   7  -5   39.86   20.44   0
  22   4  -3   21.34   25.57   0
  23   5  -3   39.25   23.77   0
  23   7  -4   17.21   22.79   0
 -21   3  18   31.60   23.59   0
 -21   5  16   34.77   26.66   0
 -20   2  17  197.29   24.48   0
 -20   4  15   11.38   23.89   0
 -19  -1  20  162.15   20.67   0
 -18  -2  20    3.70   19.20   0
 -18   8  10   10.43   41.35   0
 -17  -3  21   11.34   20.64   0
 -16  -4  21   47.31   20.63   0
 -16  -4  22   50.02   20.22   0
 -16  -2  16   14.22   18.66   0
 -16   0  13  110.59   21.46   0
 -16   2  11   57.70   25.34   0
 -15  -1  13  337.57   22.29   0
 -15   3   9  252.76   29.35   0
 -14  -4  17   89.72   20.01   0
 -14  -2  13   84.81   19.73   0
 -13  -5  18   36.91   18.93   0
 -12  -6  19   52.23   15.49   0
 -12  -6  20   29.36   19.30   0
 -12  -4  14   19.98   19.63   0
 -12  16   3    7.03   23.17   0
 -11  15   2   12.64   23.42   0
 -10  -6  16   63.34   20.60   0
 -10  12   1    7.34   24.73   0
  -9  -7  18   85.29   19.92   0
  -9  -3   9 2240.47   35.23   0
  -8  -8  21   22.43   15.28   0
  -8  16   0   15.20   22.46   0
  -7  -7  15    8.58   19.51   0
  -7  -1   5  119.53   28.04   0
  -7  11  -1   13.66   25.02   0
  -7  13  -1   83.25   22.68   0
  -6  -8  18    6.60   19.84   0
  -6  -4   8  819.18   28.59   0
  -6   8  -1   41.49   26.59   0
  -6  18  -1   24.04   22.75   0
  -5  -7  13  158.16   22.08   0
  -5  15  -2   27.07   20.44   0
  -4  -2   4   35.72   34.26   0
  -3  -9  19   19.71   16.18   0
  -3  -9  20   12.85   19.30   0
  -3   9  -3  345.03   25.98   0
  -1  -9  17   38.37   19.62   0
  -1  -7  10  139.31   19.72   0
   0  -8  12   10.07   16.24   0
   0  18  -4   73.30   21.69   0
   1  -9  16  109.72   21.19   0
   1  -7   9   21.03   18.92   0
   1  11  -5  131.52   20.14   0
   1  15  -5  260.56   21.30   0
   3  -9  15  208.51   22.01   0
   3  -9  16   32.28   20.12   0
   3   7  -5   73.06   22.76   0
   4  -8  11  128.31   20.19   0
   4  -6   6   31.26   21.68   0
   4   6  -5   69.78   22.85   0
   4  10  -6  256.95   21.43   0
   4  14  -6   16.56   15.81   0
   5  -9  15   10.34   19.81   0
   5  -9  16   25.56   18.59   0
   5  -7   8   84.40   24.61   0
   5   9  -6   31.37   17.26   0
   5  17  -6   34.35   19.70   0
   6  -8  11   46.25   22.29   0
   6  18  -6   10.55   18.87   0
   7  -9  16   37.03   19.08   0
   7  -7   8   49.75   25.38   0
   7  -3   1   10.77   37.91   0
   7   1  -3  679.46   38.35   0
   7   7  -6   51.14   17.88   0
   7  13  -7    8.94   19.37   0
   8  -8  11    9.99   19.57   0
   8   4  -5 1565.66   35.20   0
   8  10  -7    6.75   21.75   0
   8  12  -7  184.33   17.28   0
   8  14  -7   17.78   15.99   0
   8  16  -7   30.93   19.46   0
   9  -7   8   99.59   24.10   0
   9   9  -7   69.27   20.78   0
   9  17  -7   13.65   19.53   0
  10  -8  12   21.42   22.57   0
  10  16  -7   33.25   16.26   0
  11  -5   4   14.87   29.33   0
  11  17  -7   26.41   19.89   0
  12   8  -7  175.69   20.12   0
  13  -7  10   28.64   24.41   0
  13   5  -6  268.04   24.66   0
  14   8  -7   40.49   18.93   0
  16  -4   4  284.67   46.48   0
  17   9  -7  339.75   23.91   0
  18  10  -7   80.57   20.13   0
  19  -1   0    6.78   44.69   0
  19   5  -5  318.25   21.60   0
  19   7  -6    1.99   19.97   0
  19  11  -7   -3.19   19.99   0
  20   8  -6    6.73   19.27   0
  21   3  -3   44.37   28.46   0
  21   9  -6   12.49   18.50   0
 -21   9  14    8.00   37.77   0
 -19  -1  21   51.24   20.29   0
 -19   1  17   58.71   19.79   0
 -19   5  13   74.31   31.78   0
 -19   9  11  119.75   42.89   0
 -18   0  17   37.89   22.71   0
 -18   2  14   49.79   23.05   0
 -17  -3  22   20.85   20.37   0
 -15   1  11   80.47   26.34   0
 -13  -5  19   83.03   19.04   0
 -13  -3  14   50.60   19.34   0
 -13  -1  11   91.57   24.78   0
 -13   3   7  512.04   35.76   0
 -12  -6  21   -6.93   19.99   0
 -12  -6  22  110.94   19.13   0
 -12  -2  11   44.26   20.28   0
 -10  -6  17   39.69   20.06   0
 -10  -4  12   15.75   19.12   0
 -10  14   1    5.39   24.11   0
  -9  -7  19   20.49   16.67   0
  -9  -7  20   28.24   19.36   0
  -8  -6  14  603.26   24.72   0
  -8  -2   7  187.25   28.03   0
  -8   0   5   42.64   30.02   0
  -7  -7  16  115.05   19.98   0
  -7  15  -1   10.12   19.65   0
  -6  -8  19  125.32   17.69   0
  -6  -8  20    1.39   20.33   0
  -6  -6  12   55.18   21.07   0
  -5  -7  14  377.66   22.97   0
  -5  -5   9  257.06   23.02   0
  -5  -3   6  401.99   28.86   0
  -5   9  -2  704.13   30.40   0
  -5  17  -2  105.63   19.89   0
  -4  -8  16   30.72   16.03   0
  -4  -8  17   69.64   19.13   0
  -4  12  -3  212.39   25.00   0
  -4  14  -3   44.42   19.59   0
  -3  -7  12   36.69   20.18   0
  -3  17  -3   15.32   19.45   0
  -2  -8  14   47.79   16.03   0
  -2  -6   9   10.12   21.04   0
  -2  12  -4   89.13   20.57   0
  -2  14  -4   17.78   20.13   0
  -1  -9  19    2.93   16.99   0
  -1  -9  20   41.53   19.96   0
  -1   9  -4   81.35   21.95   0
   0  -8  13   75.21   20.28   0
   0  12  -5  113.59   20.38   0
   0  14  -5  413.23   21.82   0
   1  -9  17  202.61   18.93   0
   1  -9  18   66.30   21.36   0
   1  -9  19   11.24   20.42   0
   1   9  -5  150.40   21.62   0
   2  -6   7  400.20   24.85   0
   2   8  -5    1.03   18.02   0
   3  -9  17   97.52   22.17   0
   3  -9  18    5.66   20.45   0
   3  11  -6   26.06   20.15   0
   3  13  -6    8.70   16.32   0
   4  -4   3 6059.30   68.93   0
   4   2  -3   38.49   35.96   0
   5  -9  17   16.24   19.00   0
   5   5  -5  458.22   26.54   0
   6  -6   6  582.29   30.94   0
   6  12  -7   49.67   20.38   0
   6  14  -7  140.91   20.31   0
   7  -5   4  447.65   32.78   0
   7  11  -7   72.28   17.37   0
   7  15  -7   46.49   16.01   0
   8  -8  12  263.89   25.00   0
   8   2  -4 1114.96   38.65   0
   8   6  -6   15.51   17.93   0
  10  -8  13   66.80   21.93   0
  10  -6   6  513.46   29.48   0
  10   8  -7   45.71   19.77   0
  11  -7   9   34.31   23.38   0
  11   3  -5   47.07   25.04   0
  11   5  -6  282.35   22.46   0
  11  13  -8   56.65   19.22   0
  12  12  -8   68.60   19.94   0
  12  14  -8   12.97   19.38   0
  13  -7  11   -8.68   22.76   0
  13   7  -7   76.55   19.59   0
  13  13  -8   10.31   19.17   0
  13  15  -8   33.49   20.23   0
  14  -6   8   47.94   27.94   0
  14  12  -8   18.86   18.97   0
  14  14  -8    4.73   19.14   0
  15   3  -5  225.17   25.76   0
  15   5  -6  355.58   23.94   0
  15   7  -7   -4.21   18.83   0
  15  11  -8   10.38   19.10   0
  15  13  -8   27.85   19.18   0
  16   2  -4  100.29   25.22   0
  16  12  -8   32.99   20.35   0
  17  -1  -1  261.37   45.47   0
  17   1  -3  667.09   37.64   0
  18   4  -5   35.08   23.14   0
  18   6  -6   16.09   19.62   0
  18   8  -7  180.09   24.97   0
  19   3  -4  209.83   25.19   0
  19   9  -7   30.25   19.35   0
  23   1   0   24.99   37.73   0
  23   3  -2   87.98   27.97   0
 -21   7  15  210.13   32.52   0
 -20   2  18    4.01   20.74   0
 -20   6  14   70.63   30.08   0
 -19   3  15  128.61   23.44   0
 -18  -2  22   19.73   19.87   0
 -18   6  11    9.74   33.58   0
 -17  -1  17  -11.60   20.43   0
 -17   1  14   59.55   20.20   0
 -17   3  12  209.55   27.89   0
 -16   0  14  789.33   28.38   0
 -15  -3  18   79.96   20.95   0
 -15  -1  14   39.17   23.58   0
 -14  -4  19  103.17   20.50   0
 -14  -2  14  269.04   21.54   0
 -14   0  11   24.76   20.79   0
 -14   2   9   94.46   28.40   0
 -13  -5  20    7.89   19.08   0
 -13  -5  21   41.26   19.42   0
 -12  -4  15   30.33   19.45   0
 -11  -5  16  384.33   19.32   0
 -11  -1   9  148.26   25.36   0
 -11  17   2   18.42   23.80   0
 -10  -6  18    8.40   18.85   0
 -10   2   5   77.19   34.14   0
 -10  10   1  135.34   31.17   0
 -10  16   1   33.66   23.30   0
  -9  -7  21   19.09   15.69   0
  -9  -7  22   39.97   18.98   0
  -9   1   5  214.81   32.12   0
  -9   5   2   22.92   52.93   0
  -9  13   0    4.52   21.80   0
  -9  15   0   16.57   22.57   0
  -8  -6  15   71.57   21.15   0
  -7  -5  11   82.10   17.40   0
  -7  17  -1   11.32   23.21   0
  -6  12  -2   38.52   24.70   0
  -6  14  -2   14.88   20.60   0
  -5   1   2  671.58   62.38   0
  -4  -8  18  219.49   20.35   0
  -4  -8  19   16.93   19.63   0
  -4  -4   7 3386.40   41.51   0
  -4  16  -3  -18.72   19.58   0
  -3  -5   8    3.65   22.89   0
  -2  -8  16   -4.19   19.05   0
  -2  -2   3  270.49   34.60   0
  -2  10  -4  394.41   23.35   0
  -2  16  -4   83.10   20.56   0
  -1  -7  11   16.17   18.84   0
   0  -8  14   58.47   18.74   0
   0  -6   8   12.58   21.99   0
   0  -2   2  195.19   40.76   0
   0  16  -5  114.36   20.96   0
   1  -7  10   67.69   18.48   0
   2  12  -6  103.14   20.57   0
   2  14  -6   60.48   18.36   0
   3  -7   9   14.62   19.11   0
   3  -5   5 2219.10   40.75   0
   3  -3   2  917.45   45.13   0
   3  17  -6   40.60   19.24   0
   4  -8  12   57.91   20.21   0
   4   8  -6  119.89   22.00   0
   5   3  -4  347.66   32.20   0
   5   7  -6  351.80   23.94   0
   5  15  -7   -3.05   19.14   0
   6  -8  12   45.71   19.90   0
   6  10  -7  383.37   23.89   0
   6  16  -7   25.35   19.37   0
   7   9  -7    6.61   21.45   0
   7  17  -7    2.15   15.64   0
   8  -8  13  134.55   24.57   0
   8  -6   6  100.96   24.77   0
   8   8  -7   85.16   21.13   0
   9  -7   9   51.70   22.81   0
   9  -5   4  116.63   30.17   0
   9   5  -6   57.24   23.32   0
   9  13  -8  176.14   20.30   0
  10  -8  14  -11.86   20.16   0
  10  12  -8  261.01   21.75   0
  10  14  -8   -5.97   19.30   0
  10  16  -8   25.53   19.36   0
  11  -7  10   15.22   23.37   0
  11   7  -7   43.81   19.17   0
  11  11  -8   31.48   20.45   0
  11  15  -8    8.10   16.11   0
  12  -6   7   61.72   26.05   0
  12  10  -8    7.15   20.91   0
  12  16  -8   -4.80   18.91   0
  13  -7  12   59.55   24.52   0
  14  10  -8    3.59   18.73   0
  15  -5   6   30.45   33.09   0
  16  10  -8  320.05   22.98   0
  17  -5   8    3.55   32.35   0
  17   5  -6  380.22   23.09   0
  17   7  -7   10.05   20.03   0
  17  11  -8   49.43   19.90   0
  18  -4   6  223.09   41.43   0
  18  12  -8   37.30   19.70   0
  20   0  -1    7.85   35.31   0
  20   2  -3   61.97   27.22   0
  21   7  -6   36.97   22.92   0
  22   2  -2   29.74   29.64   0
  23   5  -4   34.25   26.44   0
  23   7  -5  134.81   23.96   0
 -21   5  17   27.52   27.00   0
 -20   4  16   22.28   23.37   0
 -20   8  13   16.17   33.64   0
 -19   1  18  130.84   20.92   0
 -19   7  12    9.03   33.55   0
 -18   0  18  396.28   21.92   0
 -16  14   6   14.66   36.90   0
 -15  -3  19  349.96   22.82   0
 -15   5   8  276.11   39.18   0
 -15  13   5   -3.40   31.52   0
 -15  15   5   15.89   33.19   0
 -14  -4  20  152.11   21.54   0
 -14  14   4    7.61   28.01   0
 -13  -5  22   31.98   15.65   0
 -13  -3  15   57.44   20.08   0
 -13   1   9  244.77   28.06   0
 -12  -4  16   75.31   19.26   0
 -12   0   9    0.20   24.47   0
 -12   2   7  241.94   32.03   0
 -11   9   2  198.21   33.18   0
 -10  -6  19   15.63   15.70   0
 -10  -6  20   -2.51   18.85   0
 -10  -4  13   67.19   20.54   0
 -10   0   7    3.03   27.41   0
  -9  -5  14   25.88   21.62   0
  -9  11   0   23.75   25.69   0
  -8  -6  16  142.56   20.27   0
  -8   8   0  127.01   30.51   0
  -7  -7  18   22.92   16.05   0
  -7  -7  19   43.01   19.98   0
  -7  -3   8  259.40   27.10   0
  -7   9  -1   69.34   25.53   0
  -6  -6  13   27.93   18.23   0
  -6  16  -2   12.49   18.70   0
  -5  -7  15   83.44   17.18   0
  -4  -8  20   -3.58   15.66   0
  -4  -8  21    7.34   18.47   0
  -4  -6  11    4.46   16.94   0
  -4  10  -3   35.01   21.27   0
  -4  18  -3    5.47   22.90   0
  -3  -7  13   -5.91   15.84   0
  -3  -3   5 1393.93   39.45   0
  -3  13  -4   95.54   20.03   0
  -3  15  -4   24.56   23.69   0
  -2  -8  17   25.35   19.14   0
  -2  -8  18   27.01   19.63   0
  -2  18  -4   25.26   19.73   0
  -1  -7  12   13.30   19.18   0
  -1  -5   7 1208.73   32.99   0
  -1  13  -5  431.20   23.81   0
  -1  15  -5  173.26   21.87   0
   0  -8  15   71.84   19.41   0
   0  10  -5   84.93   16.51   0
   1  -5   6 1356.57   35.28   0
   2  -8  14  147.55   20.12   0
   2  10  -6  182.13   20.84   0
   2  16  -6   33.73   19.00   0
   3   9  -6  270.18   18.63   0
   4  -8  13   22.97   19.39   0
   4  -6   7   84.97   23.25   0
   4  12  -7  334.50   21.82   0
   4  14  -7   40.71   19.48   0
   5  -7   9   22.38   20.94   0
   5  11  -7  119.47   18.88   0
   5  17  -7   -5.01   18.62   0
   6  -8  13   24.70   20.53   0
   6   4  -5   93.83   25.53   0
   6   6  -6  184.04   24.24   0
   6  18  -7   30.61   19.49   0
   7  -7   9  203.36   22.45   0
   8  -8  14   63.71   21.35   0
   8  -8  15   26.57   23.68   0
   8  12  -8   89.35   19.73   0
   8  16  -8   50.86   19.77   0
   9   3  -5   40.84   25.62   0
   9   7  -7   16.29   20.29   0
   9  11  -8  158.71   21.73   0
   9  15  -8   26.39   16.59   0
   9  17  -8   32.93   19.46   0
  10  10  -8  290.33   21.31   0
  11  -3   1 2622.22   92.39   0
  11   9  -8  152.02   20.48   0
  12   6  -7   88.96   18.97   0
  13  -5   5  194.12   32.39   0
  13   9  -8   33.21   19.75   0
  14  -6   9   11.11   27.57   0
  14   4  -6   25.55   23.96   0
  14   6  -7   51.56   20.12   0
  16   6  -7  107.78   23.49   0
  17   3  -5  582.05   30.06   0
  18   0  -2   35.14   35.39   0
  18   2  -4   13.97   25.87   0
  18  10  -8  123.86   19.61   0
  19  11  -8   14.97   19.48   0
  20   6  -6   39.47   18.88   0
  20   8  -7   35.25   19.26   0
  21   9  -7   -4.95   19.21   0
  22   4  -4    9.65   26.45   0
 -19   1  19   79.89   20.91   0
 -18   0  19   28.33   22.85   0
 -18   2  15   30.94   20.04   0
 -18   4  13   46.44   27.13   0
 -17  -1  19   33.10   19.54   0
 -17   1  15  142.07   24.46   0
 -16  -2  19   52.21   20.25   0
 -16   2  12   54.14   25.38   0
 -16   4  10  467.25   33.45   0
 -16  12   6   29.60   44.26   0
 -15  -3  20  133.09   20.95   0
 -15  -1  15  173.55   23.85   0
 -15   7   7   10.11   45.40   0
 -14  -4  21   27.49   16.15   0
 -14  -2  15    8.01   19.11   0
 -14  12   4   19.05   31.16   0
 -13  -3  16   38.77   18.52   0
 -13  13   3   10.93   30.49   0
 -13  15   3   11.51   26.09   0
 -12  -2  12   46.45   18.88   0
 -12  14   2   -1.13   27.09   0
 -11  -5  18   94.65   16.79   0
 -11  -5  19   45.76   18.82   0
 -11   1   7    6.82   26.15   0
 -10  -6  22   24.54   19.28   0
  -9   7   1  224.98   33.39   0
  -9  17   0   20.89   23.53   0
  -8  -6  17   36.38   19.66   0
  -8  -4  11   34.80   22.41   0
  -8  12  -1  170.02   25.34   0
  -8  14  -1   28.58   19.14   0
  -8  16  -1   24.24   22.62   0
  -7  -7  22   32.59   20.13   0
  -7  -5  12   56.90   17.80   0
  -6  -6  14  151.96   22.55   0
  -6  -4   9   20.19   22.80   0
  -6  10  -2    9.80   24.33   0
  -6  18  -2   -2.61   22.68   0
  -5  -7  16  203.87   17.79   0
  -5  -7  17  198.57   20.86   0
  -5  -5  10  284.00   20.56   0
  -5  -1   4 4127.56   62.07   0
  -5  13  -3   63.18   20.35   0
  -5  15  -3   23.43   20.21   0
  -4  -6  12   50.24   20.47   0
  -3   5  -2   25.61   27.31   0
  -3  11  -4   61.77   20.65   0
  -3  17  -4   78.06   19.78   0
  -2  -6  10  162.64   18.08   0
  -2  -4   6   86.74   21.70   0
  -2   4  -2   29.48   30.07   0
  -2   6  -3   47.60   26.34   0
  -1  -3   4  145.59   34.62   0
  -1   5  -3 1829.02   40.19   0
  -1   7  -4  295.20   27.43   0
  -1  17  -5    5.10   19.77   0
   0  -8  16  228.76   18.30   0
   0  -8  18  158.54   21.47   0
   0  -6   9  164.37   21.39   0
   0  -4   5  233.70   28.77   0
   0   4  -3 1118.32   39.95   0
   0   6  -4 1168.38   33.59   0
   1  -7  11  195.30   20.27   0
   1  -3   3   41.01   32.76   0
   1   5  -4   10.66   27.05   0
   1  13  -6   46.16   19.88   0
   1  15  -6   31.16   19.54   0
   2  -8  15  291.91   22.69   0
   2  -8  16  150.28   21.58   0
   2  -6   8   22.53   20.87   0
   2  -4   4  830.25   35.22   0
   2  18  -6   32.10   20.80   0
   3  -7  10   32.83   18.30   0
   4  -8  15  184.16   21.85   0
   4  16  -7  128.39   16.16   0
   5  -7  10  154.41   24.58   0
   5   9  -7  165.24   24.27   0
   6  -8  15   24.53   18.98   0
   6  -8  16  -13.20   21.13   0
   6   8  -7   73.46   22.07   0
   7  -7  10  160.25   23.60   0
   7   5  -6   39.81   23.26   0
   7  11  -8  394.90   23.51   0
   7  13  -8   16.41   15.26   0
   7  15  -8   -0.09   18.81   0
   8  -8  16    7.76   19.65   0
   8  10  -8 1399.94   29.02   0
   9  -7  10   36.08   22.96   0
   9  -3   1 1249.31   64.80   0
   9   9  -8  389.80   23.83   0
  10  -6   7   12.81   24.89   0
  10   4  -6   78.68   23.80   0
  10   6  -7   59.57   20.89   0
  11  -7  11    2.24   22.51   0
  11  -1  -2  532.29   46.36   0
  12   0  -3   92.88   29.62   0
  12   8  -8   15.13   19.67   0
  12  14  -9   37.47   20.26   0
  13   1  -4 1645.97   42.02   0
  13  13  -9   39.42   19.76   0
  13  15  -9   77.89   19.91   0
  14   8  -8   19.74   19.14   0
  14  12  -9   13.51   18.03   0
  14  14  -9   -4.07   18.89   0
  15  15  -9   16.80   19.32   0
  16   4  -6 1274.95   33.56   0
  16   8  -8   41.60   19.64   0
  16  12  -9  -10.88   19.93   0
  16  14  -9   19.87   19.72   0
  17  -5   9    4.42   30.53   0
  19   5  -6   10.78   20.08   0
  20   4  -5   68.67   23.52   0
  20  10  -8   42.58   18.80   0
 -21   5  18   31.08   26.31   0
 -21   7  16   22.91   31.63   0
 -20   2  20   26.13   19.90   0
 -20   4  17   29.29   23.64   0
 -19   3  16   40.96   22.65   0
 -19   5  14  136.87   31.68   0
 -18   0  20  319.70   24.38   0
 -17  -1  20    0.04   18.98   0
 -16  -2  20   20.72   20.28   0
 -16  -2  21   42.78   19.84   0
 -16   0  15   47.49   19.79   0
 -15  -3  21   61.20   16.42   0
 -15  -3  22    2.24   20.83   0
 -15   1  12   51.79   25.97   0
 -14  -2  16   27.98   20.04   0
 -14   0  12   28.09   21.06   0
 -13  -1  12  363.99   23.84   0
 -12  -4  18   70.22   19.64   0
 -12   8   3  115.52   46.93   0
 -12  12   2  166.90   32.18   0
 -12  16   2   20.12   26.02   0
 -11  -5  21    2.75   20.02   0
 -11  -3  13  198.36   20.93   0
 -11  13   1  140.41   28.39   0
 -11  15   1   33.46   27.05   0
 -10  -2  10 1945.64   33.05   0
  -9  -5  16    3.94   20.53   0
  -8  -6  18   24.52   18.61   0
  -8  -6  19   35.47   19.89   0
  -8  -2   8   32.21   25.65   0
  -7  -5  13   43.96   20.57   0
  -7  13  -2  116.44   22.77   0
  -7  15  -2   49.50   22.68   0
  -6  -6  15   56.59   20.74   0
  -5  -7  20   94.45   21.08   0
  -5  -7  21  185.08   20.06   0
  -5  -7  22    6.85   19.40   0
  -5  11  -3  199.31   22.22   0
  -5  17  -3    5.04   20.32   0
  -3  -7  15   27.31   20.45   0
  -3  -5   9  526.96   24.83   0
  -3   7  -3  123.31   24.32   0
  -2  14  -5  111.72   20.36   0
  -1  -7  13   58.61   19.76   0
   0  -8  19   17.35   17.78   0
   0  -8  20   27.64   15.81   0
   0   8  -5 3336.84   39.81   0
   0  14  -6   63.92   18.85   0
   1  -7  12  302.41   20.98   0
   1  11  -6   21.70   15.65   0
   1  17  -6   28.56   16.85   0
   2  -8  17  340.48   23.12   0
   2  -8  18  139.69   21.96   0
   2  -8  19   29.38   19.95   0
   2   4  -4  201.29   31.19   0
   2   6  -5   15.41   24.58   0
   3  -7  11   76.74   20.20   0
   3  13  -7   47.51   16.76   0
   3  15  -7   13.01   15.37   0
   3  17  -7   19.79   19.14   0
   4  -8  16   59.37   19.64   0
   4  -8  17   24.38   20.51   0
   4  -8  18   -2.97   20.05   0
   4  10  -7  392.43   20.02   0
   4  18  -7   75.14   19.81   0
   5  -5   5   40.00   26.95   0
   6  -8  17   30.77   18.85   0
   6  -6   7   70.74   21.84   0
   6  -4   3 1463.00   44.60   0
   6   2  -4 2092.36   47.54   0
   6  12  -8   36.85   20.06   0
   6  14  -8   21.40   15.47   0
   6  16  -8    3.23   19.19   0
   7   7  -7  698.18   25.36   0
   7  17  -8   33.97   15.67   0
   8  -6   7   32.54   25.14   0
   9  -7  11  277.37   25.52   0
  10   0  -3   30.12   30.17   0
  10   8  -8   38.08   19.81   0
  10  12  -9   21.42   19.87   0
  10  14  -9   42.43   20.04   0
  10  16  -9   97.12   19.53   0
  11  -7  12   33.37   19.73   0
  11  -7  13   14.51   23.74   0
  11  -5   5  762.67   36.56   0
  11   1  -4  184.29   26.80   0
  11  11  -9  267.40   21.56   0
  11  13  -9   60.30   16.24   0
  11  15  -9   26.40   16.00   0
  12  -6   8   46.75   22.98   0
  12  -4   3  127.48   37.86   0
  12  12  -9    2.60   15.69   0
  12  16  -9   28.66   16.07   0
  13  -1  -2   35.41   37.98   0
  13   5  -7   17.67   20.40   0
  13   7  -8   78.24   18.94   0
  14  -6  10   21.75   26.42   0
  14   0  -3   -2.46   29.07   0
  14  10  -9  -12.57   19.13   0
  15  -5   7  117.26   34.57   0
  15   5  -7   53.89   24.08   0
  15   7  -8   29.08   19.46   0
  17  -3   3  333.19   54.20   0
  17  11  -9    8.13   19.84   0
  18   6  -7  199.33   20.74   0
  18   8  -8   35.08   20.33   0
  18  12  -9   24.56   19.81   0
  19   1  -3    9.27   31.48   0
  21   1  -2   27.64   33.25   0
  21   3  -4   85.59   26.60   0
  22   0   0  309.45   50.44   0
  23   7  -6    5.80   22.94   0
 -20   6  15   20.51   25.23   0
 -18   0  21   25.87   19.50   0
 -18   2  16   79.95   22.87   0
 -17  -1  21   23.68   20.95   0
 -17   1  16   18.82   23.08   0
 -17   3  13   36.33   25.16   0
 -17   5  11  370.36   34.31   0
 -16  -2  22   29.40   20.56   0
 -16   0  16   95.68   23.48   0
 -15  -1  16   24.08   19.82   0
 -15   3  10  217.90   30.38   0
 -15  11   5   47.89   45.90   0
 -13  -3  17   63.43   18.96   0
 -13   5   6  254.76   44.61   0
 -13  11   3   30.90   33.61   0
 -12  -4  19   23.78   18.39   0
 -12  -2  13  163.99   19.65   0
 -11  -5  23   16.46   16.15   0
 -11  -1  10   23.03   24.09   0
 -10  -4  15   27.36   19.89   0
  -9  -5  17   58.33   20.41   0
  -9  -3  11 4102.18   40.36   0
  -8  -6  21  -24.28   19.72   0
  -8  -6  22    5.32   19.30   0
  -8  -4  12  167.33   21.11   0
  -8  10  -1  133.54   29.58   0
  -7  17  -2   13.26   23.08   0
  -6  -6  16   39.87   20.31   0
  -5  -3   7  559.57   28.53   0
  -5   5  -1   18.10   31.04   0
  -5   7  -2  182.60   29.66   0
  -4  -6  13   71.43   20.89   0
  -4  -4   8   71.80   23.40   0
  -4   4  -1  178.12   33.32   0
  -4   8  -3  175.19   26.16   0
  -4  12  -4  375.74   25.82   0
  -4  14  -4  115.95   20.62   0
  -3  -7  16   25.66   16.24   0
  -3  -7  18   35.39   19.68   0
  -2  -6  11   33.94   16.21   0
  -2  12  -5   38.52   20.13   0
  -2  16  -5   49.90   19.91   0
  -1  -7  14   23.84   19.15   0
  -1  -5   8   -3.15   23.19   0
  -1   3  -2 1550.52   47.98   0
   0  -6  10   58.38   20.20   0
   0  12  -6  448.95   22.81   0
   0  16  -6   48.27   20.24   0
   2   8  -6  894.38   27.05   0
   2  12  -7   42.51   19.99   0
   2  14  -7   46.70   19.41   0
   2  16  -7   20.69   19.20   0
   3  -7  12   60.75   20.06   0
   3  -5   6    4.94   27.61   0
   3   5  -5 3126.05   41.42   0
   4  -6   8  130.95   21.02   0
   5  -7  11   50.83   20.48   0
   5  13  -8   14.72   16.24   0
   5  15  -8   57.87   16.28   0
   5  17  -8   68.69   19.01   0
   6  10  -8   42.60   21.88   0
   7  -7  11   43.05   18.90   0
   7  -5   5  281.40   31.61   0
   7   3  -5  415.17   29.69   0
   7   9  -8  452.90   22.58   0
   8   4  -6  149.70   25.92   0
   8   6  -7   45.08   21.88   0
   8  14  -9   33.80   19.87   0
   8  16  -9  150.75   20.31   0
   9  -7  12   13.24   23.03   0
   9  13  -9   55.43   15.85   0
   9  15  -9   22.61   16.32   0
   9  17  -9  -19.22   19.59   0
  10  -6   8   69.86   26.43   0
  11  -7  14   24.37   19.81   0
  11   7  -8   10.38   18.63   0
  12  -6   9   21.91   25.74   0
  12   2  -5   78.64   22.58   0
  12  10  -9   44.29   16.92   0
  14  -6  11   15.04   26.46   0
  14  -6  12   59.17   27.21   0
  14   2  -5  152.40   26.12   0
  15  -3   2  133.19   47.62   0
  15   1  -4    8.71   23.38   0
  15   9  -9   37.38   20.01   0
  17   5  -7   53.25   23.46   0
  17   7  -8  379.12   22.53   0
  18  -4   7   40.40   34.52   0
  18   4  -6  189.56   21.33   0
  19  -3   5  176.13   44.21   0
  19   3  -5  124.23   23.07   0
  21   5  -6   15.87   22.97   0
  21   7  -7    9.77   19.06   0
  21   9  -8   -8.29   18.25   0
  23   5  -5  139.95   25.26   0
 -19   3  17   18.67   22.24   0
 -16   2  13    2.20   23.68   0
 -15  -1  17   25.01   22.47   0
 -14  -2  17   97.47   19.42   0
 -14   2  10  160.54   28.22   0
 -14   4   8   14.31   30.96   0
 -13  -3  18    4.88   18.22   0
 -13  -3  19   62.34   20.40   0
 -13  -1  13   16.91   20.71   0
 -12  -4  20   30.62   14.17   0
 -12  -4  21   24.85   19.27   0
 -12  -4  22   33.94   20.38   0
 -12  -4  23   45.55   19.43   0
 -11  -3  14   30.14   16.04   0
 -11  11   1  671.58   38.04   0
 -10  -4  16   46.60   20.90   0
 -10  12   0  303.93   29.84   0
 -10  16   0   16.40   23.75   0
  -9  -5  18   44.52   19.44   0
  -9  15  -1    2.78   22.80   0
  -7  -5  14   31.53   20.83   0
  -7  -3   9   91.62   19.85   0
  -7  -1   6   32.52   27.48   0
  -6  -6  17  105.09   20.49   0
  -6  -6  18  203.13   20.14   0
  -6  -4  10  -10.04   17.68   0
  -6  14  -3   86.72   21.16   0
  -6  16  -3   14.10   19.48   0
  -4  -6  14  497.84   23.44   0
  -4  18  -4   34.47   19.86   0
  -3  -7  20   20.95   20.00   0
  -3  -7  21   45.10   18.73   0
  -3   3  -1  208.36   43.45   0
  -3   9  -4   87.90   21.32   0
  -2  -6  12    8.54   20.93   0
  -2  18  -5   22.70   20.05   0
  -1  -7  15   -8.00   15.51   0
  -1  13  -6  119.04   23.30   0
  -1  15  -6   18.48   20.74   0
   1  -7  14   34.38   19.91   0
   1  -5   7  274.37   26.47   0
   1   9  -6  262.31   21.92   0
   1  15  -7   44.72   18.49   0
   2  -6   9  880.10   25.47   0
   2  18  -7   43.92   21.13   0
   3  -7  13   49.94   20.00   0
   4   4  -5  446.23   29.08   0
   4   6  -6   10.36   17.88   0
   4   8  -7  153.19   21.99   0
   4  12  -8  202.95   21.92   0
   4  14  -8   69.35   19.52   0
   4  16  -8   43.03   19.22   0
   5  -7  12   22.93   19.46   0
   5   1  -3 4705.08   68.59   0
   5  11  -8  251.40   18.78   0
   6  -6   8   65.54   24.59   0
   7  -7  12   20.94   20.03   0
   7  13  -9  128.65   20.80   0
   7  17  -9   16.47   19.08   0
   8  -6   8  438.28   28.66   0
   8  -4   3  310.95   33.76   0
   8   8  -8    9.18   17.24   0
   8  12  -9   31.77   19.54   0
   9  -7  13  330.52   23.22   0
   9  -7  14   52.64   24.23   0
   9  -7  15   37.02   23.41   0
   9  -5   5  617.61   32.92   0
   9   1  -4  195.35   29.40   0
   9  11  -9  404.52   18.54   0
  10   2  -5   91.44   28.45   0
  10  10  -9  131.15   17.53   0
  11   9  -9  118.60   20.42   0
  12  14 -10    2.87   19.37   0
  12  16 -10   52.31   19.73   0
  13  -5   6  203.93   31.51   0
  13   3  -6   38.25   21.38   0
  13  13 -10   63.81   19.82   0
  13  15 -10   14.49   19.24   0
  14  12 -10    4.51   18.70   0
  14  14 -10    0.84   19.86   0
  15   3  -6  183.23   25.25   0
  15  13 -10    5.81   18.88   0
  16  -4   5   28.68   35.60   0
  16   0  -3   11.23   33.31   0
  16   2  -5   26.89   25.13   0
  16  12 -10   11.94   20.15   0
  17   9  -9  189.21   21.62   0
  17  13 -10   36.20   18.78   0
  19   7  -8    3.56   20.26   0
  20   2  -4   64.21   26.90   0
  20  10  -9   26.25   19.33   0
  22   2  -3  233.86   31.35   0
  22   4  -5   22.92   23.40   0
  23   1  -1   67.20   37.38   0
 -21   7  17   33.60   27.69   0
 -20   8  14  264.18   36.19   0
 -19   3  18    9.47   22.19   0
 -18   2  17   41.51   19.68   0
 -18   4  14  105.25   24.03   0
 -18   6  12   56.52   31.07   0
 -17   1  17   21.63   20.20   0
 -16   0  17    1.25   20.33   0
 -16   6   9  229.54   36.74   0
 -14  -2  18   43.67   18.39   0
 -14   0  13  -15.72   19.91   0
 -13  -3  20   39.54   18.77   0
 -13   1  10   59.81   21.90   0
 -12  -2  14  161.60   20.26   0
 -11  -3  15    3.68   20.03   0
 -10  -4  17  132.52   20.73   0
 -10  -2  11 2105.12   32.86   0
  -9  -5  19    5.16   15.60   0
  -9  -5  21  -14.21   19.80   0
  -9  -5  22   19.61   19.02   0
  -9  -5  23    5.89   19.40   0
  -9  13  -1   31.51   22.72   0
  -9  17  -1   18.32   23.16   0
  -8  -4  13   30.23   20.28   0
  -7  -5  15   11.43   21.31   0
  -6  -6  19   73.96   20.09   0
  -6  -6  20  230.94   21.52   0
  -6  -6  22   30.61   19.38   0
  -6   0   4   88.11   35.84   0
  -6   2   2 4921.65  140.58   0
  -6   8  -2  187.59   28.06   0
  -6  18  -3   13.05   19.21   0
  -5  -5  12   59.70   16.92   0
  -5   9  -3  257.96   26.86   0
  -5  15  -4   12.63   22.62   0
  -4  -6  15   49.49   20.25   0
  -4  10  -4  436.28   26.88   0
  -3  -1   3   11.99   37.73   0
  -3  13  -5   25.60   19.70   0
  -3  17  -5   26.55   19.29   0
  -2  -6  13   96.13   20.38   0
  -2  10  -5    5.42   19.29   0
  -1  -7  17   43.16   15.61   0
  -1  -7  19   20.93   20.48   0
  -1  -7  20   46.09   18.31   0
   0  -6  11  152.05   19.95   0
   0  10  -6   19.22   18.90   0
   1  -7  20   -7.94   20.65   0
   1  13  -7   48.89   18.66   0
   2  10  -7   18.16   21.05   0
   3   9  -7  323.42   18.64   0
   3  13  -8   48.60   19.29   0
   3  15  -8   33.82   18.56   0
   3  17  -8  127.00   21.13   0
   4  -6   9   81.38   23.95   0
   4  -4   4   33.55   28.81   0
   4  18  -8   19.26   19.84   0
   5  -7  13   21.83   19.34   0
   5  -7  14    4.79   23.13   0
   5   5  -6   68.85   23.61   0
   6  14  -9   85.94   19.60   0
   6  16  -9   31.09   20.35   0
   7  -7  13  410.36   23.91   0
   7  -7  14   91.52   22.87   0
   7  -7  15  375.04   26.68   0
   7  -7  17   25.21   22.30   0
   7  11  -9   27.36   20.95   0
   8  10  -9  180.89   23.02   0
   9  -1  -2  113.76   41.07   0
   9   5  -7  251.59   20.05   0
  10  -6   9   64.80   25.29   0
  10  -4   3   80.82   31.58   0
  10  14 -10   20.61   19.23   0
  10  16 -10   44.95   19.35   0
  11   3  -6  117.86   21.81   0
  11  13 -10    9.24   20.45   0
  11  15 -10   42.61   16.24   0
  12  -6  10    7.26   23.45   0
  12   6  -8   18.59   18.02   0
  12   8  -9   66.65   20.29   0
  12  12 -10  118.79   19.53   0
  13  11 -10  138.06   20.06   0
  14  -4   4   23.92   36.00   0
  14   4  -7  159.01   25.46   0
  14   8  -9   63.12   19.77   0
  15  -5   8   34.44   27.78   0
  15  -1  -2  579.94   47.82   0
  15  11 -10   27.95   18.72   0
  16   6  -8   45.44   20.02   0
  16   8  -9  217.38   21.23   0
  17   1  -4  171.03   30.00   0
  17   3  -6   57.04   25.53   0
  17  11 -10   56.15   19.66   0
  18  -4   8   15.18   32.94   0
  18   6  -8   61.73   22.63   0
  18   8  -9   35.15   20.99   0
  18  12 -10   16.17   20.74   0
  19   5  -7   12.60   19.45   0
  19   9  -9   39.91   19.17   0
  20   4  -6   52.70   23.35   0
  24   4  -4   27.10   24.80   0
 -20   4  19   33.54   20.41   0
 -20   6  16   -4.96   25.55   0
 -19   5  15  132.85   25.62   0
 -19   7  13   50.96   30.93   0
 -18   2  18   38.04   23.60   0
 -17   1  18   25.46   23.40   0
 -17   3  14  231.62   23.87   0
 -16   0  18  177.10   21.51   0
 -16   4  11  737.00   34.00   0
 -15  -1  18   66.55   20.58   0
 -15  -1  19  179.12   21.10   0
 -14  -2  19  272.25   21.10   0
 -14  -2  20   36.02   19.37   0
 -14  10   4   11.51   46.03   0
 -13  -3  22   39.60   15.97   0
 -13  -3  23    9.55   18.21   0
 -13  -1  14  189.77   20.89   0
 -12  -2  15   55.71   19.57   0
 -12  10   2  110.78   37.41   0
 -11  -3  16   31.20   21.50   0
 -11  -1  11  294.73   24.83   0
 -10  -4  18   35.36   20.16   0
 -10  -4  19   15.81   19.31   0
 -10   0   8  221.83   24.68   0
 -10   8   1   23.10   31.39   0
  -8  -4  14  110.33   21.28   0
  -8  -2   9   29.06   23.88   0
  -8  14  -2    6.91   21.41   0
  -8  16  -2  -12.04   23.79   0
  -7  -5  16  -10.69   19.79   0
  -7  -5  17   28.42   19.31   0
  -7  -3  10   40.51   22.56   0
  -6  -4  11   69.31   21.84   0
  -5  -5  13  126.27   21.58   0
  -5  13  -4   40.08   19.47   0
  -5  17  -4  142.70   20.15   0
  -4  -6  16   26.75   16.05   0
  -4  -6  17  105.72   20.85   0
  -4  -6  22   16.16   19.27   0
  -4  -4   9  399.52   24.00   0
  -3  -5  11    4.48   21.53   0
  -2  -6  14    9.05   19.28   0
  -2  14  -6   81.86   19.90   0
  -2  16  -6   16.46   19.22   0
  -1  -5   9   78.46   22.49   0
  -1  11  -6   42.44   19.43   0
   0  -4   6 2668.87   42.15   0
   0  14  -7   98.79   20.09   0
   0  16  -7   78.74   19.65   0
   1  -7  19   26.91   20.71   0
   1  11  -7   52.07   19.59   0
   2  -6  10  124.23   19.35   0
   2  -4   5   38.66   31.40   0
   3  -7  15   33.59   20.50   0
   3  -7  16  220.58   21.57   0
   3  -7  18  125.14   21.26   0
   3  -7  19   83.18   21.21   0
   5  -7  15   19.47   19.56   0
   5  -7  16   14.91   18.54   0
   5  -7  17   -4.35   19.18   0
   5  -7  18   16.09   19.72   0
   5  -5   6  224.08   27.12   0
   5  -3   2  800.18   43.11   0
   5   9  -8  373.02   23.31   0
   5  17  -9   14.54   19.25   0
   6  -6   9  100.69   26.68   0
   6   6  -7 2509.23   32.72   0
   6   8  -8  135.52   22.17   0
   6  12  -9  145.47   17.36   0
   7  -7  16   22.64   20.38   0
   8  -6   9  115.58   25.46   0
   8   0  -3   13.13   33.95   0
   8  16 -10   18.73   19.64   0
   9  13 -10   38.59   19.38   0
  10   6  -8   55.87   20.12   0
  10   8  -9  124.17   20.78   0
  10  12 -10  222.63   20.72   0
  11  -5   6   38.18   28.56   0
  12  -6  11   15.01   22.57   0
  12  -6  12    3.99   23.38   0
  12   4  -7   49.78   20.97   0
  12  10 -10   66.07   20.73   0
  13   7  -9   85.98   19.04   0
  14  10 -10   69.90   19.07   0
  15  -5   9   21.44   26.41   0
  15   7  -9   17.75   19.90   0
  16   4  -7  830.81   28.38   0
  16  10 -10   40.91   20.32   0
  18   2  -5   48.45   26.53   0
  18  10 -10   28.36   19.69   0
  19  11 -10   53.99   21.90   0
  21   3  -5    8.22   25.25   0
  21   9  -9   18.05   19.32   0
  22   6  -7    7.94   20.10   0
  23   3  -4   74.31   26.97   0
  23   5  -6   60.19   23.74   0
  24   2  -2    4.64   33.02   0
 -20  10  13   11.89   36.13   0
 -19   3  19   65.44   20.24   0
 -18   2  19   61.95   23.45   0
 -17   1  19   22.70   19.08   0
 -16   0  19   18.09   19.93   0
 -16   2  14   64.44   23.44   0
 -15  -1  20   68.28   20.57   0
 -15  -1  21    7.92   19.86   0
 -15   1  14   34.34   24.32   0
 -14  -2  21   15.73   15.42   0
 -14  -2  22   42.90   19.72   0
 -14  -2  23   23.02   19.40   0
 -14   0  14  338.77   22.31   0
 -14  14   3    9.96   31.72   0
 -13   3   8  296.55   30.95   0
 -13  15   2   12.93   29.70   0
 -12   2   8   96.42   31.25   0
 -12  16   1   51.05   27.81   0
 -11  -3  17  406.83   22.25   0
 -11   1   8   20.53   25.76   0
 -10  -4  20   73.78   20.35   0
 -10  -4  22   52.57   20.61   0
 -10  -4  23   19.28   19.28   0
 -10  -2  12  175.10   21.51   0
 -10   6   2  150.91   54.78   0
  -9  -3  13  468.75   22.98   0
  -9  11  -1  137.20   29.20   0
  -8   0   6 1105.55   35.49   0
  -8  12  -2   22.62   23.41   0
  -7  -5  18   22.75   19.26   0
  -7  -5  19   58.14   20.13   0
  -7  -5  20   19.29   20.31   0
  -7  -5  21   71.29   19.57   0
  -7  -5  22    1.23   19.55   0
  -7  -5  23   15.07   20.00   0
  -7   7  -1 1371.86   42.23   0
  -7  13  -3   12.77   22.37   0
  -7  15  -3   11.99   19.93   0
  -7  17  -3   26.38   23.59   0
  -6  10  -3  236.84   26.27   0
  -5  -5  14   10.48   21.75   0
  -5  -3   8 4105.19   41.70   0
  -4  -6  19  104.30   17.25   0
  -4  -6  20  429.38   23.08   0
  -4  -6  21   85.61   15.89   0
  -4  14  -5   12.27   19.81   0
  -4  16  -5   31.30   18.81   0
  -2  -6  15   72.87   20.73   0
  -2  12  -6  119.81   20.90   0
  -2  18  -6   30.96   20.05   0
   0  -6  12  157.72   17.30   0
   0  12  -7   54.07   20.57   0
   0  18  -7   12.30   19.99   0
   1  -5   8   20.03   22.69   0
   2  -6  11  304.32   22.81   0
   2   2  -3  272.90   41.19   0
   2  14  -8   33.53   16.21   0
   2  16  -8   87.92   16.71   0
   2  18  -8    8.57   20.85   0
   3  -5   7   43.71   21.39   0
   3  11  -8  823.55   21.53   0
   4  -6  10    4.14   20.46   0
   4  14  -9   63.30   18.63   0
   4  16  -9   30.62   19.43   0
   5   3  -5   43.77   28.36   0
   6   4  -6  285.51   25.38   0
   6  10  -9   17.39   20.90   0
   7  -5   6  306.66   28.63   0
   7   5  -7   25.91   22.18   0
   7   7  -8   50.76   18.39   0
   7  15 -10   94.77   20.20   0
   7  17 -10   21.09   19.78   0
   8   2  -5   24.02   26.43   0
   8  12 -10   21.66   19.74   0
   8  14 -10   16.23   16.60   0
   9   3  -6  298.00   27.11   0
   9  11 -10  277.09   21.17   0
  10  -6  10   16.90   21.97   0
  10  10 -10  510.41   23.37   0
  11   7  -9  418.50   22.73   0
  12  -6  13   -8.15   24.14   0
  12  -6  14   31.39   23.23   0
  12  14 -11   84.43   19.95   0
  13  -5   7   32.48   28.67   0
  13   5  -8   25.12   20.23   0
  13   9 -10   29.94   19.29   0
  13  13 -11   55.55   19.57   0
  13  15 -11   73.70   16.50   0
  14  14 -11   36.26   15.53   0
  15  -5  10   66.33   26.92   0
  15   5  -8  270.90   22.71   0
  15  13 -11   83.26   19.55   0
  16  12 -11   29.03   20.77   0
  16  14 -11   -8.66   15.37   0
  17   7  -9   12.59   19.44   0
  17   9 -10  257.20   21.87   0
  17  13 -11   27.58   19.74   0
  18   4  -7   83.54   23.81   0
  19   3  -6    4.63   24.20   0
  19   7  -9   40.55   23.65   0
  20   0  -2   25.94   36.97   0
  20   6  -8   45.24   19.57   0
  20  10 -10   -9.24   19.68   0
  21   5  -7    0.85   22.89   0
 -20   6  17   23.14   23.78   0
 -19   3  20   37.19   20.96   0
 -19   3  21   -0.49   23.64   0
 -19   5  16  104.38   24.01   0
 -18   2  20   -7.53   19.20   0
 -18   4  15    4.13   22.87   0
 -17   5  12   40.24   25.38   0
 -17   7  10   -5.83   33.55   0
 -16   0  20   49.29   19.20   0
 -16   0  21   21.05   19.94   0
 -16   0  22   64.21   20.29   0
 -15  -1  22   44.39   19.57   0
 -15  -1  23  122.49   21.33   0
 -15   3  11   78.79   25.47   0
 -15  15   4   16.20   32.74   0
 -14   2  11   82.26   25.94   0
 -13  -1  15   68.02   19.97   0
 -13   1  11   76.67   24.82   0
 -13  13   2   40.83   34.17   0
 -12  -2  16   95.16   21.18   0
 -12   0  11   35.56   20.27   0
 -12  14   1   -3.00   28.94   0
 -11  -3  18   23.77   20.74   0
 -11  -3  19   55.73   18.68   0
 -11  15   0  132.91   29.30   0
 -10  10   0  374.39   35.89   0
 -10  16  -1  139.41   28.18   0
  -9  -3  14   54.71   20.69   0
  -9  -1   9  132.22   25.44   0
  -8  -4  16   24.19   20.32   0
  -7   1   4 6206.30   82.64   0
  -7   9  -2   52.95   25.38   0
  -6  -4  12   14.15   17.29   0
  -6  14  -4   50.77   23.24   0
  -6  16  -4  134.22   24.17   0
  -5  -5  15  510.98   24.11   0
  -5  11  -4   32.45   21.96   0
  -4  -4  10   10.71   21.82   0
  -4  12  -5   26.67   23.73   0
  -3  15  -6   69.68   23.28   0
  -2  -6  16   98.39   18.04   0
  -2  -6  17   18.22   19.60   0
  -2  -6  18   52.47   18.96   0
  -2  -6  19   25.22   20.20   0
  -2  -6  20   23.35   19.69   0
  -2  -6  21   27.42   18.57   0
  -2  -2   4  103.44   37.73   0
  -1  -5  10   26.70   21.19   0
  -1  -3   5  134.82   25.98   0
  -1   7  -5   86.65   25.12   0
  -1  15  -7   90.63   20.84   0
  -1  17  -7   41.97   20.54   0
   0  -6  13   91.10   16.32   0
   0   6  -5  246.02   28.48   0
   0   8  -6 1648.33   32.32   0
   1   7  -6  710.64   27.70   0
   1  15  -8   15.66   20.08   0
   1  17  -8   11.76   21.54   0
   2  -6  12  390.36   21.51   0
   2   8  -7  270.12   22.72   0
   2  12  -8  114.72   16.93   0
   3  15  -9   28.18   19.66   0
   4  -6  11  142.78   20.55   0
   4  12  -9   48.70   20.29   0
   5  11  -9  348.95   19.04   0
   6  -6  10  326.71   23.38   0
   6  14 -10   16.35   18.91   0
   6  16 -10  121.02   20.98   0
   7   1  -4 6522.25   70.45   0
   7   9  -9  106.57   17.62   0
   7  13 -10   13.89   16.05   0
   8  -6  10  143.56   21.03   0
   8   6  -8   85.19   22.03   0
   8   8  -9  144.11   22.22   0
   9  -5   6   15.38   24.26   0
  10  -6  11   99.14   20.24   0
  10  -6  12  119.74   24.72   0
  10  14 -11   16.46   20.20   0
  11   5  -8   47.67   20.22   0
  11   9 -10  100.08   21.24   0
  11  13 -11  185.50   21.22   0
  11  15 -11   48.30   15.84   0
  12  12 -11   42.43   20.61   0
  13  11 -11  107.43   19.37   0
  14   8 -10   28.83   19.07   0
  15  -5  11   40.69   24.34   0
  15  11 -11   -6.78   18.56   0
  16  -4   6  289.55   36.76   0
  16   6  -9  245.30   25.01   0
  16   8 -10   15.03   20.16   0
  17  11 -11   68.81   19.22   0
  18   0  -3   31.63   35.51   0
  18  12 -11   21.81   17.22   0
  19   1  -4   91.07   30.87   0
  19   9 -10   -6.91   18.64   0
  21   1  -3   82.46   33.16   0
  22   4  -6   19.08   22.64   0
  24   4  -5  111.05   28.64   0
 -20   8  15   74.45   31.66   0
 -19   9  12   21.23   31.15   0
 -19  11  11   28.01   43.32   0
 -18   2  21   19.98   19.64   0
 -18   4  16    9.24   22.66   0
 -18   6  13  101.79   29.04   0
 -18   8  11    0.20   32.36   0
 -17   1  21   -1.09   19.01   0
 -17   1  22   16.62   19.90   0
 -17   3  15  177.90   22.03   0
 -16   0  23   40.80   20.74   0
 -16   2  15  118.86   20.46   0
 -16   8   8   46.74   45.64   0
 -15   1  15  175.12   21.55   0
 -15   5   9  260.73   33.00   0
 -14   0  15   -7.46   20.47   0
 -13  -1  16  295.14   22.23   0
 -12  -2  17   56.65   16.93   0
 -12  -2  18  100.97   19.59   0
 -11  -3  20   30.78   15.99   0
 -11  -3  21   22.67   15.84   0
 -11  -3  22  111.69   16.76   0
 -11  -3  23   -1.62   15.39   0
 -11  -1  12   82.03   19.96   0
 -11  13   0   14.41   27.20   0
 -10  -2  13  486.34   21.93   0
 -10  14  -1   40.39   25.16   0
  -9   1   6   18.05   27.67   0
  -9  15  -2   60.02   25.81   0
  -9  17  -2   14.62   25.66   0
  -8  -4  17    8.57   19.32   0
  -8  -4  18  165.75   20.06   0
  -8  -4  19   18.66   19.46   0
  -8  -4  22  135.72   20.84   0
  -8  -4  23    6.57   19.21   0
  -8  -2  10  368.21   25.30   0
  -8   8  -1   50.29   31.66   0
  -7  -3  11   23.19   18.02   0
  -6  -4  13   42.54   21.41   0
  -6   4   0  541.56   47.37   0
  -5  -5  17    7.56   20.01   0
  -5  -5  18  123.95   20.37   0
  -5  -5  20  135.38   21.55   0
  -5  -5  21   36.86   20.29   0
  -5  -5  22   33.96   19.68   0
  -5  15  -5   14.36   22.80   0
  -3  -5  13  480.83   23.82   0
  -3   7  -4   74.11   27.16   0
  -3  13  -6   52.51   22.84   0
  -3  17  -6   63.10   19.15   0
  -2   6  -4  872.43   32.71   0
  -2   8  -5  211.58   23.54   0
  -1   5  -4 1083.54   35.25   0
  -1   9  -6  302.14   21.90   0
  -1  13  -7  152.25   20.07   0
   0  -6  15    9.56   19.02   0
   0  -6  16   13.55   18.30   0
   0  -6  19   13.74   20.02   0
   0  -6  20   25.34   19.52   0
   0  10  -7  228.82   20.40   0
   1  -5   9   59.28   21.66   0
   1   5  -5 1008.86   32.54   0
   1   9  -7  226.87   21.42   0
   1  13  -8   26.67   18.91   0
   2  -6  13   57.24   20.25   0
   2  -6  20   92.27   20.87   0
   3  -3   3 1467.25   45.82   0
   3   5  -6  676.83   28.34   0
   3   7  -7  208.70   19.78   0
   3   9  -8   33.57   19.71   0
   3  13  -9  102.69   20.46   0
   3  17  -9   26.09   21.32   0
   4  -6  12  186.55   20.53   0
   4   2  -4   44.55   34.75   0
   4   6  -7  110.60   22.65   0
   4   8  -8   88.48   22.14   0
   5  -5   7   16.23   20.91   0
   5  15 -10   22.53   19.95   0
   5  17 -10   50.94   19.88   0
   6  -6  11   33.33   20.37   0
   6  -4   4  135.84   27.30   0
   6  12 -10   25.32   19.89   0
   8  -6  11  100.27   20.23   0
   8  -6  12  284.87   25.76   0
   8   4  -7    2.77   24.90   0
   8  10 -10  184.42   21.56   0
   8  16 -11    8.75   19.23   0
   9   7  -9  579.35   24.04   0
   9   9 -10   42.51   21.02   0
   9  13 -11  142.34   20.64   0
   9  15 -11   16.26   17.07   0
  10  -6  13   -7.65   19.52   0
  10  -6  14   86.74   21.69   0
  10  -6  15   36.70   20.30   0
  10  12 -11   46.77   19.09   0
  11  -5   7  426.93   31.08   0
  11  11 -11  321.00   22.07   0
  12  -4   4  250.42   35.44   0
  12   2  -6  318.36   28.22   0
  12   6  -9  161.54   19.54   0
  12   8 -10   22.76   19.80   0
  13  -5   8   35.05   23.76   0
  13   1  -5  496.71   31.72   0
  13   3  -7  505.89   27.72   0
  14   2  -6  181.67   26.85   0
  14  10 -11   60.09   19.00   0
  14  14 -12   42.51   19.82   0
  15   1  -5   17.98   26.34   0
  15   3  -7  445.11   27.33   0
  16   2  -6   46.88   27.99   0
  16  10 -11   35.69   20.01   0
  18   6  -9   14.04   19.44   0
  18   8 -10   27.46   19.96   0
  18  10 -11    0.42   20.34   0
  19  -3   6    4.80   34.95   0
  19   5  -8   84.07   20.99   0
  20   2  -5   40.71   26.22   0
  20   4  -7  133.72   23.85   0
  21   7  -9   21.16   18.92   0
  21   9 -10   24.08   19.02   0
  22   0  -1   25.83   50.57   0
  22   2  -4   18.89   27.58   0
  22   6  -8   74.25   23.98   0
  23   1  -2   95.29   41.02   0
  24   6  -7   -2.38   22.55   0
 -20   6  18   20.88   23.82   0
 -19   5  17   -5.29   22.38   0
 -19   7  14   98.06   29.21   0
 -17   3  16   54.90   23.47   0
 -16   4  12   87.70   25.56   0
 -16  14   5    1.66   41.25   0
 -15   1  16   19.60   23.04   0
 -15  13   4   10.96   34.24   0
 -14   0  16   17.19   21.23   0
 -13  -1  17  105.08   20.74   0
 -12  -2  19  -10.03   18.54   0
 -12  -2  20   93.07   19.72   0
 -12  -2  21   34.86   19.54   0
 -12  -2  22  100.26   20.14   0
 -12  -2  23   34.32   18.96   0
 -12   0  12  229.19   22.72   0
 -12  12   1   37.11   31.63   0
 -11   3   6  112.66   31.79   0
 -10  -2  14  232.34   21.50   0
 -10   0   9    6.26   22.80   0
 -10   2   6   52.93   29.73   0
  -9  -3  15   64.87   17.05   0
  -9  -3  16  509.11   24.00   0
  -9  13  -2   32.31   26.17   0
  -8  -4  21   26.71   16.16   0
  -8  16  -3   12.51   24.80   0
  -7  -3  12  173.28   22.13   0
  -7   5   0   33.28   37.37   0
  -7  11  -3   86.79   26.61   0
  -6  -4  14    4.98   21.63   0
  -6  -2   8  147.25   25.31   0
  -6  12  -4  227.55   25.13   0
  -5  -3   9   32.82   18.75   0
  -5  13  -5   61.68   22.31   0
  -5  17  -5   42.80   20.48   0
  -4  -4  11  773.63   26.26   0
  -4  -2   6   75.35   30.07   0
  -4   8  -4  157.58   26.65   0
  -3  -5  14  433.66   24.26   0
  -3  -5  22   37.53   19.95   0
  -3   9  -5   -4.84   20.95   0
  -2   2  -1   67.54   41.86   0
  -2  10  -6   57.79   20.70   0
  -2  14  -7   24.72   23.31   0
  -2  16  -7   44.33   19.59   0
  -1  -5  11  204.65   17.87   0
   0  -4   7  465.49   25.52   0
   0  14  -8   58.56   20.10   0
   0  16  -8  -15.53   20.10   0
   1  11  -8  237.88   19.61   0
   2  -6  14   -3.50   16.49   0
   2  -6  15   41.82   18.98   0
   2  -6  16   35.44   20.13   0
   2  -6  17   12.03   19.99   0
   2  -6  18    0.25   21.34   0
   2  10  -8   28.81   19.44   0
   2  14  -9   41.58   19.63   0
   2  16  -9    8.80   20.63   0
   4  -6  13  181.87   21.23   0
   4  -6  14   56.50   19.61   0
   4  -6  15   47.50   23.57   0
   4  -6  17   17.29   18.61   0
   4  -6  18   37.83   20.83   0
   4  -6  19   12.86   21.17   0
   4  -4   5 2431.04   43.57   0
   4   0  -2   34.75   46.46   0
   4  10  -9   15.00   19.86   0
   4  16 -10  164.40   20.83   0
   5   7  -8   94.51   22.49   0
   5   9  -9   39.05   21.40   0
   5  13 -10   44.41   19.80   0
   6  -6  12   43.40   19.81   0
   6  -6  13   82.47   20.82   0
   6  -6  14  109.74   24.86   0
   6  -6  15   31.33   23.16   0
   6  -6  16   40.83   22.36   0
   6  -6  17   19.69   19.50   0
   6  -6  18   28.69   20.75   0
   7  -5   7  322.98   27.37   0
   7   3  -6  919.54   31.80   0
   7  15 -11   18.23   19.27   0
   7  17 -11   -0.97   18.93   0
   8  -6  13   98.48   20.46   0
   8  -6  14  626.46   26.04   0
   8  -6  15  148.14   21.88   0
   8  -6  16    9.17   20.22   0
   8  -6  17   12.30   19.46   0
   8  14 -11   81.34   20.67   0
   9  -5   7   47.81   26.43   0
   9   5  -8   46.31   21.73   0
  11   1  -5  577.12   31.14   0
  11   3  -7   40.20   25.01   0
  11  15 -12   58.39   19.26   0
  12  10 -11   31.94   20.06   0
  12  14 -12    7.94   19.06   0
  13  -5   9   19.04   24.36   0
  13   7 -10    5.01   19.83   0
  13  13 -12   28.18   20.69   0
  13  15 -12   13.51   16.22   0
  14  -4   5   43.93   33.28   0
  14   4  -8   32.85   21.44   0
  14  12 -12   41.03   19.42   0
  15   7 -10   20.54   20.26   0
  15   9 -11   99.68   19.40   0
  15  13 -12   -2.46   20.13   0
  16  -4   7   -6.39   31.38   0
  16  12 -12  271.78   22.74   0
  17  -1  -2   14.15   45.16   0
  17   3  -7  477.20   28.82   0
  17   7 -10   22.89   19.68   0
  17   9 -11   16.72   19.93   0
  18  12 -12   56.62   20.41   0
  20   6  -9  119.39   23.67   0
  20   8 -10   -8.70   19.33   0
  21   3  -6   -2.57   27.12   0
  21   5  -8  170.84   24.29   0
  23   3  -5  197.44   27.91   0
  23   5  -7   28.43   23.86   0
  24   2  -3  136.23   34.53   0
 -19   5  18   60.94   23.41   0
 -18   4  17   37.23   23.14   0
 -16   2  16   -7.11   20.34   0
 -15   1  17   25.98   22.66   0
 -15   3  12  656.42   30.49   0
 -14   0  17   19.75   20.30   0
 -14   2  12  112.15   26.80   0
 -14   4   9    6.93   26.71   0
 -14  12   3    5.31   36.42   0
 -13  -1  18   73.55   15.85   0
 -13  -1  19    0.64   19.46   0
 -13  -1  20  -18.91   19.81   0
 -13  -1  21   11.77   20.80   0
 -13  -1  22    3.86   19.40   0
 -13  -1  23   62.14   20.78   0
 -13   1  12  344.04   23.81   0
 -11  -1  13  122.61   19.39   0
 -11   9   1   82.87   36.79   0
 -10  -2  15    2.15   20.01   0
 -10  12  -1  118.63   29.26   0
  -9  -3  17   71.78   20.14   0
  -9  -3  18  111.45   20.40   0
  -9  -3  22  131.12   21.76   0
  -9  -3  23   58.27   19.56   0
  -9  -1  10 1041.30   29.38   0
  -8   2   4 1133.71   50.73   0
  -8   6   0  180.84   36.97   0
  -8  10  -2  132.34   26.09   0
  -8  14  -3   45.22   22.48   0
  -7  15  -4   24.25   22.72   0
  -7  17  -4   10.55   22.86   0
  -6  -4  15   91.74   22.56   0
  -6  -4  16   16.55   20.24   0
  -6  -4  22   11.27   18.96   0
  -6  -4  23   64.59   20.21   0
  -4  -4  12   47.80   21.45   0
  -4   6  -3  835.29   33.44   0
  -4  10  -5  104.51   25.41   0
  -4  14  -6   50.51   23.97   0
  -4  16  -6   19.11   20.11   0
  -3  -5  15  275.43   18.62   0
  -3  -5  16   46.14   20.38   0
  -3  -5  17   36.15   20.08   0
  -3  -5  18   94.88   19.74   0
  -3  -5  19   -0.23   19.41   0
  -3  -5  20   60.34   20.42   0
  -3  -5  21   -9.46   15.92   0
  -3   5  -3 2116.65   45.72   0
  -3  11  -6  130.70   24.04   0
  -1  -5  12   25.04   18.86   0
   0  -2   3 1886.12   52.89   0
   0   4  -4 2183.23   43.55   0
   0  12  -8   70.10   20.90   0
   1  -5  10 1306.93   28.23   0
   2  -4   6  151.66   28.26   0
   2   4  -5 2812.83   40.48   0
   3  -5   9   15.16   19.81   0
   3  11  -9  431.69   22.56   0
   4  -6  16   21.69   19.78   0
   4  -2   1  311.00   53.40   0
   4   4  -6  179.65   26.06   0
   4  14 -10   14.84   19.30   0
   5  -5   8  523.40   28.13   0
   5   5  -7   84.86   22.76   0
   6   2  -5  615.57   33.09   0
   6   6  -8 2051.78   33.03   0
   6   8  -9  197.51   19.97   0
   6  10 -10  155.93   21.31   0
   6  16 -11    7.21   18.92   0
   7   7  -9 1250.23   28.54   0
   7  13 -11   18.35   18.77   0
   8  -4   4   17.85   29.68   0
   8  12 -11   37.69   20.05   0
   9  11 -11   95.58   16.79   0
  10  -4   4  470.09   35.58   0
  10   2  -6   56.23   24.45   0
  10  10 -11  105.91   21.82   0
  10  14 -12   11.36   19.76   0
  10  16 -12   13.26   19.67   0
  11  -5   8   22.98   22.99   0
  11   7 -10  251.90   21.56   0
  12   0  -4 2744.28   52.21   0
  12   4  -8   90.35   20.51   0
  12  12 -12  158.00   20.67   0
  13  -5  10  -10.35   22.71   0
  13  -5  11   35.90   23.19   0
  13  -5  12   -3.60   23.29   0
  13  -5  13   12.28   23.23   0
  13   9 -11   57.07   15.40   0
  14   0  -4  196.01   30.70   0
  15   5  -9  241.37   22.38   0
  15  11 -12   88.38   19.79   0
  16  -4   8   31.28   29.78   0
  17  -3   4   45.41   39.43   0
  17   1  -5   52.55   27.28   0
  17  11 -12   35.59   20.14   0
  18   2  -6  237.25   28.56   0
  18   4  -8  222.97   24.34   0
  19  -3   7   25.22   32.97   0
  19   7 -10    5.87   20.20   0
  19   9 -11  133.87   20.53   0
  22   4  -7   -2.50   25.07   0
  23   7  -9   63.32   23.81   0
 -20   8  16   50.44   24.81   0
 -20  10  14   -9.87   30.99   0
 -19   5  19   44.64   24.26   0
 -19   7  15   18.48   27.04   0
 -18   4  18    2.37   22.88   0
 -18   6  14   14.94   27.63   0
 -18  10  10   11.21   36.92   0
 -17   3  17  102.12   21.03   0
 -17   3  18   14.90   22.60   0
 -17   5  13  258.81   26.04   0
 -17   9   9  166.41   45.26   0
 -16   2  17   33.42   20.85   0
 -16   2  18   15.10   24.20   0
 -16   6  10   57.60   29.74   0
 -15   1  18   65.22   21.13   0
 -14   0  19   22.59   20.86   0
 -14   0  20  336.77   21.77   0
 -14   0  21   23.77   20.22   0
 -14   6   7   50.32   38.72   0
 -13   3   9   60.97   28.85   0
 -13   9   3   48.77   49.69   0
 -12   0  13   11.20   20.17   0
 -12   2   9   59.22   27.43   0
 -11  -1  14   29.90   18.91   0
 -11   1   9  166.29   24.09   0
 -10  -2  16  108.03   21.00   0
  -9  -3  20  131.10   17.52   0
  -9  -3  21  357.76   19.49   0
  -8   0   7  103.11   31.06   0
  -7  -3  13  199.35   17.92   0
  -6  -4  17    6.62   15.77   0
  -6  -4  18   -8.05   19.39   0
  -6  -4  19   36.25   20.14   0
  -6  -4  20   21.47   20.08   0
  -6  -4  21   -4.60   16.23   0
  -6  16  -5   41.11   23.85   0
  -5  -3  10  389.81   24.71   0
  -5   7  -3  265.54   29.05   0
  -4  -4  13  320.75   23.21   0
  -3  15  -7   25.02   22.66   0
  -3  17  -7    6.07   19.66   0
  -2  -4  10  191.64   23.20   0
  -2   4  -3  157.01   34.46   0
  -2  12  -7   41.50   20.30   0
  -1  -5  13   11.15   16.79   0
  -1  -5  14   45.49   19.60   0
  -1  -5  19  -11.66   18.83   0
  -1  -5  20    6.42   17.85   0
  -1  -3   6  187.67   28.99   0
  -1  15  -8   31.55   19.59   0
  -1  17  -8   39.12   20.20   0
   0  -4   8   91.71   25.12   0
   1  -5  11   19.91   19.91   0
   1  15  -9   24.19   19.20   0
   2  -2   2   26.89   41.32   0
   2  12  -9   61.66   16.68   0
   3  15 -10   53.75   20.19   0
   3  17 -10   38.12   20.75   0
   4  12 -10   32.89   19.98   0
   5  11 -10   67.26   17.43   0
   7  -5   8   28.90   24.43   0
   7  -3   2 3290.23   67.45   0
   7   5  -8  180.20   23.24   0
   7   9 -10    5.15   17.95   0
   8   8 -10   22.56   21.02   0
   8  16 -12   13.78   19.56   0
   9  -5   8   61.99   25.95   0
   9  15 -12  135.92   21.69   0
  10   4  -8   57.73   22.60   0
  10  12 -12  128.35   20.13   0
  11  -5   9    9.35   21.86   0
  11   9 -11  108.76   17.77   0
  13  11 -12   -3.36   15.75   0
  14   6 -10   18.10   18.37   0
  14  10 -12   -8.15   18.69   0
  14  14 -13  -11.84   19.00   0
  16  -4   9    7.65   26.48   0
  16   0  -4  400.94   37.05   0
  16   8 -11    8.12   18.59   0
  16  10 -12   24.68   19.07   0
  18   8 -11   16.84   19.84   0
  19   3  -7   18.71   22.31   0
  19   5  -9   20.27   22.92   0
  20  -2   4    9.21   43.57   0
  21   9 -11   10.80   19.26   0
  24   4  -6   22.89   24.55   0
  24   6  -8  -16.46   22.94   0
 -19   5  20   44.72   21.13   0
 -19   9  13   40.45   31.80   0
 -18   4  19   45.26   21.19   0
 -18   4  20   16.55   23.80   0
 -17   3  19   65.15   19.51   0
 -16   2  19   10.77   19.60   0
 -16   2  20   40.76   22.43   0
 -16   4  13  941.66   31.34   0
 -15   1  21  -12.74   20.45   0
 -15   1  22   43.11   20.78   0
 -15   1  23  113.47   21.82   0
 -15   3  13   80.37   26.00   0
 -14   2  13   82.16   25.47   0
 -13   1  13    9.55   21.11   0
 -13  11   2   62.63   38.29   0
 -13  15   1   25.62   31.04   0
 -12   0  14  173.63   23.63   0
 -12  16   0   22.72   27.81   0
 -11  -1  15 1108.30   25.16   0
 -11  11   0  135.51   30.51   0
 -11  15  -1   12.12   26.68   0
 -10  -2  17  292.39   22.19   0
 -10  -2  18   37.39   20.31   0
 -10  -2  19   86.80   20.18   0
 -10  -2  20  105.03   19.90   0
 -10  -2  21  136.42   20.66   0
 -10  -2  22   29.99   20.41   0
 -10  -2  23   54.78   19.94   0
 -10   4   4   76.34   47.10   0
 -10  16  -2   51.21   26.99   0
  -9   3   4   92.31   43.56   0
  -9   9  -1   32.69   27.29   0
  -8  -2  12   87.97   21.92   0
  -8  12  -3  115.51   24.01   0
  -7  -3  14   74.91   17.63   0
  -7  -3  15   12.42   21.17   0
  -7  -3  23   55.51   18.92   0
  -7  -1   8  911.94   32.89   0
  -7  13  -4   37.33   21.22   0
  -6  -2   9 1522.26   33.38   0
  -6  10  -4  101.82   27.14   0
  -6  14  -5   16.56   20.45   0
  -5   3   0   11.54   45.49   0
  -5  11  -5  137.76   22.75   0
  -5  17  -6   29.99   23.61   0
  -4  -4  14  281.40   23.07   0
  -4  -4  21   11.79   20.06   0
  -4  -4  22   36.07   19.16   0
  -4   0   3    4.47   36.79   0
  -4  12  -6   58.77   20.63   0
  -3  -3   8  108.86   20.95   0
  -1  -5  15   19.80   16.64   0
  -1  -5  16   90.27   21.12   0
  -1  -5  18   29.51   19.44   0
  -1  13  -8   46.35   19.76   0
   0  16  -9  -11.27   20.32   0
   1  -5  12  793.39   24.21   0
   1  -5  13  187.08   20.75   0
   1  -5  19   36.07   21.15   0
   1  -5  20   25.77   21.23   0
   1   3  -4  127.39   35.00   0
   1  13  -9   40.17   15.52   0
   2  -4   7  131.91   30.06   0
   2   8  -8   61.83   20.48   0
   2  16 -10   38.08   20.90   0
   3  -5  10   52.64   20.13   0
   3  -5  20   36.42   20.67   0
   3  13 -10   28.61   19.11   0
   5  -5   9   63.20   21.21   0
   5  13 -11   -6.29   18.50   0
   5  15 -11   51.02   16.34   0
   6  -4   5   95.76   27.75   0
   6   4  -7  884.25   30.20   0
   6  12 -11  132.00   20.64   0
   7  11 -11    6.82   16.29   0
   7  15 -12   87.53   20.52   0
   8   6  -9  166.24   18.33   0
   8  10 -11   24.30   20.29   0
   8  14 -12   24.11   19.91   0
   9  -5   9    6.32   24.03   0
   9   1  -5  230.70   30.14   0
   9   3  -7 2945.65   41.09   0
   9   7 -10   37.39   20.42   0
   9   9 -11  100.59   20.71   0
   9  13 -12   17.95   16.47   0
  11  -5  10    6.66   22.68   0
  11  -5  11   37.91   23.08   0
  11  -5  12   -7.56   23.30   0
  11  -5  13   -4.30   22.91   0
  11  -5  14   -0.44   24.00   0
  11  -5  15    9.62   20.17   0
  11   5  -9  369.11   22.13   0
  11  11 -12   41.28   16.13   0
  11  15 -13  -17.14   20.13   0
  12  -4   5    8.48   30.76   0
  12   6 -10   37.05   18.70   0
  12   8 -11  291.15   22.09   0
  12  10 -12   57.85   20.32   0
  12  14 -13   16.04   19.12   0
  13  -3   2   80.32   39.64   0
  13  13 -13   14.99   19.35   0
  14  -4   6  214.81   31.84   0
  15   9 -12  102.83   20.92   0
  16  -4  10    5.53   26.60   0
  16  12 -13   51.50   20.56   0
  17   9 -12   45.92   19.45   0
  18   6 -10   24.04   19.32   0
  18  12 -13   29.05   20.38   0
  20   4  -8   44.00   23.02   0
  20  10 -12   12.87   21.04   0
  21   1  -4   72.96   32.98   0
  22   2  -5  143.52   31.98   0
  23   5  -8   13.50   23.23   0
 -20   8  17   76.57   23.94   0
 -19   7  16  124.74   28.37   0
 -18   4  21  152.03   22.12   0
 -18   8  12   18.54   31.47   0
 -17   3  20   68.15   20.56   0
 -17   3  21   42.31   20.08   0
 -17   3  22   28.44   20.01   0
 -17   5  14   30.84   23.15   0
 -17   7  11   16.20   30.79   0
 -16   2  21   16.22   19.22   0
 -16   2  22   37.48   19.11   0
 -12  14   0   26.16   28.43   0
 -11  -1  16  282.09   21.91   0
 -11  -1  23   -1.43   18.91   0
 -11  -1  24   33.41   19.23   0
 -11   7   2   18.55   53.29   0
 -10  14  -2   15.52   26.77   0
  -9  -1  11  130.14   18.97   0
  -9   7   0  231.68   36.11   0
  -9  11  -2  114.74   25.76   0
  -9  15  -3    6.81   23.73   0
  -9  17  -3   28.65   24.05   0
  -8  -2  13   50.24   20.04   0
  -7  -3  17   15.04   20.18   0
  -7  -3  18    3.77   19.79   0
  -7  -3  19  134.73   20.47   0
  -7  -3  20  198.37   21.10   0
  -7  -3  22   26.96   16.86   0
  -6   0   5   14.09   30.05   0
  -5  -3  11   10.54   17.89   0
  -5  15  -6   21.28   19.73   0
  -4  -4  15   30.31   22.28   0
  -4  -4  16  126.34   20.71   0
  -4  -4  17   54.90   19.11   0
  -4  -4  18   10.43   20.18   0
  -4  -4  19   15.64   19.05   0
  -4  -2   7  510.87   29.91   0
  -3  13  -7   49.48   20.08   0
  -2  -4  11  399.63   24.34   0
  -2  -4  22  122.75   20.56   0
  -2  -2   5 1077.28   41.05   0
  -2   8  -6  871.30   29.35   0
  -2  14  -8  136.93   22.00   0
  -2  16  -8   14.96   18.90   0
  -1   7  -6 1383.29   31.74   0
   0  -4   9   93.19   23.65   0
   0   8  -7 1090.96   24.78   0
   0  10  -8  117.78   19.89   0
   0  14  -9   18.09   19.97   0
   1  -5  14   25.46   19.89   0
   1  -5  16  167.88   20.96   0
   1  -5  18   52.46   20.54   0
   1  -3   5  284.78   30.83   0
   1   7  -7   26.26   18.43   0
   1   9  -8  129.76   16.44   0
   2   6  -7  142.45   24.46   0
   2  10  -9   37.69   20.00   0
   2  14 -10   17.00   19.04   0
   3  -5  11   74.40   20.35   0
   3  -5  12  172.09   20.47   0
   3  -5  18   -5.60   21.38   0
   3  -5  19   50.74   21.09   0
   3   1  -3   20.25   38.06   0
   3   7  -8  104.61   22.18   0
   3   9  -9   93.83   15.53   0
   4  -4   6   88.16   24.81   0
   4   8  -9   30.90   21.71   0
   4  10 -10   44.51   20.11   0
   4  14 -11   50.09   19.75   0
   4  16 -11   20.87   16.41   0
   5  -5  10  506.95   24.83   0
   5  -5  18   55.98   20.45   0
   5   3  -6  456.14   29.68   0
   5   9 -10   26.79   21.23   0
   6   0  -3    8.86   36.58   0
   6  16 -12   68.75   19.32   0
   7  -5  10   59.59   24.73   0
   7  -5  17   48.79   19.40   0
   7  -5  18   74.64   19.84   0
   7  13 -12   59.50   20.87   0
   8   2  -6  135.76   26.94   0
   8  12 -12   19.54   18.92   0
   9  -5  10   27.53   22.71   0
   9  -5  15   40.44   23.74   0
   9  -5  16   22.66   19.82   0
   9  11 -12  104.92   20.08   0
  10   8 -11  106.75   22.82   0
  11  13 -13    6.99   20.11   0
  12  12 -13   24.02   20.23   0
  13   7 -11  209.60   21.46   0
  13   9 -12   22.61   20.58   0
  14   2  -7  657.29   29.60   0
  15  -3   3   12.10   37.59   0
  15   7 -11   46.34   21.04   0
  15  11 -13  140.88   20.63   0
  16   4  -9  201.03   25.64   0
  17   7 -11   30.92   19.03   0
  19   1  -5   22.59   29.84   0
  19   7 -11   43.05   19.62   0
  19   9 -12   28.32   18.42   0
  19  11 -13    7.25   22.19   0
  20   0  -3   18.79   39.49   0
  20   2  -6    7.06   26.51   0
  20   6 -10   -5.72   19.80   0
  21   3  -7   20.52   27.97   0
  21   5  -9  134.09   23.54   0
  22   8 -11    6.27   19.43   0
  23   3  -6   50.57   27.38   0
 -18   6  15   21.13   24.02   0
 -17  11   8   28.98   49.84   0
 -16   4  14   58.21   23.40   0
 -16  10   7  211.78   60.59   0
 -15   3  14  141.42   23.88   0
 -15   5  10   46.66   27.90   0
 -15  15   3   15.55   35.71   0
 -14   2  14  265.65   22.43   0
 -14  14   2   17.88   32.67   0
 -13   1  14  196.63   21.82   0
 -12   0  15  116.41   20.83   0
 -11  -1  17   26.25   15.69   0
 -11  -1  18   43.84   19.89   0
 -11  -1  19   13.31   19.67   0
 -11  -1  20   40.03   19.64   0
 -11  -1  22    4.45   16.07   0
 -11   1  10   24.24   21.46   0
 -11  13  -1   48.01   28.61   0
  -9  -1  12 1878.72   31.37   0
  -9   1   7  593.98   31.99   0
  -8  -2  14    9.61   20.18   0
  -8  16  -4  102.02   21.51   0
  -7   9  -3    4.16   24.97   0
  -7  17  -5   34.69   22.74   0
  -6  -2  10   22.12   23.45   0
  -6  12  -5   67.08   23.34   0
  -5  -3  12   44.12   22.34   0
  -5  -3  22   15.46   19.94   0
  -5   5  -2  110.95   32.45   0
  -5  13  -6   10.36   20.35   0
  -4  14  -7    2.11   24.24   0
  -4  16  -7   34.65   19.41   0
  -3  -3   9  372.70   25.37   0
  -3  -1   4  483.36   41.11   0
  -3   9  -6   24.71   19.43   0
  -2  -4  12  646.47   22.09   0
  -2  -4  13   76.39   21.59   0
  -2  -4  20   41.86   19.89   0
  -2  -4  21   26.90   15.66   0
  -2  10  -7   15.08   20.70   0
  -1  -3   7   37.06   25.93   0
  -1   3  -3   37.45   35.05   0
  -1  11  -8  205.14   21.36   0
  -1  15  -9   27.69   20.33   0
  -1  17  -9    3.60   19.77   0
   0   6  -6  657.23   25.34   0
   0  12  -9   18.42   18.90   0
   1  11  -9  343.11   19.86   0
   1  15 -10   12.65   19.99   0
   1  17 -10   28.48   20.41   0
   2  12 -10   17.73   20.06   0
   3  -5  13  150.31   20.55   0
   3  -5  14   35.68   20.57   0
   3  -5  15   49.81   20.19   0
   3  -5  16   45.26   20.47   0
   3  -5  17    6.33   16.18   0
   3  -3   4   79.29   33.06   0
   3   5  -7 2875.35   38.37   0
   3  11 -10  143.79   21.39   0
   3  15 -11   58.51   20.71   0
   4   6  -8 1072.49   25.60   0
   5  -5  11   97.38   21.86   0
   5  -5  12   23.15   20.16   0
   5  -5  13   11.26   20.02   0
   5  -5  14  146.01   20.51   0
   5  -5  16   20.83   20.11   0
   5  -5  17    2.06   19.45   0
   5  -3   3  157.79   31.62   0
   5   1  -4 4227.32   66.02   0
   5   7  -9 2247.76   30.49   0
   5  11 -11   96.39   19.95   0
   6   8 -10   77.82   22.20   0
   6  10 -11   30.30   20.55   0
   7  -5  11  270.91   22.09   0
   7  -5  12   82.53   23.32   0
   7  -5  13   -9.79   23.45   0
   7  -5  14   35.78   21.25   0
   7  -5  15   68.45   20.21   0
   7  -5  16   59.82   19.62   0
   8  -4   5  134.38   28.05   0
   8   4  -8   19.18   23.48   0
   9  -5  11   50.58   20.63   0
   9  -5  12  150.55   22.26   0
   9  -5  13  146.71   22.04   0
   9  -5  14  165.21   22.34   0
   9   5  -9  745.74   22.31   0
  10  -4   5   15.58   28.00   0
  10   6 -10  541.85   22.99   0
  12   2  -7  270.17   27.00   0
  12   4  -9   49.94   19.60   0
  13  -1  -3    3.98   38.37   0
  13  11 -13    9.52   19.41   0
  14  -4   7  216.09   29.74   0
  14   4  -9   20.14   21.30   0
  14   8 -12   35.85   19.88   0
  15   5 -10   51.03   20.39   0
  15  13 -14    1.70   19.04   0
  16   2  -7   42.59   25.45   0
  16   8 -12   16.84   19.46   0
  16  10 -13   19.55   20.15   0
  17  -3   5  348.82   35.78   0
  17   3  -8  149.21   23.31   0
  17   5 -10  147.11   20.98   0
  18   0  -4   26.67   34.68   0
  18   4  -9  103.23   23.61   0
  18   8 -12   19.17   19.70   0
  18  10 -13   10.97   20.11   0
  22   4  -8   45.70   23.03   0
  23   1  -3   92.07   38.61   0
  24   2  -4   81.39   33.78   0
  24   4  -7   22.17   26.82   0
  24   6  -9   35.61   23.64   0
 -19   7  17   -6.80   23.35   0
 -19   9  14   37.61   29.71   0
 -18   6  16   52.79   23.36   0
 -17   5  15   46.72   22.88   0
 -16   4  15   34.50   23.32   0
 -16   6  11  119.17   30.54   0
 -14   2  15    9.24   23.67   0
 -13   1  15   58.06   20.61   0
 -13   1  16  271.89   25.35   0
 -13   3  10  401.84   28.36   0
 -13   5   7   16.89   31.55   0
 -13  13   1  136.46   33.08   0
 -12   0  17    4.92   19.26   0
 -12   0  18  278.97   22.10   0
 -12   0  19   26.19   19.14   0
 -12   0  20   69.73   18.46   0
 -12   0  22   26.26   19.37   0
 -12   0  23   29.86   16.17   0
 -12   2  10  122.93   26.36   0
 -10   0  11   10.25   21.72   0
 -10  10  -1   23.22   31.59   0
  -9  -1  13   26.51   20.07   0
  -9  -1  24    0.43   20.19   0
  -9  13  -3   82.35   23.70   0
  -8  -2  15  503.98   23.43   0
  -8  -2  16   58.63   21.10   0
  -8  -2  20   69.17   20.39   0
  -8  -2  21  802.33   25.23   0
  -8  -2  22   96.60   17.34   0
  -8  14  -4    5.95   20.29   0
  -7  -1   9  214.28   27.31   0
  -7   7  -2   94.61   32.01   0
  -7  11  -4  140.62   23.32   0
  -7  15  -5   19.70   20.11   0
  -6  16  -6   63.88   23.84   0
  -5  -3  13  103.20   18.44   0
  -5  -3  14   16.28   21.70   0
  -5  -3  21   12.78   19.58   0
  -4   8  -5  272.90   27.29   0
  -4  10  -6   82.94   24.50   0
  -3   7  -5   48.99   22.38   0
  -3  11  -7   22.71   19.80   0
  -3  15  -8   34.68   19.54   0
  -3  17  -8   34.46   19.60   0
  -2  -4  14  565.69   23.75   0
  -2  -4  15  106.81   21.17   0
  -2  -4  16   33.27   20.46   0
  -2  -4  17  116.56   21.11   0
  -2  -4  19  102.12   16.53   0
  -2   6  -5   45.79   25.82   0
  -2  12  -8   29.22   19.85   0
   0  -4  10   46.34   17.89   0
   0  -4  20   15.23   19.03   0
   0  -4  21   33.02   16.37   0
   1   5  -6   30.22   21.89   0
   2  -4   8    4.49   23.65   0
   2  16 -11   44.80   21.59   0
   3  13 -11   19.39   18.45   0
   4  -4   7  171.39   26.50   0
   4  12 -11    8.09   16.24   0
   5   5  -8  180.02   22.83   0
   5  15 -12  202.92   17.52   0
   6  -4   6  277.68   27.79   0
   6   6  -9 1455.81   27.19   0
   6  12 -12   10.44   19.86   0
   7   3  -7  276.98   27.87   0
   7   7 -10  192.09   20.09   0
   7  11 -12  114.61   20.26   0
   7  15 -13   61.33   18.91   0
   8   8 -11   25.20   22.31   0
   8  10 -12   85.31   20.26   0
   8  14 -13   71.40   19.39   0
   9  13 -13   15.41   16.58   0
  11  -3   2  659.44   46.02   0
  11   3  -8  155.14   21.98   0
  11  11 -13   31.80   19.66   0
  12  -4   6  262.34   30.22   0
  12   8 -12  106.72   21.47   0
  12  10 -13   28.70   19.28   0
  12  14 -14   14.89   19.46   0
  13   1  -6 2706.90   44.95   0
  13   5 -10   61.83   20.76   0
  13  13 -14   18.21   19.53   0
  14  -4   8    8.93   24.40   0
  14  -4   9   -4.60   26.89   0
  14  -4  10    6.64   26.04   0
  14  -4  11   54.95   24.92   0
  14  -4  12    9.73   23.72   0
  14   6 -11   12.84   19.68   0
  14  12 -14  195.51   20.49   0
  15   1  -6    0.44   24.74   0
  16   6 -11   97.59   21.09   0
  16  12 -14  142.28   22.55   0
  17   9 -13   34.71   19.62   0
  18   2  -7    3.47   23.82   0
  18   6 -11    7.98   19.78   0
  19   3  -8    6.38   21.63   0
  19   5 -10   63.99   19.68   0
  20  -2   5   24.94   36.02   0
  20   4  -9   87.12   23.29   0
  23   5  -9  100.56   24.72   0
 -19   7  18   29.61   23.41   0
 -19  11  12   40.47   35.46   0
 -18   6  17   53.73   23.47   0
 -18   8  13   47.59   30.83   0
 -17   5  16   60.23   23.12   0
 -17   7  12   89.21   30.74   0
 -15   3  15   14.80   19.95   0
 -15   7   8   14.55   36.52   0
 -14   2  16   11.01   20.24   0
 -13   1  18   90.59   20.31   0
 -13   1  19   25.18   20.42   0
 -13   1  20    5.16   20.15   0
 -13   1  21   11.70   19.12   0
 -13   1  22   32.39   20.44   0
 -13   1  23   92.54   21.66   0
 -12  10   1  106.38   38.28   0
 -11   1  11  314.76   24.48   0
 -10   0  12  409.47   23.31   0
 -10   2   7  508.82   30.78   0
 -10  12  -2   80.30   28.51   0
  -9  -1  22  235.21   22.47   0
  -9  -1  23    1.86   19.53   0
  -8  -2  17  126.61   17.96   0
  -8  -2  18   76.27   16.48   0
  -8  -2  19  238.39   17.93   0
  -8  10  -3  224.02   27.61   0
  -7  13  -5    9.48   23.33   0
  -6  -2  11  296.44   24.08   0
  -6  14  -6   11.34   23.21   0
  -5  -3  15  142.86   19.34   0
  -5  -3  16  174.88   21.80   0
  -5  -3  17   28.22   19.88   0
  -5  -3  18   26.73   19.72   0
  -5  -3  19   33.43   16.02   0
  -5   9  -5    2.43   24.68   0
  -5  17  -7   14.32   19.97   0
  -4  -2   8  667.94   29.17   0
  -4   4  -2  210.12   32.93   0
  -3  -3  10    5.47   17.72   0
  -3  -3  21    4.64   20.05   0
  -2  16  -9   25.83   21.15   0
  -1   5  -5 2724.23   42.92   0
  -1  13  -9  263.94   22.42   0
   0  -4  12   70.38   20.51   0
   0  -4  18   21.50   20.46   0
   0  -4  19   11.20   15.33   0
   0  14 -10  331.83   22.34   0
   0  16 -10    8.96   16.89   0
   2  -4   9   10.74   21.83   0
   2  -4  19   44.88   20.17   0
   2  -4  20   47.23   20.20   0
   4  -4  19  129.53   21.30   0
   4  -4  20   32.49   21.31   0
   4  16 -12   45.30   16.66   0
   5  13 -12   25.55   19.29   0
   6  16 -13   -0.43   19.36   0
   7   1  -5  121.11   32.99   0
   7   5  -9   75.58   22.58   0
   8  -4   6   65.50   27.15   0
   8   6 -10   48.64   20.86   0
   8  12 -13  102.22   20.67   0
   9   7 -11   23.42   20.71   0
   9  11 -13   41.74   19.60   0
  10  -4   6   30.18   27.26   0
  10   2  -7  530.33   26.94   0
  10  14 -14   53.29   19.84   0
  11  -1  -3   18.11   37.81   0
  11   1  -6  256.74   28.15   0
  11   5 -10   13.41   19.62   0
  12  -4   7  142.87   28.12   0
  12  -4  14   69.28   24.09   0
  12   6 -11  277.87   21.48   0
  13   9 -13   87.74   20.73   0
  15  -1  -3   80.73   41.14   0
  15   7 -12  142.24   19.49   0
  15   9 -13   30.04   14.96   0
  15  11 -14   28.55   19.90   0
  17  -3   6  157.85   32.63   0
  17   1  -6    1.37   27.22   0
  17   7 -12   82.98   20.31   0
  17  11 -14   20.22   19.61   0
  18  -2   2   85.61   45.74   0
  19   7 -12   11.73   19.82   0
  20  -2   6   16.31   35.31   0
  20   6 -11   17.67   19.49   0
  21   5 -10  166.06   24.24   0
  22   2  -6   53.75   31.91   0
  22   8 -12    4.77   20.15   0
  23   7 -11   62.87   20.48   0
 -18   6  18   34.93   24.86   0
 -18   6  19   83.93   24.74   0
 -17   5  17   36.04   22.91   0
 -16   4  16  133.52   21.22   0
 -16   4  17  226.42   25.89   0
 -15   3  17  463.23   26.89   0
 -15   3  23   19.44   19.70   0
 -15   5  11  400.17   31.06   0
 -14   2  17   98.59   20.19   0
 -14   2  18   44.73   21.11   0
 -14   2  19  266.64   22.39   0
 -14   2  20   16.53   20.46   0
 -14   2  21   15.16   20.76   0
 -14   2  22   26.96   21.18   0
 -12   2  11   45.14   25.72   0
 -12   4   7   64.73   33.08   0
 -12  12   0  164.01   33.54   0
 -12  16  -1   20.43   28.68   0
 -11   3   7   50.16   29.14   0
 -11  15  -2   79.56   27.77   0
 -10   0  13   15.25   19.31   0
 -10   0  23    4.65   19.90   0
 -10   0  24  -12.07   19.73   0
 -10   8   0  147.83   34.07   0
 -10  16  -3   57.67   25.48   0
  -9  -1  15   86.96   20.94   0
  -9  -1  16   29.45   20.20   0
  -9  -1  19   55.25   19.98   0
  -9  -1  20  223.44   21.40   0
  -9  -1  21   60.06   20.57   0
  -8   8  -2   66.13   29.34   0
  -8  12  -4    6.04   22.42   0
  -7  -1  10    7.76   23.94   0
  -7   1   5  134.27   33.10   0
  -6  -2  22   26.84   16.58   0
  -5  11  -6   25.95   20.27   0
  -5  15  -7   64.45   19.95   0
  -4  -2  23   30.95   20.07   0
  -4  12  -7   69.77   19.67   0
  -4  16  -8  -16.68   21.91   0
  -3  -3  11   73.74   22.38   0
  -3  -3  20   19.52   19.27   0
  -3  13  -8   31.82   20.89   0
  -2  -2   6   34.08   30.34   0
  -2  14  -9   -2.32   20.41   0
  -1  -3   8  100.02   21.48   0
  -1  -3  22   73.37   19.30   0
   0  -4  13  250.04   22.36   0
   0  -4  14   50.02   20.79   0
   0  -4  15   14.44   20.83   0
   0  -4  16   38.30   20.08   0
   0  -4  17   66.49   16.24   0
   0   4  -5  239.76   29.43   0
   0  10  -9   73.11   20.23   0
   1   9  -9  104.61   20.42   0
   1  15 -11    1.95   20.33   0
   2  -4  10  291.19   23.03   0
   2  -4  17  124.53   21.44   0
   2  -4  18   36.65   20.12   0
   2   2  -4   79.28   38.28   0
   2   4  -6  100.68   22.26   0
   2   8  -9   50.23   20.40   0
   3   7  -9  110.01   22.12   0
   3   9 -10  193.21   21.36   0
   3  11 -11   22.42   20.92   0
   4  -4   8  372.61   23.98   0
   4  -4  18    1.14   20.41   0
   4   2  -5  851.70   38.65   0
   4   4  -7 3532.19   39.67   0
   4   8 -10   55.04   20.94   0
   4  10 -11  158.07   22.03   0
   5   9 -11   42.34   21.78   0
   6  -4  18  123.57   20.27   0
   6  14 -13  219.87   22.54   0
   7  13 -13   -2.74   15.82   0
   8  -4  17    7.35   18.76   0
   8   0  -4  103.96   31.57   0
   9   3  -8  612.91   28.05   0
   9  15 -14   27.54   16.22   0
  10  -4  15   27.62   22.66   0
  10  -4  16   -3.93   19.61   0
  10   8 -12   16.31   17.36   0
  10  10 -13   78.04   20.10   0
  12  -4   8   53.78   22.77   0
  12  -4  13   -2.70   24.54   0
  13   7 -12  292.80   21.58   0
  13  11 -14   22.58   16.58   0
  14   0  -5  115.76   32.94   0
  15  -3   4   15.23   35.76   0
  15  13 -15   20.44   19.84   0
  16   8 -13  134.25   21.81   0
  16  10 -14   18.59   21.07   0
  17  -3   7   46.66   27.51   0
  17  -3   8  109.22   27.35   0
  17  -3   9   18.80   27.01   0
  18   8 -13   51.34   19.54   0
  18  10 -14  102.72   21.89   0
  20   2  -7   66.92   27.31   0
  21  -1   2  131.32   52.39   0
  21   1  -5   77.96   33.28   0
  21   3  -8   17.57   24.63   0
  22   6 -11   20.42   23.91   0
  23   3  -7  115.74   24.65   0
  24   4  -8   -1.44   26.09   0
  24   6 -10  110.28   21.11   0
 -19   9  15  254.27   29.29   0
 -18   6  20   67.39   21.54   0
 -18  10  11   -3.11   32.12   0
 -17   5  18   39.74   20.41   0
 -17   5  19   53.69   21.13   0
 -17   5  20   19.42   20.26   0
 -17   5  21   80.27   21.28   0
 -16   4  19  143.48   20.71   0
 -16   4  20  319.35   21.69   0
 -16   4  21   46.89   20.15   0
 -16   4  22   55.39   20.53   0
 -16   8   9  204.21   40.45   0
 -15   3  19  388.05   23.31   0
 -15   3  21   80.70   19.90   0
 -15   3  22  -11.74   21.30   0
 -14   4  11  236.38   27.58   0
 -13   3  11   92.05   25.31   0
 -13   7   5   42.08   52.18   0
 -13  15   0   45.28   30.50   0
 -11   1  12  107.69   20.50   0
 -11   1  24   37.73   19.43   0
 -10   0  14   21.08   19.03   0
 -10   0  22   -5.08   19.41   0
 -10  14  -3   13.07   26.69   0
  -9  -1  17   36.47   17.90   0
  -9  -1  18   61.12   17.50   0
  -9   1   8 1361.26   35.13   0
  -8   0   9   20.21   25.90   0
  -8  16  -5   12.90   20.83   0
  -7  -1  23   22.19   19.77   0
  -6  -2  13  655.68   25.27   0
  -6  -2  14  755.93   26.06   0
  -6  -2  18   53.21   19.64   0
  -6  -2  19   14.29   19.87   0
  -6  -2  20   28.40   16.85   0
  -6  10  -5   47.59   25.65   0
  -5  -1   7  145.61   28.77   0
  -5  13  -7   19.77   23.69   0
  -4  -2   9  115.53   24.30   0
  -4  -2  22   11.20   19.54   0
  -4   6  -4  365.66   27.31   0
  -4  14  -8   20.93   23.53   0
  -3  -3  12  184.25   19.26   0
  -3  -3  14   52.47   22.20   0
  -3  -3  17   34.30   19.87   0
  -3  -3  18    6.62   20.76   0
  -3  -3  19    2.42   15.24   0
  -3   5  -4  698.86   35.20   0
  -2  10  -8   19.72   18.96   0
  -1  -3   9  544.87   27.64   0
  -1  -3  20   19.86   20.22   0
  -1  -3  21   24.88   15.64   0
  -1   9  -8   31.47   18.92   0
  -1  11  -9   32.80   21.18   0
  -1  15 -10   23.62   20.33   0
   0  12 -10   58.58   19.49   0
   1  -3  21    6.74   19.83   0
   1   7  -8  555.22   21.59   0
   1  11 -10    4.96   16.48   0
   2  -4  12   60.44   19.45   0
   2  -4  13  463.39   22.16   0
   2  -4  14    9.36   19.68   0
   2  -4  15   51.59   20.55   0
   2   6  -8   49.87   22.80   0
   4  -4   9  277.67   22.96   0
   4  -4  17   13.72   20.19   0
   4   6  -9   44.29   22.39   0
   5   7 -10   -0.88   21.84   0
   5  11 -12  112.84   20.91   0
   5  15 -13  141.67   17.53   0
   6  -4   8  267.20   26.95   0
   6  -4  16  -10.21   19.50   0
   6  -4  17    0.43   18.27   0
   6   2  -6  809.44   32.56   0
   6  10 -12  154.75   17.72   0
   7  -3   3  448.38   39.11   0
   7   9 -12  156.21   21.69   0
   7  15 -14   35.48   19.50   0
   8  -4   7  162.43   26.24   0
   8  -4  15   17.00   22.10   0
   8  -4  16   10.49   20.26   0
   8  14 -14   12.64   20.16   0
   9   5 -10  274.92   22.40   0
   9  13 -14   18.10   16.83   0
  10  -4   7   65.62   25.99   0
  10  -4   8   63.95   28.93   0
  10  -4  13   15.72   23.01   0
  10  -4  14   46.35   20.74   0
  10   6 -11  127.51   20.99   0
  10  12 -14  140.48   17.83   0
  11   7 -12  231.61   20.75   0
  11   9 -13    1.37   16.82   0
  12  -4   9    5.12   22.05   0
  12  -4  10  275.92   26.21   0
  12  -4  11   58.80   23.87   0
  12   0  -5  273.05   32.24   0
  12  14 -15   32.32   16.49   0
  13  -3   3  211.70   37.47   0
  13   3  -9   74.44   21.60   0
  14   2  -8   46.74   25.33   0
  14   4 -10  303.56   22.82   0
  14   8 -13   10.48   16.21   0
  14  10 -14   20.90   15.11   0
  15   3  -9  296.88   23.64   0
  15   5 -11  407.66   23.09   0
  16   0  -5    8.79   29.88   0
  16   2  -8   -1.06   26.16   0
  16   6 -12  107.82   20.82   0
  16  12 -15   -9.26   14.52   0
  17   9 -14   35.21   20.98   0
  18   4 -10   28.13   19.64   0
  18   6 -12   82.92   21.05   0
  19   1  -6   19.10   30.03   0
  22   4  -9   17.48   23.04   0
  23   5 -10   55.45   24.45   0
  24   2  -5   62.18   30.79   0
 -18   8  14   73.41   27.67   0
 -17   7  13   72.52   27.28   0
 -17   9  10  243.54   36.22   0
 -16   6  12  117.79   24.18   0
 -16  14   4   10.73   52.36   0
 -15  13   3   14.15   42.30   0
 -14  12   2  101.93   42.79   0
 -12   2  12   40.54   25.45   0
 -12  14  -1   15.09   28.08   0
 -11   1  13  100.92   20.54   0
 -11   1  23    9.16   19.03   0
 -11  11  -1  293.65   35.73   0
 -10   0  15   33.59   19.89   0
 -10   0  16   43.73   20.89   0
 -10   0  17   -9.09   20.76   0
 -10   0  19   26.36   18.92   0
 -10   0  20   30.87   19.10   0
 -10   0  21   18.11   15.17   0
  -9   9  -2  263.27   31.01   0
  -9  11  -3  157.19   25.28   0
  -8   0  24   24.81   19.96   0
  -8  14  -5    8.86   22.22   0
  -7  -1  11    8.89   22.38   0
  -7  -1  21    7.42   20.77   0
  -7  -1  22   19.06   19.87   0
  -7  15  -6   56.13   20.45   0
  -6  -2  15   71.64   18.50   0
  -6  -2  16  524.74   21.09   0
  -6  -2  17   24.10   16.88   0
  -6   8  -4  274.47   29.30   0
  -6  12  -6   49.82   19.41   0
  -6  16  -7  -10.98   23.42   0
  -4  -2  21  101.19   19.98   0
  -3   3  -2  932.42   45.68   0
  -3   9  -7  170.57   21.10   0
  -3  11  -8  188.16   24.12   0
  -3  15  -9   37.92   18.77   0
  -2  -2  22   35.01   18.12   0
  -2   8  -7  468.70   23.43   0
  -2  12  -9  117.61   20.68   0
  -2  16 -10   12.99   22.80   0
  -1  -3  10  345.18   25.02   0
  -1  -3  18   13.23   20.08   0
  -1  -3  19   76.22   19.17   0
  -1   7  -7   90.82   22.82   0
  -1  13 -10  176.06   22.77   0
   0   2  -3 1852.71   52.33   0
   0   6  -7  329.56   26.15   0
   0  16 -11   34.21   21.68   0
   1  -3   7   40.50   27.23   0
   1  13 -11   39.60   20.60   0
   2  16 -12    5.06   18.15   0
   3   3  -6 2722.11   42.64   0
   3  13 -12    4.80   18.78   0
   4  -4  12  371.87   22.53   0
   4  -4  13   11.10   19.79   0
   4  -4  14   19.74   20.53   0
   4  -4  15   48.44   20.62   0
   5  -3   4  638.87   33.72   0
   6  -4  14   74.16   23.67   0
   6  -4  15  134.50   20.88   0
   6   6 -10 1783.15   31.90   0
   6  12 -13   35.69   15.47   0
   7   7 -11  576.80   20.60   0
   7  11 -13    9.40   16.27   0
   8  -4   8   54.54   24.69   0
   8  -4  13   22.45   24.36   0
   8  -4  14   23.83   20.52   0
   8  -2   0   23.89   53.95   0
   8   2  -7  216.97   28.20   0
   8   4  -9  216.66   20.08   0
   8   8 -12   50.36   21.93   0
   8  10 -13   33.30   16.06   0
   8  12 -14   93.46   21.15   0
   9   1  -6    8.34   29.26   0
   9   9 -13  138.35   20.75   0
  10  -4   9   12.24   23.93   0
  10  -4  10   17.48   22.73   0
  10  -4  11    0.90   22.83   0
  10  -4  12   65.81   20.76   0
  10  14 -15   -5.16   19.50   0
  12   2  -8   83.52   24.95   0
  12   4 -10  167.86   20.26   0
  12   8 -13  227.75   19.00   0
  12  10 -14   92.39   16.51   0
  13   5 -11  368.69   18.98   0
  13   9 -14  102.71   19.15   0
  15  -3   5   59.57   35.29   0
  15  -3  12   13.97   24.81   0
  15   9 -14   10.83   15.13   0
  17   7 -13   54.06   20.90   0
  17  11 -15  133.57   18.16   0
  18   2  -8   43.99   23.97   0
  19   3  -9    3.11   21.85   0
  19   7 -13   43.82   20.35   0
  20   4 -10   59.42   23.53   0
  20   6 -12   66.44   20.08   0
  21   5 -11  123.98   23.07   0
  21   9 -14   25.46   20.34   0
  22   8 -13   16.82   20.15   0
  23   1  -4  275.50   39.00   0
  24   6 -11   47.77   23.26   0
 -19   9  17   37.89   27.41   0
 -19  11  13   11.81   30.59   0
 -18   8  15  154.50   28.88   0
 -15   5  12  224.49   26.57   0
 -14   4  12   18.66   25.97   0
 -14   6   8  109.60   33.55   0
 -13   3  12   90.23   22.23   0
 -12   2  13  163.15   25.35   0
 -12   8   2  110.17   57.19   0
 -11   1  14   19.44   20.64   0
 -11   1  20   44.08   20.27   0
 -11   1  22    3.68   15.24   0
 -11  13  -2    4.99   28.32   0
  -9  13  -4   23.00   24.38   0
  -8   0  10  400.53   26.43   0
  -8   0  23   11.29   18.98   0
  -7  -1  12  157.11   22.20   0
  -7  -1  19   16.04   19.65   0
  -7  -1  20   62.33   20.65   0
  -7   9  -4   65.44   25.67   0
  -7  11  -5  201.00   25.60   0
  -6  14  -7  233.60   24.97   0
  -5  -1   8 3773.27   45.07   0
  -5  -1  23  139.77   19.90   0
  -5  15  -8    2.21   23.11   0
  -4  -2  10  487.37   22.16   0
  -4  -2  19  226.22   20.72   0
  -4  -2  20   17.06   16.90   0
  -4  10  -7    0.59   21.06   0
  -3  -1   5   21.60   35.19   0
  -3  13  -9  117.30   24.94   0
  -2  -2   7 2986.87   43.02   0
  -2  -2  21    9.95   19.18   0
  -2   4  -4  822.21   34.39   0
  -1  -3  11  154.66   22.51   0
  -1  -3  16   42.83   21.24   0
  -1  -3  17   77.39   20.60   0
   0  14 -11    3.33   20.05   0
   1  -3  19   21.28   20.24   0
   1   3  -5  136.79   31.56   0
   1   5  -7 1233.77   32.51   0
   2  -2   3  176.32   40.63   0
   2  14 -12    7.15   17.02   0
   3  -3  19   -0.43   20.50   0
   3   5  -8   16.87   19.93   0
   3  15 -13   34.95   21.57   0
   4  14 -13  224.00   18.62   0
   5  -3  19   69.42   20.85   0
   5   3  -7  621.90   25.16   0
   5   5  -9  303.82   23.81   0
   6  -4  10 1009.04   27.78   0
   6  -4  11   24.70   20.84   0
   6  -4  12   40.22   20.12   0
   6  -4  13   46.76   20.71   0
   6  14 -14   20.69   20.06   0
   7   3  -8  237.58   26.50   0
   7  13 -14   15.12   16.83   0
   8  -4   9   42.09   21.92   0
   8  -4  10  129.00   22.40   0
   8  -4  11   76.19   20.97   0
   8  -4  12   17.04   20.15   0
   8   6 -11    6.48   20.79   0
   9   7 -12   49.40   20.83   0
   9  11 -14  357.76   18.76   0
  10   4 -10  178.10   21.83   0
  10   8 -13  177.22   22.20   0
  10  10 -14   -4.94   19.04   0
  11   3  -9  173.35   21.42   0
  11   5 -11   45.43   19.03   0
  12   6 -12  178.52   20.57   0
  13  -3  14   21.66   23.00   0
  13   1  -7  873.91   33.73   0
  13  11 -15   33.58   16.08   0
  15  -3  11   28.49   23.95   0
  15   1  -7  382.57   27.89   0
  16   8 -14    5.28   19.77   0
  16  10 -15   44.72   20.39   0
  16  12 -16    3.45   19.22   0
  17  -1  -3  684.82   56.26   0
  18   8 -14   52.79   20.93   0
  20   0  -4   19.79   37.57   0
  21   7 -13   53.89   20.88   0
  22   2  -7   47.27   30.34   0
  23   3  -8   64.82   26.40   0
  24   4  -9   28.82   27.10   0
 -18   8  16   26.43   26.86   0
 -17   7  14    6.47   23.22   0
 -16   6  13   83.05   23.10   0
 -15   5  13  164.02   24.95   0
 -14  14   1   77.05   36.15   0
 -13   3  13   10.89   24.60   0
 -13   3  23  -12.37   20.55   0
 -12   2  14  164.31   21.63   0
 -12   2  21   29.96   19.55   0
 -12   2  22   73.59   16.69   0
 -11   1  15 1170.87   24.86   0
 -11   1  16  277.82   22.04   0
 -11   1  17   45.81   19.67   0
 -11   1  18   28.35   18.90   0
 -11   1  19    5.87   18.35   0
 -11   3   8  138.58   30.89   0
 -11   9   0  228.16   38.04   0
 -10  16  -4   20.81   24.33   0
  -9   1   9  156.24   25.56   0
  -9   1  24   14.83   16.28   0
  -8   0  21    0.56   19.39   0
  -8   0  22    4.14   17.28   0
  -8   2   5   28.72   32.17   0
  -7  -1  13   53.27   17.34   0
  -7  -1  14  222.47   22.51   0
  -7  -1  15  940.71   25.73   0
  -7  -1  16   58.87   21.02   0
  -7  -1  17   39.38   20.82   0
  -7  -1  18    2.28   20.42   0
  -7  13  -6   10.81   22.86   0
  -5  -1  21    8.20   20.14   0
  -5  -1  22    3.77   15.95   0
  -5  11  -7  196.02   24.55   0
  -4  -2  11  153.40   18.83   0
  -4  -2  12  250.61   24.01   0
  -4  -2  18  177.12   20.89   0
  -4   0   4 1422.93   51.71   0
  -4   8  -6   21.12   22.00   0
  -4  12  -8    3.11   19.49   0
  -4  16  -9   13.10   19.19   0
  -3  -1  23  192.46   21.19   0
  -3   7  -6  738.73   26.47   0
  -2  -2  20   16.88   19.43   0
  -2   6  -6  352.74   26.81   0
  -1  -3  12  732.29   21.79   0
  -1  -3  13  799.66   24.95   0
  -1  -1   3 3102.89   61.91   0
  -1  15 -11    6.72   19.54   0
   0  -2   5  591.57   36.81   0
   0  -2  21   74.20   18.39   0
   0  10 -10   88.96   20.77   0
   1  -3   8  250.69   27.05   0
   1  -3  17   20.42   19.20   0
   1  -3  18   46.13   16.49   0
   1   9 -10  106.00   20.33   0
   1  11 -11   -1.91   18.85   0
   1  15 -12   13.94   21.26   0
   2   8 -10   27.24   20.70   0
   2  10 -11  110.67   20.47   0
   2  12 -12  109.30   19.08   0
   3  -3   6  129.81   28.33   0
   3   9 -11  128.56   20.58   0
   3  11 -12   34.34   19.87   0
   4   8 -11  240.15   22.25   0
   4  10 -12  142.71   21.64   0
   5  -3  18   86.22   20.04   0
   5   9 -12  314.86   22.52   0
   5  11 -13  120.80   21.02   0
   5  15 -14   17.41   19.59   0
   6  10 -13  100.89   20.50   0
   7  -3  18   67.31   20.51   0
   7   5 -10  296.54   20.58   0
   7  15 -15   43.43   19.43   0
   8  14 -15   10.72   19.58   0
   9  -3   3  385.17   34.74   0
   9  -3  17   19.58   19.82   0
   9  -1  -3   35.00   36.30   0
   9  13 -15    9.82   15.74   0
  10   0  -5   52.34   26.43   0
  10   2  -8 1638.86   36.04   0
  10   6 -12   51.46   20.55   0
  10  12 -15   -5.85   16.64   0
  11  -3   3 1680.96   47.37   0
  11  -3  15  103.99   23.79   0
  11  11 -15   57.38   19.93   0
  13  -3   4   20.86   33.20   0
  13  -3  13   40.54   24.23   0
  14   4 -11  214.59   24.74   0
  14   8 -14   16.77   18.84   0
  14  12 -16   36.84   18.63   0
  15  -3   6  159.77   29.63   0
  15  -3   7   25.93   26.77   0
  15  -3   8   27.89   28.40   0
  15  -3   9   12.60   22.99   0
  15  -3  10    0.89   23.71   0
  15   5 -12  196.97   21.79   0
  17   5 -12   67.21   20.14   0
  17   9 -15   22.23   20.24   0
  17  11 -16   17.62   20.07   0
  18  -2   3   69.20   37.89   0
  18   0  -5    4.27   31.83   0
  18   4 -11  170.20   23.01   0
  20   2  -8   48.68   26.25   0
  21   3  -9    5.61   23.77   0
  22   4 -10   31.78   23.90   0
  22   8 -14   34.06   20.21   0
  23   5 -11   50.14   24.57   0
  23   7 -13   -0.44   22.77   0
  24   2  -6   51.34   33.32   0
 -18   8  17   55.30   24.07   0
 -18   8  18   24.61   23.26   0
 -18   8  19    8.07   23.36   0
 -18  10  12   11.42   28.77   0
 -17   7  15   45.21   24.58   0
 -16   6  14   26.48   22.46   0
 -15   7   9   -2.53   32.23   0
 -15  15   2    8.63   36.01   0
 -14   4  13   85.15   22.47   0
 -14   4  22   13.44   21.36   0
 -14   4  23   23.10   20.76   0
 -13   3  14   57.67   25.22   0
 -13   3  21   23.99   19.20   0
 -13   5   8   31.34   27.33   0
 -13  11   1  206.81   42.90   0
 -13  13   0   16.68   34.28   0
 -12   2  15   49.10   19.73   0
 -12   2  16   78.35   20.93   0
 -12   2  17   62.16   21.24   0
 -12   2  18  108.51   18.97   0
 -12   2  19   23.02   20.25   0
 -12   2  20   86.08   15.62   0
 -12   4   8   87.40   29.83   0
 -11  15  -3   28.55   26.37   0
 -10  12  -3   41.06   27.11   0
  -9   1  23   19.43   16.87   0
  -8   0  11    9.51   18.36   0
  -8   0  19   18.94   20.44   0
  -8  12  -5   23.40   22.78   0
  -6   0   7    6.78   27.00   0
  -5  -1   9  130.16   27.36   0
  -5  -1  20  104.04   20.59   0
  -5   9  -6  119.74   22.87   0
  -5  13  -8    3.62   23.95   0
  -4  -2  13   31.23   17.85   0
  -4  -2  15   69.72   19.50   0
  -4  -2  16   41.12   17.44   0
  -4  14  -9   26.86   19.24   0
  -3  -1  22   23.07   19.75   0
  -2  -2   8  162.95   25.64   0
  -2  -2  19   58.25   19.66   0
  -1   5  -6 1314.45   34.94   0
  -1   9  -9   87.36   20.66   0
  -1  11 -10   13.12   20.01   0
   0  -2  20   29.61   19.66   0
   0   8  -9  161.61   19.82   0
   0  12 -11   88.14   18.90   0
   1  -3   9  252.02   24.23   0
   1  -3  10  459.29   24.62   0
   1  -3  15   -0.89   19.98   0
   1  -3  16  484.47   22.49   0
   1   7  -9   82.17   20.57   0
   1  13 -12   39.32   19.38   0
   2  -2  21   21.20   19.44   0
   2   4  -7  853.31   29.84   0
   3  -3  17   48.37   19.18   0
   3   7 -10    8.56   16.92   0
   3  13 -13   38.83   19.33   0
   4   4  -8   88.31   23.58   0
   5  -3   5  526.85   33.10   0
   5  -3  17   17.92   19.31   0
   5   7 -11  427.63   23.81   0
   5  13 -14   -0.95   20.14   0
   6   4  -9    6.15   22.97   0
   6  12 -14   17.41   20.01   0
   7  -3   4 1925.02   45.19   0
   7  -3  17    3.27   18.96   0
   7   7 -12  106.53   23.31   0
   7   9 -13   35.28   16.52   0
   8   8 -13   18.95   20.97   0
   8  10 -14    3.76   19.63   0
   9  -3  16   45.82   19.45   0
   9   3  -9 2262.83   35.40   0
   9   5 -11   30.81   20.35   0
  10  14 -16   27.66   19.98   0
  11  -3  14   66.68   24.31   0
  11   1  -7    9.51   25.05   0
  11   7 -13   47.63   17.21   0
  11  13 -16   29.12   19.69   0
  12   8 -14   38.28   20.20   0
  12  10 -15   30.00   15.98   0
  12  12 -16   11.80   19.36   0
  13  -3  12  254.64   26.53   0
  13   3 -10  378.43   23.60   0
  13   5 -12  432.63   22.07   0
  14   6 -13   27.14   19.63   0
  15   3 -10  209.22   22.76   0
  15   7 -14   77.89   19.94   0
  15   9 -15   39.36   16.05   0
  15  11 -16    2.71   16.20   0
  16  -2   1  144.91   46.44   0
  16   6 -13   91.87   20.41   0
  17   3 -10   89.63   21.74   0
  17   7 -14   24.84   20.38   0
  18  -2   9   23.75   27.97   0
  18   6 -13  137.05   21.26   0
  19   3 -10   18.16   22.23   0
  19   7 -14  103.89   20.03   0
  20   4 -11   99.05   23.49   0
  20   6 -13   28.56   19.66   0
  21  -1   3   88.24   44.11   0
  21   1  -6   32.06   30.03   0
  21   5 -12   37.13   23.00   0
 -18  12  10   12.85   38.89   0
 -17   7  16   53.61   23.75   0
 -17   7  17   33.31   22.92   0
 -17   7  18   24.76   23.96   0
 -17   7  19   76.39   24.28   0
 -17   9  11   23.93   31.44   0
 -16   6  15   52.15   22.99   0
 -16   6  16   22.29   22.30   0
 -16   6  21   27.27   20.51   0
 -16   8  10   26.73   33.93   0
 -15   5  14   39.68   20.27   0
 -15   5  15   33.40   23.38   0
 -15   5  20   82.47   23.15   0
 -14   4  14   17.91   21.10   0
 -14   4  15   13.65   22.52   0
 -14   4  19  129.89   24.28   0
 -14   4  20  180.80   22.46   0
 -14   4  21   31.73   19.78   0
 -13   3  15   35.30   20.49   0
 -13   3  16   24.99   20.63   0
 -13   3  17   69.43   19.89   0
 -13   3  18   22.02   20.55   0
 -13   3  19   57.44   20.97   0
 -13   3  20   39.37   19.99   0
 -12  12  -1   25.69   33.31   0
 -10   2   9 1801.85   36.00   0
 -10   2  23   51.58   18.97   0
 -10  14  -4   13.09   26.34   0
  -9   1  21   79.58   19.97   0
  -8   0  12   52.80   17.41   0
  -8   0  13   25.04   20.00   0
  -8   0  14  188.11   19.94   0
  -8   0  16  399.97   22.89   0
  -8   0  18   -2.33   20.36   0
  -8   6  -1  514.91   39.12   0
  -8  14  -6   25.01   23.79   0
  -7   1   6   32.28   27.02   0
  -7   5  -1  353.90   41.65   0
  -7   7  -3 3751.10   57.17   0
  -7  15  -7  108.86   25.51   0
  -6   0  22   14.53   16.13   0
  -6   6  -3 1536.27   40.97   0
  -6  10  -6   87.52   25.28   0
  -6  12  -7   48.37   23.73   0
  -6  16  -8   33.92   20.31   0
  -5  -1  10 1040.03   30.11   0
  -5  -1  19   52.13   19.75   0
  -5   5  -3   80.50   31.12   0
  -4   0  23    6.72   20.25   0
  -3  -1   6  192.82   33.33   0
  -3  -1  21   32.15   19.75   0
  -3  11  -9    6.93   23.45   0
  -2  -2   9  388.21   26.52   0
  -2  -2  17  225.76   22.50   0
  -2  -2  18   34.08   16.94   0
  -2   8  -8  258.40   22.67   0
  -2  10  -9  -13.13   19.86   0
  -2  12 -10   28.21   19.86   0
  -2  16 -11   70.11   20.52   0
  -1  -1  22   54.39   19.67   0
  -1   3  -4  409.44   35.42   0
  -1   7  -8  756.95   25.56   0
  -1  13 -11  209.87   22.39   0
   0  -2  19   92.57   19.15   0
   0  14 -12  148.95   22.05   0
   1  -3  11  305.95   22.74   0
   1  -3  12  487.15   22.96   0
   1  -3  13  235.28   21.42   0
   1  -3  14   45.92   16.35   0
   2  -2  20   23.95   19.36   0
   2   6  -9   35.01   21.50   0
   2  14 -13   16.67   19.63   0
   3  -3   7   42.16   25.90   0
   3  -3  15   46.46   20.43   0
   3  -3  16  278.85   18.18   0
   4  -2   2    4.10   39.98   0
   4  -2  20    1.89   20.50   0
   4   6 -10 1015.34   24.11   0
   5  -3  16    8.98   20.45   0
   5   1  -5 1057.97   40.84   0
   6  14 -15   50.80   19.81   0
   7  -3  15   21.72   24.01   0
   7  -3  16   49.28   19.29   0
   7   1  -6   42.49   31.22   0
   7  13 -15   26.57   16.35   0
   8   4 -10  497.63   24.99   0
   8  12 -15   37.58   16.13   0
   9  -3  15    5.83   20.04   0
   9   7 -13  104.03   21.39   0
   9   9 -14   20.62   15.65   0
   9  11 -15  116.10   17.91   0
  10  10 -15  382.97   22.44   0
  11  -3  13  413.76   26.47   0
  12   4 -11   64.64   18.93   0
  12   6 -13   86.75   19.70   0
  13  -3   5  208.61   32.46   0
  13  -3  11  148.69   25.23   0
  13   7 -14   46.04   20.00   0
  13   9 -15  115.44   16.76   0
  13  11 -16   18.25   16.22   0
  14  -2   0   30.68   56.33   0
  14   2  -9   97.35   21.86   0
  14  10 -16  121.71   19.73   0
  16   2  -9   11.86   22.25   0
  16   8 -15  116.84   20.24   0
  16  10 -16  241.12   19.52   0
  18  -2   4   58.65   36.70   0
  18  -2   5  242.37   35.45   0
  18  -2   7   24.94   29.73   0
  18  -2   8   80.66   27.51   0
  18   2  -9    1.49   23.14   0
  18   8 -15  126.50   21.09   0
  19   1  -7  272.15   29.83   0
  21  -1   4   26.40   37.10   0
  21   7 -14   46.41   19.36   0
  22   6 -13   13.73   23.87   0
  23   1  -5   33.53   34.26   0
  23   3  -9    3.38   25.89   0
  24   4 -10   55.63   27.58   0
 -18  10  13   10.82   29.29   0
 -16   6  17   36.42   20.69   0
 -16   6  18    5.38   19.36   0
 -16   6  19   45.61   20.48   0
 -16   6  20   61.31   19.39   0
 -15   5  16  144.60   21.43   0
 -15   5  17   98.63   21.96   0
 -15   5  18  283.72   22.66   0
 -14   4  16   77.20   20.44   0
 -14   4  17   90.96   21.12   0
 -14   4  18  428.35   23.97   0
 -13  15  -1   26.31   31.85   0
 -12  14  -2   22.22   29.12   0
 -11   3   9  179.85   27.54   0
 -11   3  23   17.20   20.42   0
 -10   2  22   33.81   20.78   0
  -9   1  11  118.02   22.97   0
  -9   1  19   27.76   19.93   0
  -9   1  20  238.51   17.17   0
  -9   3   5   33.27   33.79   0
  -9   7  -1  199.74   35.98   0
  -9  11  -4    5.16   25.36   0
  -8   0  15    6.02   16.55   0
  -8   8  -3   42.97   29.13   0
  -7   1  23   25.14   15.84   0
  -6   0   8 3077.23   44.91   0
  -6   0  20   11.36   20.04   0
  -6   0  21   -5.13   16.52   0
  -6  14  -8   18.68   23.35   0
  -5  -1  11  -15.93   22.45   0
  -5  -1  16    2.20   21.43   0
  -5  -1  17  151.22   20.70   0
  -4   0  22   49.12   19.49   0
  -4   2   0  660.28   76.44   0
  -4   6  -5  120.06   27.12   0
  -4  10  -8  454.64   26.75   0
  -4  16 -10    9.49   22.64   0
  -3  -1  20   38.03   20.17   0
  -3   9  -8  107.01   21.83   0
  -3  13 -10  119.04   20.99   0
  -2  -2  10   41.99   23.22   0
  -2  -2  15  168.96   22.39   0
  -2  -2  16   11.64   16.56   0
  -2  14 -11   14.49   19.51   0
  -1  -1  21   17.41   19.85   0
   0  -2   6  199.09   30.04   0
   0   4  -6 2824.11   43.45   0
   0   6  -8   -2.22   22.21   0
   2  -2  19   22.31   21.36   0
   2  10 -12  432.89   23.91   0
   3  -3   8  131.08   24.53   0
   3  -3   9  132.74   22.27   0
   3  -3  13   53.09   19.06   0
   3  -3  14   51.38   20.13   0
   3   1  -4  456.75   39.74   0
   3   5  -9  535.69   25.69   0
   3   9 -12  452.63   23.19   0
   3  11 -13   49.37   19.54   0
   3  15 -14   41.27   16.87   0
   4  -2  19   59.23   20.67   0
   4   2  -6   85.24   24.40   0
   4  10 -13   11.44   20.98   0
   5  -3   6  189.09   28.46   0
   5  -3  14   18.65   20.49   0
   5  -3  15  234.54   21.77   0
   5   5 -10  282.37   24.52   0
   5  11 -14   77.36   19.91   0
   6  -2   1 4997.68   98.03   0
   6  -2  19  106.27   22.26   0
   6   0  -4   97.52   36.80   0
   6   2  -7 2672.28   38.40   0
   7  -3  14   74.26   21.59   0
   8  -2  18   56.18   20.55   0
   8   6 -12  438.67   23.49   0
   8  14 -16   16.81   15.99   0
   9  -3   4  242.06   32.66   0
   9  -3  13   25.56   24.04   0
   9  -3  14   18.19   20.30   0
   9  13 -16   88.11   16.29   0
  10   4 -11   44.92   20.49   0
  10   8 -14   19.84   16.49   0
  11  -3   4  176.16   30.06   0
  11  -3  12  333.74   23.05   0
  11   3 -10  268.24   21.93   0
  11   5 -12   45.73   16.48   0
  11   9 -15   37.79   19.62   0
  12   2  -9   48.89   20.41   0
  13  -3   6  229.63   28.79   0
  13  -3   7   61.12   25.87   0
  13  -3   8   31.99   25.63   0
  13  -3   9  200.30   25.18   0
  13  -1  -4 1632.85   54.11   0
  14   8 -15   41.76   20.06   0
  14  12 -17   13.16   16.28   0
  15  11 -17   11.70   19.34   0
  16   0  -6  132.25   30.44   0
  17   5 -13  266.86   21.00   0
  17   9 -16   56.51   21.76   0
  18  -2   6    2.07   29.85   0
  19   9 -16   69.68   21.44   0
  21   3 -10   93.19   24.68   0
  22   2  -8   29.09   28.17   0
  22   4 -11   -2.08   23.19   0
  23   5 -12    3.93   23.89   0
  25   3  -8    0.57   27.82   0
 -14   6   9   25.06   26.99   0
 -12   4   9   52.75   28.53   0
 -12   4  23   31.64   20.40   0
 -12  10   0  540.85   44.14   0
 -11   3  22  128.25   21.39   0
 -11  13  -3   42.35   32.05   0
 -10   2  10 1827.73   35.78   0
 -10   2  20  105.48   19.53   0
 -10   2  21  160.57   17.87   0
  -9   1  13   19.66   20.10   0
  -9   1  16   -4.47   19.98   0
  -9   1  17   49.92   20.52   0
  -9   1  18   53.88   20.32   0
  -9  13  -5   -9.99   24.19   0
  -8   2  23   55.35   20.27   0
  -7   1  22   54.43   16.71   0
  -7  11  -6   16.54   22.83   0
  -7  13  -7   19.28   22.68   0
  -6   0  19    0.49   19.50   0
  -6   4  -1 1183.77   51.90   0
  -6   8  -5  526.64   29.90   0
  -5  -1  12  208.71   19.29   0
  -5  -1  13  174.80   22.98   0
  -5  -1  14  459.75   24.44   0
  -5   1  23  164.26   19.18   0
  -4   0  21    2.84   19.73   0
  -4  12  -9    0.10   20.06   0
  -3  -1  19   56.65   16.36   0
  -3   5  -5 2189.36   43.56   0
  -2  -2  11   98.35   18.74   0
  -2  -2  12   38.35   17.69   0
  -2  -2  13  756.66   22.49   0
  -2  -2  14  130.71   18.60   0
  -1  -1  20    9.33   18.98   0
  -1  15 -12   42.81   20.57   0
   0  -2  17  505.23   19.56   0
   0  10 -11  185.09   21.45   0
   0  12 -12   20.93   20.61   0
   1  -1  21   16.85   20.20   0
   1   5  -8    4.67   23.92   0
   1   9 -11  125.56   19.78   0
   1  11 -12  255.86   21.43   0
   2  -2   4  923.20   39.68   0
   2  -2  18   49.52   19.51   0
   2   2  -5 1046.10   41.19   0
   2  12 -13   20.87   19.58   0
   3  -3  11  283.15   21.50   0
   3  -3  12  213.89   17.77   0
   3   3  -7 1039.46   32.02   0
   3  13 -14   46.79   21.00   0
   4  -2  18   25.72   20.58   0
   4   0  -3   -1.01   42.03   0
   4   8 -12   35.39   21.54   0
   4  12 -14   94.65   16.94   0
   5  -3  12  326.55   22.55   0
   5  -3  13   32.89   20.11   0
   5   3  -8 4262.70   44.71   0
   5  13 -15  -15.88   19.95   0
   6  -2  18   35.00   21.15   0
   6   8 -13   11.80   21.12   0
   6  10 -14   55.16   16.55   0
   6  12 -15    3.31   19.18   0
   7  -3   5  445.62   30.35   0
   7  -3  13   21.84   20.06   0
   7   3  -9   96.99   24.34   0
   7   5 -11   98.91   17.93   0
   7   9 -14   22.84   19.80   0
   7  11 -15  175.39   21.26   0
   8  -2  17   84.15   20.53   0
   8   0  -5   42.60   30.18   0
   8   2  -8   32.27   21.22   0
   8  10 -15  321.78   22.43   0
   9  -3  12  -11.69   22.99   0
   9   1  -7  653.28   30.38   0
  10  -2  16   93.31   23.13   0
  11  -3   5   24.55   27.09   0
  11  -3  10   -0.73   23.93   0
  11  -3  11  427.86   24.00   0
  11   7 -14  316.87   22.73   0
  11  13 -17   15.41   16.44   0
  12  -2  15   25.03   20.33   0
  12   8 -15   61.66   20.46   0
  12  10 -16   20.38   16.66   0
  12  12 -17   29.76   19.29   0
  13   1  -8  265.27   28.72   0
  13  11 -17   20.49   19.88   0
  14  -2  13   24.76   23.67   0
  14   4 -12   27.02   19.99   0
  15  -1  -4   -0.84   36.13   0
  15   1  -8  140.48   25.37   0
  15   3 -11   80.00   24.11   0
  15   5 -13  162.02   20.93   0
  15   9 -16  219.51   18.04   0
  16  -2  10   51.62   27.28   0
  16  -2  11    6.35   23.12   0
  16   4 -12  107.36   21.04   0
  16   6 -14   26.95   19.18   0
  16  10 -17   26.25   21.19   0
  17   1  -8   22.57   27.73   0
  17   7 -15   31.67   19.30   0
  18   4 -12  410.22   23.25   0
  18   6 -14   24.36   20.28   0
  18  10 -17   37.35   19.81   0
  19   7 -15   30.98   19.20   0
  20   0  -5    6.81   37.95   0
  20   2  -9  262.63   26.82   0
  20   4 -12   94.82   24.26   0
  20   6 -14   70.16   19.26   0
  21   5 -13   20.70   22.18   0
  24   2  -7   32.55   30.36   0
 -18  10  14  117.41   28.01   0
 -18  10  15   -0.15   24.90   0
 -17   9  12   27.07   28.46   0
 -17  11   9   -0.80   36.57   0
 -16   8  11   23.02   29.02   0
 -15   7  10    7.95   26.35   0
 -12   6   5  495.54   51.61   0
 -11   3  10  278.47   27.80   0
 -11  11  -2   32.65   29.12   0
 -10   2  11 2221.34   35.75   0
 -10   2  18   12.88   19.74   0
 -10   2  19  103.56   19.75   0
 -10   4   5  155.39   38.23   0
 -10   8  -1    5.68   31.47   0
  -9   1  14  112.46   16.28   0
  -9   1  15   60.64   17.09   0
  -9   9  -3    2.79   28.21   0
  -9  15  -6   24.62   24.10   0
  -8   2   6  121.40   31.15   0
  -7   1   7  445.97   30.60   0
  -7   1  20   79.37   21.31   0
  -7   1  21   26.96   16.85   0
  -7   9  -5   43.58   25.68   0
  -6   0   9  -23.53   27.43   0
  -6   0  18  179.78   22.90   0
  -5  11  -8   32.97   19.50   0
  -5  13  -9   56.27   23.07   0
  -4   0  20  123.89   21.44   0
  -4  14 -10    8.46   20.41   0
  -3  -1   7  415.74   25.67   0
  -3  -1  17   23.27   20.61   0
  -3  -1  18   41.52   16.88   0
  -3   7  -7   64.83   20.86   0
  -3  15 -11   23.75   19.21   0
  -2   0  22   97.04   16.73   0
  -2   2  -2   23.74   36.13   0
  -2   6  -7  402.13   26.09   0
  -1  -1   4  652.78   43.27   0
  -1  -1  19   76.33   20.13   0
  -1   9 -10   26.30   19.80   0
  -1  11 -11    9.94   19.06   0
  -1  13 -12  250.33   21.75   0
   0  -2  15   96.84   20.37   0
   0   0  22    1.45   19.77   0
   0   8 -10   17.27   18.51   0
   1  -1  20   33.20   19.14   0
   1   7 -10  157.41   20.42   0
   1  13 -13   85.41   19.71   0
   2  -2  16  255.49   20.48   0
   2  -2  17   99.99   17.38   0
   2  14 -14   20.25   20.64   0
   3  -1  20   44.96   21.09   0
   3   7 -11  270.96   21.59   0
   4  -2  17  177.35   20.98   0
   4  14 -15   46.10   20.70   0
   5  -3   8   47.14   21.65   0
   5  -3   9  887.26   28.13   0
   5  -3  10  114.97   21.96   0
   5  -3  11  103.99   21.91   0
   5   7 -12   69.67   17.42   0
   6  -2  17    3.15   18.05   0
   6   4 -10   11.56   21.96   0
   6  14 -16   -0.10   18.98   0
   7  -3   6   22.25   26.17   0
   7  -3  11   30.85   20.77   0
   7  -3  12   93.87   20.57   0
   7   7 -13   85.67   22.36   0
   7  13 -16    4.75   16.54   0
   8  -2  16   35.59   22.63   0
   8   8 -14  348.23   18.62   0
   8  12 -16  135.55   17.32   0
   9  -3   5  245.38   29.05   0
   9  -3   6  212.38   29.43   0
   9  -3  10  176.24   24.78   0
   9  -3  11   14.07   19.30   0
   9   3 -10  651.40   26.85   0
   9   5 -12   22.01   20.38   0
   9   9 -15   19.65   19.91   0
   9  11 -16  500.63   20.14   0
  10  10 -16   -6.70   20.65   0
  10  12 -17   77.44   19.75   0
  11  -3   7   25.85   25.84   0
  11  -3   9   96.84   23.67   0
  11  -1  -4  188.62   37.48   0
  12  -2  14   42.35   23.46   0
  12   4 -12  106.47   19.09   0
  13   3 -11   86.58   22.53   0
  13   5 -13   40.01   16.07   0
  13   7 -15    0.52   19.31   0
  14  -2  12   -7.09   25.08   0
  14  10 -17   41.86   20.26   0
  15   7 -15   59.84   16.98   0
  16  -2   9   10.19   26.77   0
  16   2 -10  117.73   25.79   0
  16   8 -16   42.21   20.71   0
  18   0  -6  241.47   33.07   0
  18   8 -16   34.02   20.96   0
  19   3 -11   35.68   20.46   0
  20   8 -16   33.96   20.33   0
  21   1  -7   89.57   30.81   0
  21   7 -15  207.88   21.54   0
  22   6 -14  107.65   20.40   0
  23   3 -10    6.52   25.49   0
 -18  10  16   18.28   23.14   0
 -18  10  17   15.54   23.57   0
 -17   9  13   18.88   28.69   0
 -14   6  10   -1.26   27.43   0
 -14   8   6   15.74   41.04   0
 -13   5  21   26.70   19.61   0
 -13   5  22   11.63   21.31   0
 -12   4  10  172.69   25.89   0
 -12   4  20    9.86   19.89   0
 -12   4  21    4.86   20.75   0
 -11   3  11  435.63   28.63   0
 -11   3  19   66.03   20.26   0
 -11   5   5 2766.84   69.58   0
 -11  15  -4   56.85   26.88   0
 -10   2  13  478.06   23.35   0
 -10   2  14  251.96   21.32   0
 -10   2  15   16.21   20.36   0
 -10   2  16  131.50   22.03   0
 -10   2  17  316.26   22.24   0
 -10  12  -4   20.11   27.02   0
  -9   3  23   67.29   19.25   0
  -8   2  21  820.42   24.79   0
  -8  10  -5  155.22   29.15   0
  -8  12  -6    5.36   22.64   0
  -6   0  10  162.25   25.74   0
  -6   0  16    6.33   19.96   0
  -6   2  23    8.78   19.10   0
  -6  12  -8   89.75   24.53   0
  -5   1  22   18.10   15.90   0
  -5   9  -7   23.53   21.88   0
  -4   0   5   25.24   35.19   0
  -4   0  19   36.73   19.78   0
  -3  -1   8  211.07   26.68   0
  -3  -1  15  248.52   23.00   0
  -3  -1  16   20.12   20.89   0
  -3   1  23  203.05   17.77   0
  -3  11 -10  139.42   23.39   0
  -2   0  21   -5.72   16.27   0
  -2   4  -5   50.52   27.88   0
  -2  10 -10   40.55   20.28   0
  -1  -1  18   49.28   20.74   0
  -1   5  -7  273.05   27.02   0
   0  -2   8    3.43   24.25   0
   0  -2   9  785.65   28.73   0
   0  -2  12   -4.85   20.85   0
   0  -2  13   35.23   22.00   0
   0  -2  14   22.23   16.07   0
   1  -1  19   62.07   20.38   0
   1   3  -6  200.51   29.31   0
   1  15 -14   27.62   20.98   0
   2  -2  15   85.19   19.64   0
   2   4  -8 1997.90   36.34   0
   2   6 -10  180.32   21.82   0
   3  -1  19   64.22   20.38   0
   4  -2  16   57.78   21.57   0
   4   4  -9  384.41   21.12   0
   4   6 -11    0.92   20.60   0
   5  -1  19   50.94   21.77   0
   6  -2  16   52.19   20.24   0
   6   6 -12   66.06   21.01   0
   7  -3   7  210.71   24.09   0
   7  -3   8   61.01   22.43   0
   7  -3  10   37.94   21.38   0
   8   4 -11   38.24   21.50   0
   8   6 -13  103.81   21.51   0
   9  -3   7   73.96   25.03   0
   9  -3   8  442.74   29.54   0
   9  -3   9   10.61   21.97   0
   9   7 -14   72.76   20.88   0
  10  -2  15   19.85   20.02   0
  10   0  -6  819.76   34.12   0
  10   8 -15   95.78   16.25   0
  11   1  -8   21.87   25.12   0
  11   5 -13  631.55   23.32   0
  11   9 -16  179.97   21.32   0
  12  -2  13  517.96   27.83   0
  12   6 -14  103.18   17.74   0
  12  10 -17   16.88   20.01   0
  14   2 -10  168.37   21.97   0
  14   8 -16   21.72   19.45   0
  15   9 -17   88.33   20.78   0
  15  11 -18  -29.11   19.16   0
  16  -2   2   10.04   38.01   0
  16  -2   8   47.28   29.17   0
  17   5 -14    9.54   19.69   0
  17   9 -17   64.21   21.53   0
  18   2 -10   -1.36   23.35   0
  18   6 -15   11.53   22.51   0
  21   3 -11   -1.16   22.43   0
  22   2  -9   14.23   27.04   0
  22   4 -12   20.33   23.04   0
  23   1  -6  133.07   35.20   0
  23   5 -13   37.67   23.97   0
  25   3  -9   58.03   28.67   0
 -17   9  14   16.21   26.23   0
 -17   9  15   -8.68   25.23   0
 -16   8  12   30.80   26.67   0
 -16   8  20   16.32   23.69   0
 -16  10   8  292.83   44.94   0
 -15   7  11   32.97   25.71   0
 -15   7  21   14.31   20.05   0
 -14   6  21    1.94   20.91   0
 -14  14   0   27.19   35.45   0
 -13   5  10   66.17   24.76   0
 -13   5  20   15.01   19.11   0
 -12   4  19   46.96   20.45   0
 -11   3  12 1058.17   30.77   0
 -11   3  16   34.05   23.69   0
 -11   3  17  435.82   24.01   0
 -11   3  18   31.10   20.31   0
 -10   4  23   12.22   19.98   0
 -10  14  -5   44.77   23.65   0
  -9   3  22  162.44   20.79   0
  -8   2  20   56.75   20.99   0
  -7   1   8  993.01   33.94   0
  -7   1  18   17.75   20.83   0
  -6   0  11   24.89   18.53   0
  -6   0  12   16.76   21.49   0
  -6   0  13   21.40   21.33   0
  -6   0  14   51.35   20.37   0
  -6   2  22   11.48   20.60   0
  -6  10  -7  118.42   22.34   0
  -5   1  21   35.34   16.74   0
  -5  15 -10  -10.71   20.59   0
  -4   0  18   12.80   19.79   0
  -3  -1   9  240.84   25.22   0
  -3  -1  13  965.47   27.18   0
  -3  -1  14   56.70   22.33   0
  -3   1  22   22.25   19.60   0
  -3   9  -9  144.07   21.11   0
  -3  13 -11   81.07   21.00   0
  -2   0  20   21.34   19.74   0
  -2   8  -9   95.88   21.32   0
  -2  14 -12   43.52   20.30   0
  -1   7  -9   16.40   19.46   0
  -1  15 -13   39.58   20.26   0
   0  -2  10    7.10   22.85   0
   0   0  21   -0.58   15.62   0
   0   2  -4 1295.32   44.93   0
   1  -1  18   77.46   19.41   0
   1  11 -13   34.80   20.14   0
   2  -2  14  120.04   20.16   0
   2   0  21   15.68   20.02   0
   2  10 -13   82.60   20.05   0
   2  12 -14   93.24   19.96   0
   3   9 -13  175.53   22.09   0
   3  13 -15    8.45   20.13   0
   4  -2   3   13.26   33.28   0
   4   8 -13    7.19   20.79   0
   4  10 -14  107.58   17.01   0
   4  12 -15   28.15   19.85   0
   5   5 -11   74.94   21.72   0
   5   9 -14   55.93   21.11   0
   5  11 -15   63.30   16.64   0
   5  13 -16   65.30   19.80   0
   6  -2  15   10.37   20.47   0
   6   8 -14  168.52   21.07   0
   6  10 -15   80.95   19.34   0
   6  12 -16   35.11   19.50   0
   7  -1  18   16.05   21.00   0
   8  -2  15   80.84   19.84   0
   8  10 -16   44.50   20.95   0
   8  12 -17   29.14   20.27   0
  10  -2  14   24.65   20.06   0
  10   4 -12   16.27   19.12   0
  10   6 -14  454.83   23.23   0
  11   3 -11  404.57   22.32   0
  11   7 -15    5.69   20.25   0
  12   2 -10  127.17   20.02   0
  12   8 -16  134.81   19.78   0
  12  12 -18   26.54   16.65   0
  13  11 -18   26.66   19.68   0
  14  -2  11  147.14   24.04   0
  14   4 -13   65.59   19.78   0
  14   6 -15    5.56   18.29   0
  15   5 -14   30.06   19.33   0
  15   7 -16   -0.31   19.76   0
  16  -2   7   80.59   28.49   0
  16   4 -13 1043.75   26.62   0
  16   6 -15   47.46   20.02   0
  16  10 -18   56.49   19.71   0
  17  -1  -4  173.69   46.14   0
  17   7 -16   56.08   20.81   0
  18   4 -13   59.37   20.42   0
  18   8 -17   48.74   21.24   0
  20   2 -10   22.10   23.38   0
  20   4 -13   21.24   23.08   0
  20   6 -15    3.94   19.62   0
  21   5 -14   32.31   23.10   0
  22   0  -4   85.40   49.10   0
  24   2  -8   20.24   29.08   0
 -18  12  12   50.28   33.77   0
 -17   9  17   71.22   24.08   0
 -16   8  13  125.43   26.26   0
 -16   8  14    2.19   25.73   0
 -15   7  12  167.69   25.82   0
 -15   7  19   14.97   22.51   0
 -15   7  20  -19.63   18.99   0
 -15   9   7  169.07   44.63   0
 -15  13   2    8.44   49.16   0
 -14   6  11    5.13   24.66   0
 -14   6  19   69.82   19.81   0
 -14  12   1   -2.45   39.24   0
 -13   5  19   82.05   20.06   0
 -13  15  -2    9.34   31.01   0
 -12   4  11   66.77   21.55   0
 -12   4  17  684.84   24.50   0
 -12   4  18   84.87   21.15   0
 -11   3  13  184.61   23.28   0
 -11   3  15    7.31   20.34   0
 -11   5  23   22.96   20.68   0
 -11   9  -1  163.68   35.96   0
 -10   4  22   75.91   20.51   0
 -10  10  -3    5.70   27.04   0
  -9  13  -6   45.79   23.46   0
  -8   2  19  261.77   21.55   0
  -7   1  16   64.40   20.60   0
  -7   3  23   70.18   19.50   0
  -7  11  -7   19.06   22.69   0
  -7  13  -8   23.58   23.04   0
  -5   1  20  114.95   16.68   0
  -5   7  -6    7.17   25.18   0
  -4   0  17   11.31   19.97   0
  -4   2  23   18.41   20.14   0
  -4  10  -9    5.29   20.46   0
  -4  12 -10  161.43   22.91   0
  -4  14 -11   64.02   23.21   0
  -3  -1  10  365.24   21.44   0
  -3  -1  11  438.97   21.29   0
  -3  -1  12   21.78   18.63   0
  -3   1  21   25.90   19.30   0
  -3   3  -3 1510.98   46.60   0
  -2   0  19   48.65   19.70   0
  -1  -1  16   37.45   20.28   0
  -1   1  22   53.09   19.42   0
  -1  11 -12   16.03   20.31   0
   0   0  20   67.01   19.18   0
   0   4  -7  525.04   30.61   0
   0   6  -9  157.31   21.98   0
   0  12 -13  376.36   22.37   0
   1  -1  17   36.03   19.38   0
   1   9 -12   40.20   19.84   0
   1  13 -14   17.49   20.75   0
   2  -2   6  216.12   29.21   0
   2  -2  12   -2.10   19.38   0
   2  -2  13   69.83   20.04   0
   2   0  20  113.87   21.44   0
   2   8 -12   19.44   19.67   0
   3  -1  18   35.84   19.30   0
   3   5 -10  765.58   22.88   0
   3   7 -12   37.04   20.08   0
   4  -2  14    4.02   19.81   0
   4   0  20   29.50   20.78   0
   4   2  -7  506.51   29.92   0
   4  14 -16   22.13   19.74   0
   5  -1  18   -1.54   20.58   0
   5   1  -6 2978.58   48.18   0
   5   3  -9   60.70   23.90   0
   6  -2  14   57.61   20.70   0
   6   2  -8  145.68   25.59   0
   7   1  -7  510.62   30.38   0
   7   3 -10   58.32   22.97   0
   7   5 -12   48.14   17.10   0
   7   7 -14   92.09   21.63   0
   8  -2  14   49.48   21.24   0
   8   2  -9   21.06   24.73   0
   8   8 -15   39.88   19.59   0
   9  -1  17   95.34   20.38   0
   9   5 -13  250.49   21.80   0
   9   9 -16  130.08   20.73   0
   9  11 -17  191.88   17.53   0
  10  10 -17  232.27   22.39   0
  10  12 -18   -6.68   19.59   0
  11  -1  16    5.87   20.19   0
  12  -2  12  154.75   22.26   0
  13   5 -14   48.09   20.32   0
  14  -2  10    8.51   23.78   0
  14   0  -7  128.28   27.36   0
  14  10 -18   18.82   19.62   0
  15   1  -9   45.52   24.15   0
  16  -2   3   16.18   33.60   0
  16  -2   4   54.97   34.29   0
  16  -2   5   22.43   30.36   0
  16  -2   6   74.86   28.14   0
  16   0  -7   15.09   26.85   0
  16   8 -17  211.65   21.78   0
  17   1  -9   26.68   24.47   0
  17   9 -18   40.49   19.40   0
  19  -1   7  114.60   30.61   0
  19   3 -12  107.63   23.86   0
  20   8 -17   47.43   17.23   0
  21   1  -8   32.66   30.37   0
  22   6 -15   26.57   19.68   0
  23   3 -11    7.39   25.70   0
  24   4 -12   -3.47   23.35   0
 -17  11  10   53.30   33.07   0
 -16   8  15   93.24   23.12   0
 -16   8  16   40.31   22.40   0
 -15   7  13   50.98   22.05   0
 -15   7  14   42.81   23.00   0
 -15   7  16   -2.61   23.37   0
 -15   7  17   40.95   23.80   0
 -15   7  18   17.37   19.48   0
 -14   6  12  111.15   24.80   0
 -14   6  17   52.32   23.98   0
 -14   6  18  161.02   21.55   0
 -13   5  12  409.77   28.09   0
 -13   5  13   28.79   24.77   0
 -13   5  16   61.00   23.09   0
 -13   5  17  147.97   21.04   0
 -13  11   0   82.58   39.58   0
 -12   4  13   20.92   20.37   0
 -12   4  14   47.64   20.57   0
 -12   4  15   13.55   20.12   0
 -12   4  16   83.88   21.27   0
 -12  14  -3   24.86   26.62   0
 -11   5  22  151.82   22.48   0
 -10   4  21   87.86   21.31   0
 -10   6   1  111.67   61.85   0
  -9   3   6  258.36   29.60   0
  -9   3  20  143.48   20.53   0
  -9  11  -5   14.68   22.24   0
  -8   2   7  208.85   26.16   0
  -8   4  23   27.97   18.91   0
  -7   1   9  214.47   27.30   0
  -7   1  10   16.33   24.31   0
  -7   1  14  218.46   21.55   0
  -7   1  15  939.60   25.69   0
  -7   3  22   19.19   20.68   0
  -7   7  -4   22.98   26.91   0
  -7  15  -9   47.21   24.07   0
  -6   2  21   36.63   16.11   0
  -6   8  -6  244.31   26.26   0
  -5   1  19   49.02   16.34   0
  -5  11  -9   51.31   20.61   0
  -4   0   6   55.99   25.81   0
  -4   6  -6   31.36   21.04   0
  -4   8  -8   55.40   24.41   0
  -3   1  20    7.97   19.85   0
  -3   7  -8  295.08   26.70   0
  -2  10 -11  279.08   21.58   0
  -2  12 -12   46.09   20.18   0
  -1  -1   5 5652.67   62.77   0
  -1  -1  15  107.16   18.54   0
  -1   3  -5  292.26   30.83   0
  -1   9 -11   42.35   20.10   0
  -1  13 -13   93.90   20.95   0
   0   0  19   32.04   19.64   0
   0   8 -11  339.96   20.89   0
   1  -1  16  119.89   20.82   0
   1   5  -9   62.48   22.68   0
   1   7 -11    6.86   18.06   0
   2  -2   7  329.99   29.20   0
   2  -2  10   21.95   22.14   0
   2  -2  11  195.79   22.00   0
   3  -1  17   82.18   20.66   0
   3   3  -8  140.73   24.99   0
   4  -2  13   86.51   19.77   0
   4   6 -12   46.68   20.46   0
   6  -2  13   30.86   20.46   0
   6   4 -11   89.99   22.37   0
   6   6 -13   23.99   21.25   0
   7  -1  17   74.52   19.94   0
   8  -2  13  116.94   21.39   0
   9  -1  16   19.27   19.30   0
   9   3 -11 4535.22   41.44   0
   9   7 -15  391.00   21.96   0
  10  -2   0 1809.91   81.06   0
  10  -2  12   34.70   23.77   0
  10   2 -10 1908.57   33.31   0
  10   8 -16    0.95   16.36   0
  11  -1  15   79.74   23.06   0
  11   5 -14  197.14   20.72   0
  11   9 -17   52.99   20.37   0
  11  11 -18    2.12   15.93   0
  12  -2  11  806.04   25.99   0
  12   0  -7  146.50   28.08   0
  12   4 -13   16.17   18.51   0
  12   6 -15   10.87   16.63   0
  12  10 -18   69.89   19.67   0
  13  -1  14   -4.13   20.50   0
  13   1  -9  281.39   23.64   0
  13   3 -12  109.19   19.70   0
  13   7 -16   29.41   15.27   0
  14  -2   9   88.00   24.62   0
  14   2 -11   99.25   24.35   0
  14   8 -17   52.15   16.24   0
  15  -1  12   -6.66   23.46   0
  15   9 -18  197.13   21.63   0
  16   2 -11   49.80   22.30   0
  17  -1  10   -4.69   23.25   0
  17   5 -15   26.58   19.69   0
  18   2 -11  218.98   24.24   0
  18   6 -16   55.28   19.66   0
  19   1  -9  564.07   30.54   0
  19   5 -15  151.56   23.46   0
  20   0  -6   55.74   37.05   0
  20   6 -16   18.50   21.91   0
  21   3 -12   11.44   22.38   0
  22   2 -10   37.55   26.12   0
  22   4 -13   79.74   20.30   0
  23   5 -14   41.06   20.26   0
  25   3 -10   74.96   28.20   0
 -18  12  13   40.28   30.83   0
 -15   7  15   61.57   20.44   0
 -14   6  13   13.55   20.23   0
 -14   6  14  121.23   20.64   0
 -14   6  15    7.27   19.84   0
 -14   6  16   10.89   20.18   0
 -13   5  14   63.94   21.14   0
 -13   5  15   10.46   20.07   0
 -12   6  22  123.42   22.50   0
 -11   5  21   13.64   20.10   0
 -11  13  -4    8.19   23.61   0
 -11  15  -5    3.18   27.86   0
 -10   4  20   69.14   19.46   0
  -9   3  19  318.26   21.64   0
  -8   2  16   52.51   20.14   0
  -8   2  17  139.31   21.27   0
  -8   8  -4   53.20   25.08   0
  -8  12  -7   34.65   22.89   0
  -8  14  -8   15.85   24.57   0
  -7   1  11   13.67   21.97   0
  -7   1  12  150.99   21.71   0
  -7   1  13   49.11   16.76   0
  -6   2  20   42.09   16.57   0
  -6  12  -9   52.98   22.45   0
  -5   1  18   87.08   17.46   0
  -5   3  -1   44.07   39.26   0
  -5   3  23   56.31   16.23   0
  -5   5  -4  398.86   30.82   0
  -5  15 -11   -7.10   19.83   0
  -4   0   7   11.04   28.04   0
  -4   0  14  923.40   26.65   0
  -4   0  15   95.21   18.59   0
  -4   2  21   88.76   19.99   0
  -3   5  -6    9.67   23.95   0
  -3  11 -11   55.01   20.36   0
  -2   0  17    5.50   20.54   0
  -2   2  22   30.23   18.89   0
  -2   6  -8   29.76   20.80   0
  -2  14 -13   63.16   20.00   0
   0   0  18   50.75   19.45   0
   1  -1  15   23.17   20.40   0
   1   1  21   24.78   18.25   0
   1  11 -14   15.64   20.35   0
   2  -2   8  927.29   27.35   0
   2  -2   9  473.35   22.18   0
   2   0  19   12.99   18.17   0
   2   2  -6   41.66   30.14   0
   2   6 -11   26.22   19.34   0
   2  12 -15   24.34   19.34   0
   3  -1  16   29.07   19.26   0
   3   1  -5    9.11   35.03   0
   3   9 -14  255.35   22.40   0
   3  11 -15   50.69   19.60   0
   3  13 -16   71.83   21.36   0
   4  -2   4  117.12   33.26   0
   4  -2  11   60.38   19.30   0
   4  -2  12  294.17   21.87   0
   4   0  19   -3.94   21.01   0
   4   4 -10   -0.58   17.88   0
   4  10 -15   77.25   18.98   0
   4  12 -16   37.62   19.21   0
   5  -1  16   91.18   20.64   0
   5   9 -15  154.03   20.72   0
   5  11 -16   25.18   15.31   0
   6  -2   2   87.19   38.29   0
   6  -2  12   59.55   20.01   0
   6   0  19   11.56   20.55   0
   6  10 -16   -2.58   20.12   0
   6  12 -17    7.01   19.65   0
   7  -1  -3  701.67   48.99   0
   7  -1  16   25.96   19.25   0
   7   9 -16   92.78   19.62   0
   7  11 -17  129.36   20.66   0
   8  -2  12   -2.55   19.81   0
   8   0  -6 1070.25   37.55   0
   8   0  18   92.38   20.18   0
   8   4 -12  167.75   21.40   0
   8  10 -17  176.47   21.65   0
   8  12 -18   16.73   18.88   0
   9  -1  -4  179.42   35.46   0
   9  11 -18   31.68   19.24   0
  10  -2  11   69.80   22.50   0
  11   1  -9  151.19   25.95   0
  11   7 -16  108.61   20.21   0
  12  -2   0  377.60   58.48   0
  12  -2  10   50.27   23.87   0
  12   8 -17   59.29   20.37   0
  13  -1  -5  493.08   39.44   0
  13  -1  13   -1.49   23.00   0
  13   9 -18   13.42   19.33   0
  14  -2   1    9.53   38.47   0
  14  -2   8  202.73   25.07   0
  15   5 -15   39.69   19.20   0
  16   4 -14   56.41   20.17   0
  16   6 -16   -7.13   16.73   0
  16   8 -18   56.28   19.38   0
  17  -1   9  168.67   29.16   0
  17   7 -17   29.96   20.25   0
  18   0  -7   19.80   26.93   0
  18   4 -14  118.75   20.11   0
  18   8 -18    9.78   20.51   0
  19  -1   6    1.17   27.01   0
  20   2 -11   49.39   22.87   0
  20   4 -14   37.46   22.48   0
  21   5 -15   51.37   19.60   0
  21   7 -17   41.82   20.40   0
  22   6 -16  106.24   20.78   0
  23   1  -7    9.77   30.77   0
  24   2  -9    5.10   28.72   0
 -17  11  11   62.09   29.56   0
 -14   8  21   17.99   22.66   0
 -13   7   6  151.90   39.94   0
 -13   7  21   32.54   19.70   0
 -11   5  20   27.97   19.20   0
 -11   7   1  189.86   63.43   0
 -11  11  -3   16.12   28.69   0
 -10   4   6   70.92   31.41   0
 -10   4  19   33.50   20.51   0
 -10  12  -5   48.06   25.51   0
 -10  14  -6   21.43   23.88   0
  -9   3  17   72.20   19.35   0
  -9   3  18   96.11   16.36   0
  -9   5  23   -4.05   15.96   0
  -9   7  -2   12.65   31.61   0
  -9   9  -4   18.77   27.62   0
  -8   2   8   29.41   25.51   0
  -8   2  15  480.24   22.94   0
  -8   4  22  110.33   16.71   0
  -8  10  -6   32.73   23.63   0
  -6   2  19   23.47   19.70   0
  -6  10  -8   87.33   19.77   0
  -6  14 -10   12.88   21.11   0
  -5   1  17  147.94   16.94   0
  -5   3  22   11.90   19.58   0
  -4   0   8  263.43   27.11   0
  -4   0  12   76.02   21.67   0
  -4   0  13  186.41   22.56   0
  -4  10 -10  262.69   24.50   0
  -3   1  19   56.33   16.21   0
  -3   9 -10   55.46   20.64   0
  -2   0  16   19.20   19.89   0
  -2   8 -10    8.72   18.71   0
  -1  -1  11  202.21   22.93   0
  -1  -1  12   64.74   21.62   0
  -1   1  20   27.65   16.11   0
  -1   5  -8    8.58   23.03   0
  -1   7 -10   62.97   18.75   0
   0   2  22    1.99   19.53   0
   0  12 -14    5.56   20.95   0
   1  -1  14  102.71   20.38   0
   1   1  20   39.18   19.78   0
   1   3  -7   57.99   25.33   0
   1   9 -13   60.23   21.06   0
   1  13 -15   21.40   19.43   0
   2   0  18   21.70   18.58   0
   2   8 -13  133.82   21.11   0
   3  -1  15   46.78   19.02   0
   4  -2   5  613.08   35.21   0
   4  -2  10   28.24   19.90   0
   4   0  18    7.66   19.79   0
   4   8 -14   63.80   16.91   0
   5   5 -12   53.05   20.74   0
   6  -2  11  422.98   22.26   0
   6   0  -5    5.75   29.37   0
   6   0  18  152.24   21.14   0
   6   8 -15   14.21   16.48   0
   7  -1  15   47.25   20.62   0
   7   5 -13   38.28   20.36   0
   8  -2  11  314.91   21.79   0
   8   8 -16   22.60   19.06   0
   9  -1  15   -1.60   19.30   0
   9   5 -14   50.98   21.69   0
   9   9 -17   47.75   20.14   0
  10  -2  10  257.99   24.61   0
  10   0  -7   -5.13   26.57   0
  10   4 -13   54.24   16.28   0
  10   6 -15   35.12   16.98   0
  10  10 -18   32.16   19.95   0
  11  -1  14  170.81   21.55   0
  11  11 -19   59.77   19.34   0
  12  -2   9   26.46   22.00   0
  12   2 -11   33.88   19.36   0
  13   5 -15   14.53   19.30   0
  13   7 -17   74.26   19.06   0
  14  -2   6  312.24   29.74   0
  14  -2   7   37.37   22.69   0
  14   4 -14   10.45   19.16   0
  14   8 -18   -8.53   19.52   0
  14  10 -19    3.50   15.96   0
  15  -1  -5   12.68   32.12   0
  15  -1  11   26.48   23.82   0
  15   3 -13   51.48   20.45   0
  17   3 -13   17.44   19.38   0
  17   9 -19    8.14   19.66   0
  19  -1   4   -7.73   32.11   0
  19  -1   5   13.94   26.07   0
  19   3 -13   73.97   20.64   0
  22   4 -14   49.84   24.01   0
  23   3 -12    8.44   23.66   0
  23   5 -15  109.79   23.71   0
  24   4 -13   14.02   19.53   0
 -16  10   9   93.37   34.24   0
 -12   6  20   -0.64   18.84   0
 -12  10  -1   42.25   36.13   0
 -10   4  18   51.35   19.27   0
  -9   3  16  495.40   22.77   0
  -9   5  22    0.58   18.87   0
  -9  13  -7   19.58   22.94   0
  -8   2   9   26.17   24.93   0
  -8   2  11  587.68   26.63   0
  -8   2  12   52.30   20.78   0
  -8   2  13   61.16   19.82   0
  -8   2  14    7.88   16.24   0
  -8   4  21   -5.89   20.44   0
  -7   3  20  156.65   17.00   0
  -7   5  -2  424.55   35.02   0
  -7  11  -8   85.10   23.62   0
  -6   2  18   53.73   20.26   0
  -5   1   5 1004.61   45.97   0
  -5   1  16   21.65   17.45   0
  -5   3  21   27.61   19.66   0
  -5  11 -10   18.93   23.79   0
  -4   0   9  -11.88   19.29   0
  -4   0  10  283.03   24.93   0
  -4   0  11   70.08   18.63   0
  -4   2  20   -3.64   16.51   0
  -4   4  -4   29.90   25.63   0
  -4  14 -12    3.34   18.40   0
  -3   1  18   37.56   16.45   0
  -2   0  15   16.61   21.10   0
  -2   2  21   37.14   16.47   0
  -2   4  -6  126.05   27.30   0
  -2  12 -13   91.67   20.27   0
  -1  -1   8   28.14   19.95   0
  -1  -1  10   40.44   18.83   0
  -1   1  19   74.83   20.33   0
  -1   9 -12  244.54   20.52   0
  -1  11 -13   33.73   19.90   0
  -1  13 -14   56.54   21.03   0
   0   0  17   18.93   16.64   0
   0   6 -10   52.55   20.21   0
   0   8 -12   13.37   19.46   0
   0  14 -15    8.39   19.78   0
   2   0  17   11.93   19.30   0
   3  -1  14   -1.75   19.89   0
   3   1  20   41.90   15.08   0
   3   5 -11    4.84   17.67   0
   4  -2   6  135.00   27.11   0
   4  -2   7  181.02   25.97   0
   4  -2   8  235.12   24.55   0
   4  -2   9  410.78   23.33   0
   5  -1  15  319.13   21.23   0
   5   3 -10  358.47   24.30   0
   6  -2  10   96.10   21.30   0
   7   3 -11   23.93   21.59   0
   7   7 -15   11.98   15.84   0
   8  -2  10  307.20   22.90   0
   8   0  17   30.09   19.62   0
   8   2 -10  331.95   24.87   0
   9  -1  14   99.63   20.21   0
   9   7 -16   35.32   20.68   0
  10  -2   9  150.50   24.95   0
  11  -1  -5  620.55   38.42   0
  11  -1  13   40.93   24.03   0
  11   5 -15  524.74   23.25   0
  11   9 -18  138.65   16.41   0
  12  -2   8   44.37   23.60   0
  12   4 -14   66.95   18.97   0
  12   6 -16   55.93   16.77   0
  12  10 -19   33.03   18.68   0
  13  -1  12  159.97   20.93   0
  13   1 -10   47.09   24.36   0
  13   3 -13    9.46   17.90   0
  14  -2   2   20.56   34.56   0
  14  -2   4  133.11   31.92   0
  14  -2   5  285.58   29.90   0
  14   0  -8  304.74   26.67   0
  15  -1  10   -1.12   22.72   0
  15   1 -10  273.14   23.69   0
  15   9 -19   52.31   16.31   0
  16   2 -12   45.79   24.26   0
  16   6 -17   49.11   19.19   0
  17  -1   8    3.21   23.60   0
  17   1 -10   26.13   24.40   0
  17   5 -16   61.98   20.18   0
  17   7 -18   11.57   20.07   0
  18   2 -12  188.18   23.50   0
  18   6 -17   27.26   19.12   0
  19  -1   0    1.52   46.08   0
  19  -1   3   10.62   34.80   0
  19   5 -16   80.38   19.44   0
  19   7 -18   23.14   19.91   0
  20   6 -17   37.75   20.09   0
  21   1  -9  367.59   31.02   0
  21   3 -13    8.31   23.49   0
  22   0  -5    2.78   40.02   0
  22   0   3   -9.47   35.46   0
  22   2 -11   47.22   25.96   0
 -17  11  12   14.32   26.33   0
 -17  11  13   61.61   26.75   0
 -17  11  14   19.38   26.03   0
 -17  11  15  122.99   26.68   0
 -16  10  18   57.45   23.39   0
 -16  12   6   45.90   45.88   0
 -15   9   8  542.25   42.02   0
 -14   8   7   36.77   34.97   0
 -14   8  19   27.89   22.94   0
 -14  14  -1   12.68   35.06   0
 -13  13  -2   -4.91   31.76   0
 -12   6   6  141.48   33.22   0
 -12   6  19   55.15   19.89   0
 -12  14  -4   15.95   30.09   0
 -10   4  17  125.29   20.72   0
 -10   6  22   33.25   20.32   0
 -10   8  -2    1.45   29.99   0
 -10  10  -4   18.83   25.95   0
  -9   3   8  586.84   32.44   0
  -9   3  14   35.25   18.91   0
  -9   3  15   63.14   20.09   0
  -9   5  21    1.73   19.67   0
  -9  11  -6   98.30   24.06   0
  -7   3  19  131.57   16.61   0
  -7   5  23   18.55   19.62   0
  -6   4  22   20.44   15.69   0
  -6   8  -7  279.45   27.61   0
  -5   1  14  462.98   23.96   0
  -5   7  -7   22.16   24.21   0
  -4   2  19  225.53   20.53   0
  -4   8  -9  299.04   25.62   0
  -3   1  17   16.76   19.61   0
  -3  11 -12   14.71   23.49   0
  -2   0  14  261.14   22.71   0
  -2   2  20    3.92   19.43   0
  -2  10 -12    3.36   19.35   0
  -2  14 -14    5.85   19.82   0
  -1   1  18   32.28   20.13   0
  -1   3  22   57.94   20.42   0
   0   2  21   88.77   16.26   0
   0   4  -8  112.21   25.12   0
   1  -1   3 1523.72   51.09   0
   1  -1  12  595.76   24.07   0
   1   1  19   56.98   18.41   0
   1   5 -10   25.71   21.27   0
   1   7 -12   11.55   18.97   0
   2   2  21   31.22   18.86   0
   2  10 -15   32.10   18.81   0
   2  12 -16   29.47   19.74   0
   3  -1  13   98.48   18.76   0
   3   1  19   58.61   19.66   0
   3   3  -9  371.75   24.66   0
   3   9 -15   32.77   18.69   0
   3  13 -17   29.40   19.98   0
   4   0  -4 1469.46   47.64   0
   4   0  17   33.68   19.67   0
   4   2  -8  630.85   28.59   0
   4   4 -11  778.47   25.72   0
   4   6 -13   66.54   20.65   0
   4  10 -16   20.15   18.48   0
   4  12 -17   26.42   20.64   0
   5  -1  14  133.50   21.02   0
   5   1  -7  161.45   28.19   0
   5   1  19   47.34   20.55   0
   5  11 -17   -3.92   16.30   0
   6  -2   3 1806.51   45.92   0
   6  -2   8  876.28   30.10   0
   6  -2   9   91.86   21.94   0
   6   0  17    8.38   19.78   0
   6   4 -12   18.46   20.98   0
   6   6 -14  170.44   18.76   0
   6  10 -17   95.83   16.86   0
   7  -1  14   69.04   20.16   0
   7   1  -8  990.85   33.20   0
   7   9 -17   12.61   20.19   0
   7  11 -18    7.64   15.94   0
   8  -2   9   19.10   21.60   0
   8   4 -13   34.59   19.66   0
   8   6 -15   64.63   20.51   0
   8  10 -18    5.77   20.02   0
   9  -1  13   48.65   23.42   0
   9   1  -9  143.21   25.21   0
   9   3 -12  871.54   22.20   0
   9  11 -19   49.62   19.38   0
  10  -2   8  112.99   25.90   0
  10   0  16   89.08   19.76   0
  10   2 -11 2164.83   32.74   0
  10   6 -16   69.67   20.67   0
  11   7 -17  144.48   19.69   0
  12  -2   7  520.54   28.66   0
  12   0  -8   79.01   26.16   0
  12   0  15   23.53   20.20   0
  12   8 -18   20.87   15.26   0
  13  -1  11   31.02   24.12   0
  14  -2   3  332.46   33.36   0
  14   2 -12  118.21   21.08   0
  14   4 -15    6.96   19.07   0
  14   6 -17   30.32   18.86   0
  15   5 -16  120.85   20.65   0
  15   7 -18   15.85   19.92   0
  16   4 -15   37.37   19.17   0
  16   8 -19  114.96   21.00   0
  17  -1  -5   48.72   38.66   0
  17  -1   7    8.81   26.84   0
  17   3 -14  221.32   23.97   0
  18   0  -8   92.07   30.35   0
  18   8 -19   14.54   16.46   0
  19  -1   1    2.04   39.45   0
  19  -1   2    0.60   37.02   0
  19   1 -10  212.20   24.23   0
  20   2 -12   17.54   22.08   0
  20   4 -15   39.60   18.84   0
  21   5 -16   15.41   20.45   0
  22   0   2   84.50   39.33   0
  23   1  -8   21.70   30.05   0
  24   2 -10   -4.14   26.93   0
  24   4 -14    5.99   22.34   0
 -17  13   8   12.80   40.17   0
 -16  10  10   55.33   31.05   0
 -16  10  16  205.54   25.46   0
 -14   8  18   -8.44   19.78   0
 -13   7  18   95.47   20.60   0
 -12   6  18  271.06   22.49   0
 -12  12  -3    9.71   31.11   0
 -11   5  17  127.98   20.69   0
 -11   7  22   59.22   16.68   0
 -10   4   7  458.08   32.69   0
 -10   4  15   32.28   19.96   0
 -10   4  16    6.65   20.54   0
 -10   6  21   30.93   19.64   0
  -9   3   9 2137.27   39.70   0
  -9   3  12  916.82   28.64   0
  -9   3  13  485.71   21.92   0
  -9   5  20   12.26   19.30   0
  -8   4  19   21.54   18.48   0
  -8  12  -8   31.83   23.51   0
  -8  14  -9   44.92   24.34   0
  -7   3  18    4.49   20.06   0
  -7   5  22   -5.17   20.07   0
  -7   7  -5 1352.08   36.34   0
  -7   9  -7   -6.13   25.09   0
  -6   2  16  523.21   23.73   0
  -6   6  -5  345.03   29.64   0
  -6  12 -10   52.45   21.40   0
  -6  14 -11   36.42   23.27   0
  -5   1   6 2767.84   51.66   0
  -5   1  13  178.43   22.41   0
  -5   3  20   55.04   15.91   0
  -4   2  18  170.80   20.51   0
  -4   4  22   37.52   19.47   0
  -4   6  -7   67.08   21.45   0
  -4  12 -12   28.46   22.47   0
  -3   1  16   18.61   20.78   0
  -3   3  21   24.08   19.98   0
  -3   5  -7   38.99   25.85   0
  -3   7  -9   12.68   21.55   0
  -3   9 -11   43.83   23.08   0
  -3  13 -13   10.76   19.63   0
  -2   0  13   32.15   20.63   0
  -2   2  -3  154.20   39.41   0
  -2   6  -9  879.42   25.26   0
  -2   8 -11  656.91   24.14   0
   0   0  15   -9.01   18.99   0
   0   2  -5  594.51   31.15   0
   0   2  20   13.11   19.06   0
   0  10 -14   10.93   20.68   0
   0  12 -15   41.19   19.90   0
   1   1  18   59.50   18.31   0
   1   9 -14   42.95   18.21   0
   1  13 -16  -14.56   21.79   0
   2   0  16  103.80   19.95   0
   2   6 -12    7.48   17.21   0
   2   8 -14   52.37   20.84   0
   4   0  16  611.24   23.63   0
   4   8 -15   13.14   20.28   0
   5  -1  -2  692.25   61.64   0
   5   5 -13  106.35   21.53   0
   6  -2   4  724.92   33.87   0
   6  -2   5  569.40   32.35   0
   6  -2   6   88.31   26.95   0
   6  -2   7  242.23   22.84   0
   6   0  16  131.02   20.67   0
   6   8 -16  117.05   16.49   0
   7  -1  13   75.92   20.82   0
   7   1  18   29.07   20.96   0
   7   5 -14   59.06   21.68   0
   8  -2   8 1360.37   31.17   0
   8   0  16   40.43   20.50   0
   8   8 -17   57.32   19.31   0
   9   9 -18   91.11   16.99   0
  10   0  15   -9.18   20.27   0
  10   4 -14  171.24   20.41   0
  10   8 -18   -6.85   19.88   0
  10  10 -19   28.41   15.53   0
  11  -1  12  294.94   22.87   0
  11   1 -10   11.49   20.24   0
  11   3 -13  174.96   17.24   0
  12  -2   1 1495.15   56.76   0
  12  -2   6   34.51   24.89   0
  12   0  14   -3.18   23.36   0
  12   2 -12   57.61   19.36   0
  12   6 -17   37.77   19.16   0
  13   5 -16   37.64   18.30   0
  13   7 -18   76.38   19.36   0
  14   0  13    9.32   20.21   0
  15  -1   9   12.62   23.28   0
  15   3 -14  122.93   21.16   0
  18   6 -18   29.55   20.70   0
  19   3 -14   16.90   20.80   0
  22   0   1   -1.45   41.82   0
  23   3 -13   34.51   23.97   0
 -16  10  11   31.77   27.96   0
 -16  10  12   15.21   27.94   0
 -16  10  14   36.35   25.53   0
 -16  10  15   57.06   23.53   0
 -15   9   9   21.12   31.59   0
 -15   9  17   77.88   21.45   0
 -14   8  17   46.82   20.24   0
 -14  12   0   51.50   42.25   0
 -13   7   7   60.70   33.45   0
 -13   7  17   92.46   21.26   0
 -12   6  17   36.84   20.25   0
 -12   8  21  131.51   22.27   0
 -11   5  16  394.28   23.41   0
 -11   7  21   12.51   21.18   0
 -11   9  -2   61.82   34.95   0
 -11  11  -4   48.18   30.65   0
 -10   4  14  182.33   21.39   0
 -10   6  20   -5.14   20.19   0
 -10  14  -7    3.19   23.31   0
  -9   3  10  652.97   26.46   0
  -9   3  11 4169.47   42.85   0
  -8   4  18  168.79   19.71   0
  -8   6  22    5.14   18.41   0
  -8   8  -5  168.48   27.56   0
  -8  10  -7   71.50   23.17   0
  -6   4  -2  622.55   37.84   0
  -5   1   7  123.15   28.66   0
  -5   1  11    1.70   22.18   0
  -5   1  12  184.93   18.79   0
  -5   3  19   50.50   19.80   0
  -5   5  -5   44.33   27.05   0
  -4   2  17  144.10   20.23   0
  -4  10 -11   22.04   19.24   0
  -4  14 -13   20.99   19.32   0
  -3   1  15  253.87   23.11   0
  -3   3  -4   72.60   31.97   0
  -3   3  20   49.79   20.00   0
  -2   0  12  101.40   22.50   0
  -2   2  19   63.08   16.72   0
  -2   4  22   92.59   19.62   0
  -1   1  17  488.83   19.51   0
  -1   3  21   24.45   20.00   0
  -1   5  -9   56.05   21.43   0
  -1   7 -11  181.45   19.98   0
  -1  13 -15   25.60   19.91   0
   0   0  14  164.62   21.25   0
   0   6 -11  152.60   19.87   0
   1  -1  10 1514.83   28.78   0
   1   1  -4  673.72   37.83   0
   1   3  -8   85.47   24.91   0
   2   0  15   22.54   19.49   0
   2   2  20    0.69   15.37   0
   2   4 -10  183.06   19.22   0
   3  -1  12    5.88   15.76   0
   3   1  18   18.96   19.30   0
   3   5 -12  656.03   24.06   0
   3   7 -14   22.56   20.05   0
   4   2  20   26.82   17.30   0
   5  -1  12  144.95   20.58   0
   5   7 -15   90.94   17.29   0
   5  11 -18   27.41   19.16   0
   7  -1  12    5.35   23.23   0
   7   7 -16   93.24   16.77   0
   7  11 -19   46.93   18.49   0
   8  -2   2   -7.04   35.10   0
   8  -2   6  109.40   26.29   0
   8  -2   7  116.84   22.90   0
   8   0  -7  107.56   30.47   0
   8   0  15   43.54   20.40   0
   9  -1  12   26.31   19.23   0
   9   1  17   90.24   20.01   0
   9   5 -15  305.83   18.31   0
   9   7 -17  201.69   20.16   0
  10  -2   1 2432.95   67.76   0
  10  -2   6  184.34   25.85   0
  11  -1  11   24.82   23.58   0
  11   5 -16  408.38   22.59   0
  12  -2   2  137.83   36.67   0
  12  -2   3  508.25   35.14   0
  12  -2   4   19.87   26.94   0
  12  -2   5  135.44   26.49   0
  12   4 -15   27.37   19.78   0
  12   8 -19   44.06   19.63   0
  12  10 -20   -0.99   15.99   0
  13  -1  10  102.96   23.64   0
  13   3 -14   45.92   18.91   0
  15  -1   8    4.81   27.20   0
  15   1 -11   89.11   22.63   0
  15   5 -17  107.14   20.16   0
  16   0  11   26.49   23.36   0
  16   2 -13   -4.11   19.20   0
  16   4 -16  123.75   20.40   0
  16   6 -18   34.95   19.84   0
  17  -1   6   51.93   28.75   0
  17   1 -11   67.71   24.30   0
  17   5 -17   51.30   19.41   0
  17   7 -19   73.25   21.11   0
  18   0   9   22.81   24.44   0
  18   2 -13  122.30   23.24   0
  19   5 -17   10.05   18.95   0
  19   7 -19   30.88   20.56   0
  20   0   6   84.10   30.89   0
  20   4 -16    5.06   22.74   0
  20   6 -18   31.88   19.46   0
  21   1 -10   68.30   29.00   0
  21   3 -14   42.36   20.49   0
  22   0  -6   68.68   38.36   0
  22   0  -1   24.39   50.43   0
  22   0   0  313.46   50.56   0
  22   2 -12   23.54   22.41   0
  24   2 -11    3.63   25.81   0
  25   1  -6   10.46   44.48   0
 -16  10  13   37.14   23.08   0
 -15   9  10   14.77   30.59   0
 -15   9  14   31.22   21.39   0
 -15   9  15   19.57   22.92   0
 -14   8   8   14.31   30.07   0
 -14   8  16   17.90   19.61   0
 -13   7  16    6.15   20.70   0
 -13  11  -1   54.53   40.60   0
 -12   6   7   86.33   30.59   0
 -12   6  15   29.54   22.37   0
 -12   6  16   87.17   20.77   0
 -11   5   7  680.57   36.53   0
 -11   5  14  186.03   22.10   0
 -11   5  15  527.43   24.36   0
 -11   7  20   21.53   20.20   0
 -10   4   8   55.22   25.61   0
 -10   4   9  536.63   29.90   0
 -10   4  10  171.30   25.47   0
 -10   4  11   17.24   24.17   0
 -10   4  12   21.21   19.53   0
 -10   4  13   60.92   20.34   0
  -9   5  19    3.11   15.72   0
  -9   7  22   51.99   21.56   0
  -9   9  -5   96.82   28.19   0
  -9  13  -8   46.43   23.66   0
  -7   3  16  156.48   20.79   0
  -7   5  21   51.14   16.88   0
  -6   2   4 2126.96   57.84   0
  -6   2  14  760.99   24.28   0
  -6   4  20   36.08   15.83   0
  -5   1   8 4024.69   48.38   0
  -5   1   9  122.50   27.97   0
  -5   1  10 1020.43   26.46   0
  -5   3  18   23.78   19.92   0
  -5   5  22   29.90   19.10   0
  -5  11 -11   22.45   20.59   0
  -5  13 -12   10.97   19.82   0
  -4   4  21   30.43   19.37   0
  -2   0  10 1596.67   31.07   0
  -2   0  11   -6.68   17.40   0
  -2   2  18   39.08   20.03   0
  -2   4  -7  105.07   25.86   0
  -2  10 -13   47.81   20.62   0
  -1   3  20    7.89   19.15   0
  -1   9 -13   56.50   19.64   0
   0   0  13   34.92   20.71   0
   0   2  19   79.99   16.43   0
   0   8 -13   86.04   19.56   0
   1  -1   6   18.37   29.46   0
   1  -1   7  299.00   27.87   0
   1  -1   8  524.71   29.18   0
   1   1  17   56.67   16.50   0
   1   3  21    2.44   15.21   0
   1   5 -11  198.17   21.29   0
   1   7 -13   44.55   19.95   0
   2   0  14  289.79   21.27   0
   2   2  19   32.79   19.18   0
   2  10 -16    7.40   19.22   0
   2  12 -17   -0.04   20.92   0
   3  -1  11   34.43   20.03   0
   3   1  -6  190.82   27.49   0
   3   1  17   51.07   19.81   0
   3   9 -16   15.63   18.35   0
   3  11 -17   25.66   19.65   0
   4   0  15   -1.77   19.10   0
   4   2  19   51.90   19.11   0
   4   6 -14  459.79   24.05   0
   4  12 -18   33.94   16.42   0
   5   3 -11   19.69   21.75   0
   5   9 -17   24.19   19.04   0
   6   0  -6  435.66   31.67   0
   6   0  15   13.37   20.05   0
   6   2 -10   -2.51   23.34   0
   6   4 -13   28.58   20.88   0
   6   6 -15   47.12   16.84   0
   6  10 -18    4.74   15.96   0
   7   1  17   76.89   20.02   0
   7   9 -18   80.86   19.47   0
   8  -2   3  132.12   30.45   0
   8  -2   4   45.08   28.72   0
   8  -2   5  229.21   27.21   0
   8   2 -11  583.69   21.96   0
   8   4 -14  135.13   21.09   0
   8   6 -16  138.32   20.24   0
   8  10 -19   25.61   15.93   0
   9  -1  11   24.58   22.71   0
  10  -2   2  429.82   40.87   0
  10  -2   3  926.23   41.04   0
  10  -2   4  294.01   32.57   0
  10  -2   5   56.06   26.16   0
  10   0  -8  213.63   25.09   0
  10   0  14   10.63   19.13   0
  10   2 -12  200.61   21.50   0
  10   6 -17   65.39   20.01   0
  10  10 -20   -2.84   20.13   0
  11   1  16  -11.99   19.40   0
  11   7 -18  138.94   17.80   0
  13  -1  -6 2527.75   51.01   0
  13  -1   9   29.33   22.93   0
  13   1 -11   84.10   20.90   0
  14   0  -9   11.58   24.08   0
  14   0  12   21.98   20.71   0
  14   4 -16   82.75   19.26   0
  14   6 -18  155.25   20.57   0
  15  -1  -6    7.85   28.95   0
  15   7 -19   21.62   16.12   0
  16   0  -9   12.73   24.97   0
  16   8 -20   14.11   16.34   0
  17  -1   5  216.88   32.57   0
  17   3 -15  155.20   20.57   0
  18   0   8  249.40   29.63   0
  19   1 -11   60.30   22.19   0
  19   3 -15  105.63   23.46   0
  20   2 -13   12.66   21.33   0
  22   4 -16   56.34   22.94   0
  23   1  -9   34.58   27.81   0
  23   3 -14   20.35   24.57   0
 -17  13   9    6.06   32.75   0
 -16  14   4    0.11   12.26   0
 -15   9  11   99.49   26.77   0
 -15   9  12   95.45   24.02   0
 -15   9  13   16.98   22.81   0
 -14   8   9   72.65   29.24   0
 -14   8  14   37.87   22.48   0
 -14   8  15    9.67   19.81   0
 -13   7   8   71.48   29.81   0
 -13   7  14   44.90   22.14   0
 -13   7  15   24.47   19.36   0
 -13   9  20    9.77   20.16   0
 -12   6  14   95.10   20.54   0
 -12   8  20   25.90   20.96   0
 -11   5   8   49.39   25.70   0
 -11   5  12   68.05   25.23   0
 -11   5  13  615.60   25.18   0
 -11   7  19   38.84   19.30   0
 -10   6  19   23.27   19.43   0
  -9   5  18   25.70   18.19   0
  -8   4  17    7.03   19.83   0
  -8   6  21  -17.15   18.10   0
  -7   3  15   11.55   19.65   0
  -7   5  20   18.71   18.81   0
  -6   4  19    4.24   18.83   0
  -6   6  22    6.27   18.69   0
  -6   8  -8    6.86   25.47   0
  -6  12 -11   47.67   21.62   0
  -5   7  -8   75.80   25.23   0
  -4   2  16   27.41   16.51   0
  -4   4  20   22.76   20.06   0
  -4   8 -10    1.69   19.86   0
  -3   1  13  986.12   26.98   0
  -3   3  19  -10.75   19.40   0
  -3   5  22   45.46   19.73   0
  -3   7 -10   23.15   20.90   0
  -3  11 -13   33.66   19.83   0
  -3  13 -14   47.97   19.88   0
  -2   0   5   11.84   35.82   0
  -2   0   9  -16.23   23.02   0
  -2   2  17  256.12   21.51   0
  -2   4  21   21.01   19.24   0
  -1   1  15  125.13   20.86   0
   0   4  -9  109.03   23.26   0
   0  10 -15   39.23   19.03   0
   0  12 -16   19.07   21.16   0
   1   1  16  121.14   21.28   0
   1   3  20   75.61   19.84   0
   1   9 -15   33.33   18.75   0
   1  11 -16   25.59   16.35   0
   3  -1  10   20.92   21.16   0
   3   3 -10   14.21   22.65   0
   3   3  20   42.35   19.44   0
   4   2  -9  132.31   23.50   0
   4   4 -12   68.83   21.13   0
   4   8 -16   33.62   19.59   0
   5  -1  11  704.99   24.99   0
   7  -1  11  788.32   25.62   0
   7   1  -9  209.65   26.89   0
   7   5 -15   19.20   20.43   0
   7   7 -17   35.41   19.48   0
   8   0  14   41.24   20.56   0
   8   2  18   61.94   21.02   0
   8   8 -18   22.70   15.92   0
   9  -1  -5  226.38   29.33   0
   9   1 -10 1085.65   29.40   0
   9   1  16   39.93   19.38   0
   9   5 -16   14.26   20.32   0
  10   4 -15   42.23   19.86   0
  10   8 -19   24.41   19.45   0
  11  -1  10  118.73   20.91   0
  11   1 -11  323.59   21.97   0
  11   1  15   72.92   22.97   0
  11   3 -14   35.11   15.83   0
  11   9 -20   23.62   19.20   0
  12   0  -9   -3.88   24.28   0
  12   2 -13  178.88   20.37   0
  12   6 -18  253.20   20.41   0
  13   5 -17  123.75   16.22   0
  13   7 -19   17.89   19.27   0
  14   8 -20   -4.68   15.81   0
  15  -1   7  127.39   27.35   0
  15   3 -15   10.98   20.14   0
  16   6 -19   63.62   20.75   0
  17   5 -18   26.39   19.81   0
  17   7 -20   60.44   20.44   0
  18   0  -9   24.26   23.94   0
  19   5 -18   42.69   19.40   0
  20   0   5   23.25   29.44   0
  20   6 -19   43.85   20.53   0
  21   1 -11  271.00   30.38   0
  21   3 -15   90.27   23.80   0
  25   1  -7   18.37   41.73   0
 -17  13  10   10.62   30.10   0
 -15  11  18  -29.26   22.87   0
 -14   8  10   29.95   25.93   0
 -14   8  11   -2.76   22.63   0
 -14   8  12   23.24   22.18   0
 -14   8  13   16.78   22.16   0
 -14  10  19   10.38   20.12   0
 -13   7   9   83.43   27.97   0
 -13   7  12  268.33   25.99   0
 -13   9  19    8.61   20.01   0
 -13  13  -3   38.61   31.40   0
 -12   6   8   10.16   27.12   0
 -12   6   9  158.52   27.72   0
 -12   6  11  277.81   27.65   0
 -12   6  12  160.28   25.87   0
 -12   6  13   94.79   22.36   0
 -12   8  19   53.46   20.77   0
 -12  10  -2   85.18   38.27   0
 -12  14  -5    4.77   28.38   0
 -11   5   9  378.57   28.71   0
 -11   5  10   34.26   24.22   0
 -11   5  11   50.90   21.49   0
 -11  13  -6   52.79   27.17   0
 -10   6  18   12.41   20.55   0
  -9   5  17   81.29   19.91   0
  -9   7  -3   78.71   28.78   0
  -9   7  21   12.75   19.70   0
  -8   4  16   16.03   20.01   0
  -8   6  -3  828.67   39.53   0
  -8   6  20   11.07   18.69   0
  -8  12  -9   64.63   23.36   0
  -8  14 -10   18.21   19.73   0
  -7   3  14   64.56   21.13   0
  -7   5  19   66.79   19.57   0
  -7   9  -8  383.80   27.21   0
  -6   2  11  270.42   23.85   0
  -6   4  18   19.32   20.38   0
  -6  10 -10   54.48   23.61   0
  -5   3  17    4.70   16.30   0
  -5   5  21   53.96   16.45   0
  -5   9 -10   36.56   20.32   0
  -4   2  15   55.38   21.32   0
  -4   6  -8  124.90   21.52   0
  -4  12 -13   22.85   20.04   0
  -3   3  18   20.27   19.64   0
  -2   0   7  -15.51   22.10   0
  -2   6 -10  137.02   19.95   0
  -2   8 -12   34.29   18.72   0
  -1   3  19   47.04   20.25   0
  -1   7 -12  298.78   21.59   0
  -1  11 -15   19.69   19.79   0
   0   4  21   50.70   19.87   0
   2   0  13   45.52   20.37   0
   2   2  18   46.53   18.73   0
   2   4 -11  390.72   24.40   0
   2   8 -15   28.79   14.81   0
   3  -1   9  422.56   25.98   0
   3   5 -13  486.29   23.59   0
   3   7 -15   35.54   20.66   0
   4   2  18   21.80   20.66   0
   5  -1  10   51.82   20.07   0
   5   1  -8 3935.05   43.34   0
   5   1  16   95.10   20.12   0
   5   7 -16  203.97   17.27   0
   5  11 -19   86.11   19.74   0
   6   2  18   13.22   20.02   0
   6  10 -19   26.02   18.94   0
   7  -1  -4 6379.14   82.17   0
   7  -1  10  399.70   26.36   0
   7   1  16   -0.59   19.87   0
   9  -1  10  125.45   20.98   0
   9   7 -18   74.00   17.20   0
  10   0  13   -6.81   21.10   0
  11  -1  -6  258.77   29.16   0
  11  -1   9  257.88   24.58   0
  11   5 -17  153.90   21.17   0
  11   7 -19   51.55   19.65   0
  12   0  12    4.74   20.69   0
  12   4 -16   70.90   16.62   0
  13  -1   8   74.25   22.54   0
  13   3 -15   33.26   19.43   0
  14   0  11    9.85   19.88   0
  14   6 -19   86.48   19.94   0
  15   1 -12   54.13   20.42   0
  15   5 -18  276.88   21.27   0
  15   7 -20   -0.32   20.27   0
  16   2 -14   51.86   20.25   0
  16   4 -17  224.51   22.06   0
  17  -1  -6   26.93   31.99   0
  17  -1   4   -8.84   30.43   0
  17   1 -12   84.66   21.02   0
  18   2 -14   42.76   20.14   0
  19   1 -12   17.09   22.74   0
  20   2 -14   15.49   22.33   0
  20   4 -17   35.16   19.61   0
  22   0  -7    8.53   36.00   0
  22   2 -13   34.34   23.06   0
  23   1 -10   24.71   27.09   0
  23   3 -15  220.21   25.51   0
  24   2 -12    1.04   23.26   0
 -17  13  11   20.39   27.52   0
 -17  13  12    1.75   27.92   0
 -16  12   7   37.08   38.32   0
 -15  11  17   -3.32   22.81   0
 -14  14  -2   15.54   33.40   0
 -13   7  10   37.66   25.04   0
 -13   7  11  230.18   26.61   0
 -13   9  18   24.81   18.96   0
 -12   6  10   17.49   24.10   0
 -12   8  18   19.59   19.07   0
 -12  12  -4    4.37   32.51   0
 -11   7  18  178.12   21.54   0
 -11   9  21   54.51   21.19   0
 -10   6  17   45.42   19.23   0
 -10   8  -3   39.17   30.28   0
 -10   8  21   82.95   17.49   0
 -10  12  -7   17.23   26.55   0
 -10  14  -8   14.92   23.54   0
  -9   5  16    0.69   18.36   0
  -9   7  20   25.11   20.14   0
  -8   4  15   50.49   19.33   0
  -8   8  -6   81.22   26.04   0
  -8  10  -8   17.07   22.60   0
  -7   3   3 1538.21   63.42   0
  -7   3  13  215.42   20.82   0
  -7   5  -3   37.92   29.97   0
  -7   7  -6  137.33   25.22   0
  -7   7  22   21.21   14.59   0
  -7  13 -11   14.85   22.76   0
  -6   2   5  600.54   37.31   0
  -6   2  10   13.37   24.30   0
  -6   6  -6  576.39   30.57   0
  -5   5  20  120.89   20.26   0
  -5  11 -12   -5.28   22.51   0
  -5  13 -13   25.82   19.29   0
  -4   2  14  706.95   25.79   0
  -4   4  19   17.68   20.09   0
  -4   6  22   10.82   19.97   0
  -3   1  12    0.88   17.90   0
  -3   5  -8   71.29   22.02   0
  -3   5  21   30.26   20.01   0
  -2   2  16  -12.41   20.35   0
  -2   4  20    0.61   16.33   0
  -2  10 -14   36.90   20.13   0
  -2  12 -15   19.06   18.96   0
  -1   1  14  149.54   18.01   0
  -1   3  -7   44.18   26.11   0
  -1   9 -14   10.35   19.75   0
   0   0  11   95.98   20.16   0
   0   2  -6  185.10   24.73   0
   0   2  17  492.77   20.06   0
   0   6 -12  169.40   20.15   0
   0   8 -14   50.21   19.20   0
   1   3  19   16.03   19.87   0
   1   7 -14   15.31   19.52   0
   1  11 -17   15.45   19.90   0
   2   0  12 1597.86   28.23   0
   2   2  -8  136.51   25.23   0
   2  10 -17   35.23   20.53   0
   3   3  19   -4.08   18.95   0
   3   9 -17    4.94   18.40   0
   4   0  -5   26.38   35.24   0
   4   0  13   51.53   19.91   0
   4   6 -15   52.16   20.78   0
   4  10 -18   39.30   16.26   0
   5   3 -12   27.22   22.18   0
   5   3  19   85.05   19.83   0
   5   9 -18   34.68   19.90   0
   6   0  13   27.57   19.94   0
   6   2 -11  318.08   23.76   0
   6   4 -14   -6.63   20.97   0
   6   6 -16   42.55   15.43   0
   6   8 -18    1.41   20.06   0
   7   3 -13  193.51   18.16   0
   7   9 -19   20.61   16.20   0
   8   0  -8 3390.38   46.07   0
   8   0  13   -3.73   19.62   0
   8   2 -12   66.80   21.18   0
   8   4 -15   55.81   21.07   0
   8   6 -17   44.27   16.16   0
   8   8 -19   21.51   20.05   0
   9   1  15   -5.37   18.68   0
   9   3 -14   60.39   20.63   0
   9   9 -20    9.67   18.90   0
  10   0  -9   23.06   22.26   0
  10   0  12   15.99   23.72   0
  10   2 -13  515.91   22.12   0
  10   4 -16   26.96   20.97   0
  10   6 -18    1.84   19.02   0
  11   1  14  178.89   23.54   0
  11   3 -15   33.27   19.59   0
  13  -1  -7  835.40   37.85   0
  13   1 -12  358.54   23.50   0
  13   1  13   17.86   23.69   0
  13   5 -18   23.35   19.70   0
  13   7 -20   33.17   18.65   0
  14   0  10    1.73   24.05   0
  14   2 -14  273.54   21.63   0
  15  -1  -7  367.98   33.33   0
  15  -1   6   66.12   28.60   0
  15   1  12   -1.64   23.01   0
  15   3 -16  111.01   19.82   0
  16   0 -10   -1.29   24.99   0
  16   0   9   33.12   23.11   0
  17  -1   3  297.80   36.86   0
  17   3 -16   24.81   20.82   0
  18   0 -10   66.16   26.68   0
  18   0   7   -2.17   23.79   0
  18   6 -20   76.69   22.02   0
  19  -1  -5   18.95   47.83   0
  19   3 -16   47.30   20.52   0
  19   5 -19   44.91   20.22   0
  20   0  -9  136.25   31.51   0
  20   0   4   85.85   31.18   0
  21   3 -16  215.66   25.35   0
  22   4 -17   76.14   20.45   0
  25   1  -8    0.30   37.13   0
 -16  12  15   20.81   23.37   0
 -15  11   5   61.34   46.34   0
 -15  11  16   23.38   23.20   0
 -13   9  17   -8.44   22.12   0
 -12   8  17   72.23   20.40   0
 -11   7  17  162.86   21.74   0
 -11  11  -5    8.82   27.73   0
 -10   6  16   49.42   20.96   0
 -10   8  20   32.50   20.56   0
  -9   5  15  309.54   22.04   0
  -9   9  -6   10.67   26.38   0
  -9  13  -9   -3.36   24.62   0
  -8   4  14  130.27   20.26   0
  -8   6  19   15.22   19.18   0
  -7   3  12  175.27   21.87   0
  -7   5  18   37.53   19.69   0
  -7   7  21   16.28   19.12   0
  -7  11 -10   26.40   19.52   0
  -6   2   6  842.24   35.43   0
  -6   2   7 2743.23   45.75   0
  -6   2   8  156.37   29.12   0
  -6   2   9 1554.71   35.87   0
  -6   4  17   11.55   20.58   0
  -5   3  -2  809.35   43.51   0
  -5   3  15  105.24   21.66   0
  -5   5  -6  220.11   24.09   0
  -5   7  22   31.43   19.76   0
  -3   1  11  442.76   21.51   0
  -3   3  -5 1125.88   39.48   0
  -3   3  17   35.46   19.71   0
  -3  11 -14   45.69   19.52   0
  -2   2  -4  909.13   42.86   0
  -2   2  15  187.96   22.99   0
  -2   4  -8    0.51   23.64   0
  -2   4  19  133.72   21.39   0
  -1   1  13   50.66   22.36   0
  -1   3  18   14.31   19.70   0
  -1   5  21   76.68   19.89   0
   0   0  10 5541.00   46.94   0
   0   2  16   18.10   20.02   0
   0   4 -10   48.87   22.03   0
   0   4  20   22.92   16.57   0
   0  10 -16   47.71   19.45   0
   0  12 -17   19.36   20.35   0
   1   1  -5 5798.01   66.11   0
   1   1  14  107.10   20.62   0
   1   5 -12   -2.98   18.85   0
   1   5  21   19.28   19.79   0
   1   9 -16    8.54   19.54   0
   2   2  17   91.77   16.40   0
   2   4  20   28.69   19.77   0
   2   6 -14   39.26   20.04   0
   2   8 -16   11.49   19.58   0
   3  -1   1  261.08   55.47   0
   3   3 -11   70.92   22.07   0
   4   0  12   26.82   19.66   0
   4   2 -10  540.80   25.40   0
   4   2  17  157.99   19.75   0
   4   4 -13  344.45   23.10   0
   4   4  20   38.23   19.87   0
   5   7 -17  213.66   21.46   0
   6   0  -7   -4.97   27.05   0
   6   2  17   24.87   20.04   0
   7  -1   9  483.31   23.39   0
   7   1 -10    9.33   23.77   0
   7   1  15   70.39   20.91   0
   7   5 -16   19.81   19.92   0
   7   7 -18   12.49   19.14   0
   8   0  12   14.51   23.38   0
   9  -1   9  153.46   21.92   0
   9   1 -11  124.62   22.73   0
   9   5 -17   90.71   19.95   0
   9   7 -19    2.68   20.23   0
  10   2  16   56.98   20.22   0
  10   8 -20   20.25   15.57   0
  11  -1   8   41.28   24.88   0
  11   1 -12  100.43   19.81   0
  11   9 -21   46.51   17.07   0
  12   0  11   71.90   20.85   0
  12   2 -14  180.37   20.35   0
  12   2  15   23.32   20.33   0
  12   4 -17  700.33   22.85   0
  12   6 -19   33.88   19.44   0
  12   8 -21  111.55   20.38   0
  13  -1   7   21.89   23.58   0
  13   3 -16    7.85   19.42   0
  15   1 -13  321.48   24.99   0
  15   5 -19  258.81   21.42   0
  15   7 -21   -5.29   19.06   0
  16   2 -15  111.26   23.21   0
  16   4 -18  444.37   22.97   0
  16   6 -20   70.32   21.39   0
  17   1 -13   77.28   22.33   0
  17   1  10    5.85   23.58   0
  17   5 -19   63.31   20.28   0
  18   2 -15   54.18   23.98   0
  18   4 -18   17.11   19.44   0
  20   4 -18   -3.74   18.89   0
  21   1 -12   16.01   24.50   0
  22   2 -14   72.87   23.08   0
  23   1 -11   24.65   27.08   0
  24   2 -13   24.50   24.06   0
 -16  12   8    8.61   34.24   0
 -16  12  13   26.98   27.26   0
 -16  12  14  151.85   25.58   0
 -12  10  20    1.93   19.88   0
 -11   7  16   95.00   20.33   0
 -11   9  -3   37.48   30.24   0
  -9  11  -8   68.28   23.89   0
  -8   4  13   21.52   18.52   0
  -8   6  18    9.52   18.56   0
  -8  12 -10   14.84   22.88   0
  -7   3  11   19.33   21.75   0
  -7   5  17   19.39   19.85   0
  -6   4  -3 1477.30   45.39   0
  -6   4  16   34.29   19.89   0
  -6   6  20  233.75   17.89   0
  -6   8  -9  194.48   25.54   0
  -6  12 -12  -12.75   20.17   0
  -5   5  19   71.33   17.38   0
  -5   7  -9   38.73   21.04   0
  -5   9 -11   43.96   19.29   0
  -4   2  13    5.07   17.20   0
  -4   4  18    3.79   16.87   0
  -4   6  -9   78.49   23.34   0
  -4   6  21   75.56   17.21   0
  -4   8 -11  148.31   20.78   0
  -4  12 -14   20.85   20.63   0
  -3   1  10  364.84   21.32   0
  -3   3  16  112.66   20.89   0
  -3   5  20   60.72   17.17   0
  -3   7 -11   58.57   19.41   0
  -3   9 -13   98.61   20.45   0
  -2   6 -11  329.30   21.61   0
  -2   8 -13  164.74   20.80   0
  -1   1  12   49.17   21.67   0
  -1   7 -13  137.63   20.76   0
  -1  11 -16   22.64   20.19   0
   0   0   9   15.48   23.66   0
   0   4  19   -2.97   19.87   0
   1   3  18   62.26   15.48   0
   2   0  11   60.53   21.75   0
   2   2  16  271.09   22.47   0
   2   4 -12  663.40   24.58   0
   3  -1   6  607.45   31.82   0
   3   1  14   28.99   20.37   0
   3   3  18   26.93   19.03   0
   3   5 -14  465.25   24.98   0
   3   7 -16   19.46   19.99   0
   3  11 -19   73.51   20.59   0
   4  10 -19   38.15   19.02   0
   5  -1   8   62.16   21.68   0
   5   1  -9  149.85   26.75   0
   5   3  18  101.35   19.82   0
   5   9 -19   -1.41   19.67   0
   6   0  12   52.83   19.86   0
   6   6 -17  109.08   19.81   0
   6  10 -20    8.28   19.00   0
   7  -1   8  640.38   28.86   0
   7   1  14   67.31   20.60   0
   7   3 -14   50.26   20.64   0
   7   3  18   79.59   16.67   0
   7   9 -20    2.21   19.07   0
   8   2  16   40.68   20.39   0
   8   6 -18   12.30   18.80   0
   9  -1  -6    7.32   26.67   0
   9  -1   8  120.68   25.80   0
   9   3 -15  106.99   20.18   0
   9   9 -21    7.87   19.77   0
  10   0  11   -3.29   22.54   0
  11  -1  -7   11.04   26.13   0
  11   1  13   31.14   23.05   0
  11   5 -18   73.03   16.18   0
  11   7 -20   35.08   19.52   0
  13   1 -13   13.89   19.77   0
  13   1  12  173.12   23.95   0
  14   0   9  -16.02   22.18   0
  14   2 -15   19.23   18.66   0
  14   6 -20   35.55   19.11   0
  15  -1   5    9.48   25.78   0
  15   1  11   22.92   23.39   0
  16   0 -11   17.31   25.57   0
  16   0   8    8.64   22.91   0
  17  -1  -7  504.45   36.79   0
  17  -1   2   19.67   34.37   0
  17   3 -17  101.24   21.06   0
  18   0   6   28.62   27.64   0
  19   1 -13   29.53   19.52   0
  19   3 -17    5.44   19.23   0
  20   0 -10 1177.46   38.41   0
  20   0   3   15.72   31.66   0
  20   2 -15   57.79   19.64   0
  22   0  -8  245.98   35.63   0
  22   4 -18   48.93   19.87   0
  23   3 -16   38.55   20.73   0
  25   1  -9   37.73   35.77   0
 -16  12   9   23.68   31.25   0
 -16  12  10   16.79   28.93   0
 -16  12  11   18.22   27.02   0
 -16  12  12  277.58   29.26   0
 -16  14   4   11.35   54.11   0
 -14  10  15  138.26   24.56   0
 -13   9  16   50.78   19.36   0
 -12   8  16  138.37   21.85   0
 -12  10  19   41.28   19.48   0
 -11   7  15   24.53   22.96   0
 -11   9  19   12.20   20.47   0
 -11  13  -7   -2.58   25.76   0
 -10   6  15   16.79   20.14   0
 -10   8  19   44.73   16.34   0
 -10  10  -6   42.44   25.85   0
  -9   5  14   27.21   18.95   0
  -9   7  18  102.62   19.50   0
  -9   9  21   20.65   19.86   0
  -8   4  12  164.50   20.63   0
  -7   7  20   42.74   19.72   0
  -7   9  -9  196.16   21.41   0
  -7  13 -12  -13.83   23.38   0
  -6   6  19   82.40   20.46   0
  -6  10 -11   11.24   20.14   0
  -5   3  14   12.39   20.34   0
  -5   5  18  120.97   20.95   0
  -5   7  21  194.93   20.29   0
  -5  11 -13    9.79   22.43   0
  -4   2  -1  285.21   48.30   0
  -4   2  12  221.84   23.09   0
  -4   4  -6   64.55   24.09   0
  -4   4  17   20.10   19.98   0
  -4   6  20  448.49   23.23   0
  -4  10 -13   20.80   19.48   0
  -3   1   9  217.05   20.82   0
  -3   5  -9   25.86   19.93   0
  -3   5  19    5.86   20.42   0
  -2   2  14  104.25   23.24   0
  -2   6  21   22.36   15.78   0
  -2  10 -15   11.46   19.82   0
  -1   5 -11   19.18   19.53   0
  -1   5  20   18.39   15.51   0
  -1   9 -15  347.82   22.68   0
   0   0   8  515.20   27.52   0
   0   6 -13   85.68   19.99   0
   0   8 -15   60.39   19.42   0
   1   1  13  259.01   22.22   0
   1   5  20   28.34   19.95   0
   1   7 -15   -6.51   18.90   0
   1  11 -18   48.14   20.55   0
   2   0  10 3456.38   39.20   0
   2   4  19    9.17   19.30   0
   2  10 -18   42.59   19.39   0
   3  -1   2  891.52   51.00   0
   3  -1   4  600.74   39.72   0
   3  -1   5 3037.34   48.10   0
   3   9 -18   30.43   19.04   0
   4   0  11    4.64   19.06   0
   4   2  16   37.47   19.18   0
   4   4  19  102.58   18.71   0
   4   6 -16   70.11   18.98   0
   5  -1   7   14.09   22.67   0
   5   1  14  140.63   20.22   0
   5   3 -13  114.98   22.67   0
   6   2 -12 1198.99   28.62   0
   6   4 -15   78.71   21.81   0
   6   8 -19  135.87   20.71   0
   7  -1  -5  135.74   33.59   0
   7   3  17   21.21   19.45   0
   8   0  -9   40.05   25.48   0
   8   0  11    3.83   20.07   0
   8   2 -13   38.88   16.30   0
   8   8 -20   10.77   18.99   0
   9   3  17    0.87   20.12   0
  10   0 -10 1707.13   32.07   0
  10   2 -14  233.87   20.33   0
  10   2  15   59.60   20.18   0
  10   4 -17  115.88   21.10   0
  10   6 -19   -1.14   15.90   0
  10   8 -21   84.48   19.71   0
  11  -1   7   27.75   25.81   0
  11   3 -16   56.53   20.23   0
  12   0  10   32.10   20.74   0
  12   2 -15   57.28   19.22   0
  12   2  14   44.21   22.80   0
  12   6 -20   14.78   19.36   0
  13  -1  -8  247.65   30.83   0
  13  -1   6   79.46   25.15   0
  13   5 -19   89.26   15.91   0
  13   7 -21   21.70   16.02   0
  14   0 -11   13.55   20.61   0
  14   2  13   34.00   23.02   0
  15  -1  -8  151.07   27.79   0
  15  -1   4   92.92   30.02   0
  15   3 -17  460.17   22.02   0
  16   6 -21    8.50   19.74   0
  17   1   9  195.41   25.21   0
  17   5 -20   23.62   20.86   0
  18   0 -11   10.72   22.69   0
  18   4 -19   42.57   19.73   0
  19  -1  -6   19.49   38.91   0
  19   5 -20   41.34   20.43   0
  20   4 -19   16.32   19.93   0
  21   3 -17   65.79   19.87   0
  22   2 -15  238.98   26.15   0
  23   1 -12   24.71   26.35   0
  24   2 -14    0.62   23.55   0
 -15  11  13  166.14   24.57   0
 -14  10  14   32.03   22.72   0
 -14  12  -1   93.17   39.29   0
 -13   9  15  117.22   20.82   0
 -13  11  -2   48.73   35.17   0
 -13  11  18   19.03   19.90   0
 -13  13  -4    4.13   29.42   0
 -12   8  15   58.81   20.40   0
 -12  10  18   61.06   22.49   0
 -12  12  -5   47.19   31.23   0
 -11   7   0   44.87   53.54   0
 -10   6   0  387.88   58.11   0
 -10   6  14  464.70   23.15   0
 -10   8  18    3.51   20.61   0
 -10  12  -8  124.37   24.90   0
  -9   5  13  260.96   20.93   0
  -9   7  -4  144.05   28.33   0
  -9   9  20   30.57   21.57   0
  -9  13 -10   29.46   23.33   0
  -8   4  11   52.67   23.83   0
  -8   6  -4  759.33   36.88   0
  -8   6  17   25.30   18.30   0
  -8   8  -7   68.77   25.79   0
  -8   8  20   17.62   19.47   0
  -8  10  -9   53.26   23.20   0
  -7   3   4  886.12   46.46   0
  -7   3   9  104.12   25.41   0
  -7   5  16   25.39   20.10   0
  -7   7  -7   56.72   21.89   0
  -7  11 -11   72.16   20.48   0
  -6   4  15   72.95   16.48   0
  -6   6  -7   78.71   21.81   0
  -5   3  13  108.61   19.79   0
  -4   2  11  139.03   22.87   0
  -3   1   8  216.16   22.87   0
  -3   3  15   98.78   21.48   0
  -3   7  21   72.77   19.63   0
  -3  11 -15   22.13   19.61   0
  -2   2  13  758.47   26.29   0
  -1   1  -3 1565.05   51.47   0
  -1   1  11  212.30   23.26   0
  -1   3  -8  224.85   26.40   0
  -1   3  16   21.62   19.87   0
   0   0   7   -1.05   26.57   0
   0   4 -11  864.21   25.74   0
   0   4  18   28.14   19.50   0
   0   6  21   24.75   16.27   0
   0  10 -17   32.17   20.42   0
   1   3  17   29.25   16.44   0
   1   5 -13   29.81   19.88   0
   1   9 -17   35.88   19.79   0
   2   2  15   88.28   21.41   0
   2   6 -15   87.22   20.54   0
   2   8 -17   27.91   19.11   0
   3  -1   3   33.71   33.07   0
   3   1  -8  238.22   26.63   0
   3   1  13   93.68   20.02   0
   3   3 -12  181.68   21.86   0
   3   3  17   39.37   18.82   0
   3   5  20   30.27   16.04   0
   4   0  -6   38.20   31.13   0
   4   2 -11  160.98   22.77   0
   4   4 -14  292.58   20.57   0
   5  -1  -3 4807.54   86.45   0
   5   3  17   13.93   20.02   0
   5   5 -16   13.67   19.43   0
   7  -1   7   65.24   22.23   0
   7   1 -11   -2.01   21.46   0
   7   1  13   84.07   19.74   0
   7   5 -17   13.83   15.37   0
   7   7 -19   44.49   16.54   0
   8   2  15   87.20   19.78   0
   9  -1   7  165.34   25.39   0
   9   1 -12 1717.13   27.36   0
   9   1  13   31.98   20.89   0
   9   5 -18   20.64   16.02   0
   9   7 -20   14.08   15.71   0
  10   0  10  165.31   23.90   0
  11   1 -13  121.58   19.07   0
  11   1  12  317.56   26.40   0
  11   5 -19   29.60   19.23   0
  11   7 -21    3.91   19.23   0
  12   0 -11   29.80   20.76   0
  12   4 -18   75.39   15.86   0
  13   3 -17   80.55   19.77   0
  14   6 -21   32.14   20.18   0
  15   1 -14   46.05   20.22   0
  15   1  10  -20.07   23.05   0
  15   5 -20   81.76   20.28   0
  16   0   7   -5.24   24.04   0
  16   2 -16   10.06   19.22   0
  16   4 -19  146.10   21.10   0
  17  -1  -8   16.28   30.50   0
  17  -1   1  268.12   40.60   0
  17   1 -14   71.25   19.36   0
  17   3 -18   31.26   19.45   0
  18   0   5   -1.40   28.03   0
  18   2 -16  106.76   20.98   0
  19   1 -14  116.69   23.44   0
  19   1   7  110.16   26.32   0
  19   3 -18  -16.16   23.03   0
  20   0 -11    9.72   26.52   0
  20   2 -16   25.29   20.12   0
  22   0  -9   20.40   30.91   0
  23   3 -17  103.24   20.72   0
  25   1 -10   77.54   33.96   0
 -15  11   6   15.37   37.36   0
 -15  11  11   -2.59   27.50   0
 -15  11  12  110.46   24.55   0
 -14  10   4   13.13   47.93   0
 -14  10  13   11.38   22.89   0
 -14  14  -3   23.69   34.11   0
 -13   9  14   84.68   23.85   0
 -12   8  14   30.73   19.83   0
 -12  10  -3    1.79   31.84   0
 -11   7  14  339.80   22.56   0
 -10   6  13   77.75   20.91   0
 -10   8  -4   22.48   27.99   0
 -10   8  17   94.18   23.84   0
 -10  10  20  -12.25   20.69   0
  -9   5  12   24.15   20.68   0
  -9   7  17  202.07   21.59   0
  -9   9  -7   14.73   22.86   0
  -9  11  -9  140.34   25.44   0
  -8   6  16  172.31   20.11   0
  -8   8  19   17.45   19.17   0
  -8  12 -11   40.34   24.23   0
  -7   3   5  383.72   36.63   0
  -7   3   6  963.05   38.23   0
  -7   3   7  242.52   31.18   0
  -7   3   8  233.75   27.48   0
  -7   5  -4  411.68   30.30   0
  -7   5  15    6.35   19.77   0
  -7   7  19   42.12   17.57   0
  -6   4  14   23.23   19.90   0
  -6   6  18  219.89   20.17   0
  -6   8 -10   69.40   23.53   0
  -6  12 -13   28.81   20.17   0
  -5   5  -7    8.65   21.58   0
  -5   5  17   25.42   20.87   0
  -5   7 -10  120.65   21.95   0
  -5   7  20  116.00   21.17   0
  -5   9 -12   -4.34   19.73   0
  -4   4  16  110.54   21.27   0
  -4   6  19   92.14   21.19   0
  -4   8 -12   54.73   19.53   0
  -4  10 -14    8.97   22.48   0
  -3   1   6  209.00   32.63   0
  -3   1   7  388.90   26.24   0
  -3   3  -6  111.85   27.57   0
  -3   5  18   83.58   19.66   0
  -3   7 -12   25.93   19.91   0
  -3   9 -14   17.02   20.37   0
  -2   4  -9   15.25   21.93   0
  -2   4  17   90.24   20.54   0
  -2   6 -12  403.29   20.77   0
  -2   6  20   19.80   16.78   0
  -2   8 -14  151.55   20.38   0
  -1   1  10   60.88   23.64   0
  -1   7 -14   18.32   19.91   0
  -1   7  21   47.32   20.12   0
  -1  11 -17   -6.30   16.59   0
   0   2  14    3.42   21.01   0
   0   6  20   34.41   19.52   0
   1   1  -6 1552.81   40.18   0
   1   1  12  542.54   20.40   0
   1   5  19   43.98   20.50   0
   2   0   9   68.91   24.76   0
   2   4 -13   89.38   20.32   0
   2   4  18   30.73   19.82   0
   3   5 -15  286.00   21.85   0
   3   7 -17  322.67   17.67   0
   4   2  15  555.70   19.66   0
   4   4  18   18.40   19.41   0
   4   6 -17  132.76   20.27   0
   4  10 -20   50.54   16.49   0
   5  -1   6   -1.86   25.41   0
   5   1  13  588.51   20.21   0
   5   5  19   60.20   19.79   0
   5   9 -20   26.40   19.01   0
   6   0  10  113.41   19.74   0
   6   2  15   26.60   16.40   0
   6   4  18   81.98   16.30   0
   7   3 -15   15.30   19.93   0
   7   9 -21   -9.39   16.07   0
   8   0  10  276.59   22.23   0
   8   2 -14   24.07   20.99   0
   8   4 -17    9.51   19.44   0
   8   6 -19   32.86   16.03   0
   8   8 -21   24.50   18.77   0
   9  -1  -7  627.67   32.71   0
   9   3  16    7.38   21.71   0
  10   2 -15   20.07   19.53   0
  10   2  14   32.04   19.94   0
  10   6 -20  -16.35   19.61   0
  11  -1  -8    7.37   25.03   0
  11  -1   6   32.90   24.89   0
  11   3 -17  400.48   22.36   0
  11   3  15   78.89   20.86   0
  12   0   9   26.06   20.16   0
  13  -1   5  158.19   26.91   0
  13   1 -14  209.14   20.38   0
  13   1  11   17.94   19.93   0
  13   7 -22   27.11   19.59   0
  14   0 -12   24.30   23.57   0
  14   0   8   34.80   20.39   0
  14   2 -16   17.67   18.33   0
  14   4 -19  108.99   20.90   0
  15  -1  -9   72.60   26.94   0
  15   3 -18   67.95   21.54   0
  16   0 -12  878.74   28.24   0
  16   2  11   33.43   23.30   0
  17   5 -21  113.47   20.64   0
  18   0 -12   17.37   22.67   0
  19  -1  -7  285.72   39.47   0
  20   0   2  556.82   39.11   0
  21   1 -14   21.52   23.29   0
  22   2 -16   69.47   25.08   0
  23   1 -13   49.78   26.80   0
  24   2 -15   37.19   23.85   0
  25   1 -11    6.80   33.93   0
 -15  11   7   30.32   35.50   0
 -15  11   8   30.56   33.34   0
 -15  11   9   10.65   30.82   0
 -15  11  10    9.74   27.37   0
 -14  10  12  -16.35   22.45   0
 -14  12  16   31.67   23.14   0
 -13   9  13  101.96   23.69   0
 -13  11  17   -9.81   19.58   0
 -12   8  13  234.36   23.96   0
 -12  10  17   22.06   19.29   0
 -11   7  13   48.59   20.58   0
 -11   9  17   39.92   20.29   0
 -10   6  12   44.56   23.97   0
  -9   5  11   18.45   23.90   0
  -9   7  16   25.93   19.75   0
  -9   9  19   -0.22   20.33   0
  -7   7  18    2.67   17.94   0
  -7   9 -10   38.49   23.53   0
  -6  10 -12   14.39   19.40   0
  -5   3  -3  161.91   35.64   0
  -5   3  12   27.52   20.96   0
  -5  11 -14   73.85   20.21   0
  -4   2  10  494.10   22.59   0
  -4   4  -7  155.54   23.06   0
  -4   6 -10   -4.70   21.52   0
  -4   8  21    8.22   19.84   0
  -3   1   3   19.68   43.33   0
  -3   1   4  440.71   44.69   0
  -3   1   5   14.06   34.57   0
  -3   3  14   50.17   21.75   0
  -3   5 -10   61.99   19.99   0
  -3   7  20   28.65   20.45   0
  -3  11 -16   14.69   20.12   0
  -2   2  -5  460.92   32.40   0
  -2   2  12   31.33   21.73   0
  -2  10 -16   74.77   21.07   0
  -1   3  15   66.89   21.03   0
  -1   5 -12  820.51   24.11   0
  -1   9 -16   91.59   17.21   0
   0   0   5  118.42   35.80   0
   0   4  17   52.91   19.81   0
   0   6 -14  190.03   16.92   0
   0   8 -16  248.78   18.13   0
   1   3 -11  129.15   22.32   0
   1   5 -14   44.28   19.55   0
   1   7 -16   -4.14   18.81   0
   2   0   8 1246.88   32.62   0
   2   2 -10   57.55   22.98   0
   2   2  14  136.25   20.32   0
   2   6  20  120.98   20.19   0
   3   1  12   31.09   21.30   0
   3   3  16  286.90   21.77   0
   3   5  19   70.33   16.38   0
   3   9 -19   37.72   15.11   0
   4   4 -15   28.42   22.17   0
   4   8 -19   32.29   20.67   0
   5  -1   5   54.33   26.34   0
   5   3 -14   -5.82   21.20   0
   5   3  16    6.30   19.35   0
   5   7 -19  618.84   24.82   0
   6   2 -13  641.66   24.41   0
   6   4 -16   15.73   16.58   0
   7  -1   6  795.96   28.72   0
   7   1  12   11.13   20.28   0
   7   3  16   55.87   17.64   0
   7   5 -18    4.10   19.62   0
   7   7 -20   29.34   19.88   0
   8   0 -10  426.13   25.91   0
   8   2  14   69.99   20.81   0
   8   4  17   25.97   21.60   0
   9  -1   6  105.44   25.57   0
   9   1 -13   23.45   19.32   0
   9   1  12   29.87   19.66   0
   9   5 -19   -3.03   19.33   0
   9   7 -21   16.86   19.45   0
  10   0 -11   31.64   20.69   0
  10   0   9   17.01   24.34   0
  10   4 -18   49.29   16.71   0
  11   1 -14   15.32   18.60   0
  12   2 -16  102.10   20.33   0
  12   2  13  514.06   24.64   0
  13  -1  -9  259.54   28.01   0
  13   3 -18   19.65   19.06   0
  13   3  14   10.36   19.76   0
  14   2  12    9.60   21.20   0
  14   6 -22   14.74   18.26   0
  15  -1   3   17.45   27.22   0
  15   1 -15  173.80   20.84   0
  15   5 -21   84.01   20.66   0
  16   0   6  131.06   25.06   0
  16   2 -17   24.94   19.84   0
  16   4 -20  328.47   22.97   0
  17  -1  -9   33.85   29.65   0
  17   1 -15  136.11   21.00   0
  17   1   8    4.81   23.62   0
  18   0   4  239.72   33.64   0
  18   2 -17   27.27   19.98   0
  18   4 -20   40.54   21.21   0
  19   1 -15    8.34   22.66   0
  19   1   6   25.50   26.11   0
  19   3 -19   60.09   22.28   0
  20   0 -12   38.35   26.28   0
  20   2 -17  220.42   24.06   0
  20   4 -20    6.15   19.97   0
  21   1   4   17.50   27.91   0
 -13   9  12   21.95   22.28   0
 -13  11  16   21.29   23.47   0
 -12   8   0  655.42   67.22   0
 -12   8  12  111.28   24.38   0
 -11   7  12  223.43   25.73   0
 -11   9  -4    0.33   26.50   0
 -11  11  19   40.79   19.62   0
 -11  13  -8   31.89   25.27   0
 -10   8  16   10.28   20.82   0
 -10  10  -7  137.93   25.94   0
 -10  10  19   11.85   20.60   0
 -10  12  -9   -2.24   27.11   0
  -9   5   0   18.49   51.75   0
  -9   5  10  256.22   26.45   0
  -9  13 -11   15.42   23.24   0
  -8   4   9  213.08   23.14   0
  -8   6  15   58.60   21.39   0
  -8   8  -8  137.14   25.24   0
  -8   8  18   19.79   19.45   0
  -8  10 -10   60.48   22.28   0
  -7   5  14   34.17   19.57   0
  -7   7  -8   39.26   25.28   0
  -7   9  20   24.84   19.94   0
  -7  11 -12   21.37   20.24   0
  -6   4  -4  128.69   28.57   0
  -6   4  13   62.63   19.05   0
  -6   6  -8   40.03   25.11   0
  -6  12 -14  107.56   24.65   0
  -5   3  11   23.77   21.75   0
  -5   5  16   -5.68   20.71   0
  -4   2   9  119.73   27.26   0
  -4   4  15   45.59   17.60   0
  -4   8 -13   31.89   22.45   0
  -3   5  17   33.21   18.98   0
  -3   7 -13   84.27   23.33   0
  -2   4  16   40.61   19.59   0
  -2   6  19    8.50   17.18   0
  -2   8 -15  263.02   22.29   0
  -1   3  -9  239.58   24.68   0
  -1   5  18   47.38   16.59   0
  -1   7  20   29.21   18.98   0
   0   2  -8   24.45   22.12   0
   0   2  13   43.52   18.16   0
   0   6  19   -4.46   20.25   0
   0  10 -18   33.86   20.99   0
   1   3  15   27.50   20.18   0
   1   5  18   63.06   20.39   0
   1   9 -18   -0.30   15.42   0
   2   6 -16   95.59   16.64   0
   2   8 -18   30.94   19.13   0
   3   1  -9  255.70   24.95   0
   3   3 -13  854.56   26.98   0
   3   7 -18   47.27   19.80   0
   4   0  -7   -5.17   27.86   0
   4   0   9   20.84   17.58   0
   4   2 -12  210.83   23.51   0
   4   2  14    8.89   15.30   0
   5   5 -17   -1.53   15.90   0
   5   5  18   32.78   20.74   0
   6   0  -9    9.00   26.85   0
   6   0   9  103.48   22.07   0
   6   2  14   31.11   15.49   0
   6   4  17   -4.41   19.43   0
   6   6 -19   89.24   20.15   0
   7  -1  -6   37.18   26.71   0
   7   1 -12  138.94   18.22   0
   7   5  18   60.53   20.97   0
   8   0   9   93.78   21.87   0
   8   6 -20   -1.15   19.75   0
   9   3 -17   58.06   21.05   0
   9   3  15   12.39   20.48   0
  10   2  13  102.75   21.41   0
  10   4  16    7.90   19.99   0
  10   6 -21   -3.00   18.92   0
  11  -1   5  104.49   25.38   0
  11   1  11   17.54   20.24   0
  11   7 -22   58.16   16.84   0
  12   0   8   12.81   23.22   0
  13  -1   4  407.73   31.48   0
  13   1 -15   47.58   19.42   0
  13   1  10  144.65   21.58   0
  13   5 -21   44.58   19.73   0
  14   0 -13    5.30   23.17   0
  14   0   7   17.14   22.26   0
  14   2 -17   80.10   18.76   0
  14   4 -20  175.90   21.25   0
  15   1   9    1.67   19.57   0
  15   3 -19  365.73   22.53   0
  16   0 -13   92.72   21.17   0
  17  -1   0    4.10   38.74   0
  17   3 -19   95.61   20.27   0
  18   0 -13   30.10   22.21   0
  19  -1  -8  484.54   39.00   0
  21   1 -15    7.10   23.18   0
  22   0 -11   19.54   31.21   0
  22   2 -17  266.86   26.11   0
  23   1 -14   55.74   27.01   0
  25   1 -12   38.13   31.21   0
 -15  13  14   14.06   23.46   0
 -14  10  10   79.21   26.12   0
 -14  12  15   -4.01   20.38   0
 -13   9  11   76.90   22.89   0
 -13  11  -3    2.35   35.29   0
 -13  13  -5   23.53   31.07   0
 -12  10  16   48.80   19.71   0
 -12  12  -6   14.79   28.03   0
 -11   7  11   81.64   25.51   0
 -11  11  18    4.01   18.62   0
 -10   6  11  131.96   22.24   0
 -10  10  18   41.86   20.40   0
  -9   7  -5   80.04   27.35   0
  -9   7  15  404.28   22.19   0
  -9   9  -8   14.19   24.86   0
  -9   9  18   74.05   21.18   0
  -9  11 -10   51.48   23.12   0
  -8   4   8   31.84   23.05   0
  -8   6  -5  129.67   26.91   0
  -8  10  20   47.08   16.51   0
  -8  12 -12   -8.92   23.54   0
  -7   7  17   24.25   19.02   0
  -6   4  12   10.59   19.78   0
  -6   8 -11   40.81   23.46   0
  -6   8  19  125.27   21.61   0
  -5   5  -8  534.43   24.75   0
  -5   7 -11   44.91   20.44   0
  -5   9 -13   13.29   20.86   0
  -4   2   8  655.54   31.45   0
  -4   4  14  296.72   22.64   0
  -4   6 -11  112.67   23.63   0
  -4   8  20    0.52   16.23   0
  -4  10 -15   34.94   19.44   0
  -3   3  -7   29.38   29.37   0
  -3   3  13  795.73   22.80   0
  -3   9 -15  200.00   21.25   0
  -2   2  11   89.76   22.43   0
  -2   4 -10  296.32   22.68   0
  -2   6 -13   55.65   19.72   0
  -2  10 -17   17.82   20.55   0
  -1   3  14  107.17   22.86   0
  -1   7 -15   48.51   19.32   0
  -1   9 -17  235.09   22.58   0
   0   0   4 1473.26   44.31   0
   0   2  12   22.19   20.79   0
   0   4  16   37.43   20.61   0
   0   6 -15   27.95   19.57   0
   0   8 -17  156.41   20.63   0
   1   1  -7  989.77   33.15   0
   1   1  10 1634.25   31.75   0
   1   7  20    2.08   19.79   0
   2   0   7   27.50   26.05   0
   2   2  13   51.00   20.36   0
   2   4 -14  512.70   22.92   0
   3   1  11   26.64   20.24   0
   3   3  15   45.92   21.07   0
   3   5 -16   29.20   15.77   0
   3   5  18    3.11   16.35   0
   3   9 -20   18.46   19.55   0
   4   0   8  786.42   28.22   0
   4   6 -18  557.93   23.94   0
   4   6  19   20.72   18.88   0
   4   8 -20    0.70   19.85   0
   5  -1   4  134.24   28.00   0
   5   1 -11   16.23   17.56   0
   5   1  11  697.64   23.24   0
   5   3 -15  129.86   22.54   0
   5   3  15  237.74   20.61   0
   6   2 -14  764.60   24.85   0
   6   4 -17   -0.35   18.94   0
   6   8 -21   55.35   19.18   0
   7  -1   5   37.26   24.26   0
   7   1  11  774.86   27.45   0
   7   3 -16  157.27   18.06   0
   7   3  15   35.38   20.44   0
   7   7 -21   20.43   19.49   0
   8   2  13  117.75   20.26   0
   8   4 -18  178.13   16.15   0
   8   4  16   27.05   20.34   0
   9  -1  -8 1470.82   34.76   0
   9  -1   5   11.37   25.55   0
   9   1  11   25.69   20.11   0
   9   5 -20   14.82   19.99   0
  10   0 -12  439.33   22.71   0
  10   0   8   63.64   24.34   0
  10   2 -16  112.64   20.56   0
  10   4 -19    0.52   18.73   0
  11  -1  -9  160.85   23.01   0
  11   3 -18   47.56   19.43   0
  11   3  14   70.03   20.50   0
  12   2 -17   67.34   19.95   0
  12   2  12  138.28   20.82   0
  12   4 -20   10.52   17.83   0
  12   6 -22  116.51   19.51   0
  13  -1 -10   64.89   24.63   0
  13   3 -19   87.53   20.05   0
  13   3  13   24.03   18.82   0
  14   2  11  134.09   21.25   0
  15  -1 -10  282.95   26.80   0
  15  -1   2   49.87   30.96   0
  15   1 -16    4.35   19.87   0
  15   3  12    3.62   22.90   0
  15   5 -22   32.14   19.37   0
  16   0   5   14.80   26.89   0
  16   2 -18   -1.93   20.32   0
  16   2  10   53.65   22.00   0
  16   4 -21   52.29   19.95   0
  17  -1 -10   17.55   26.50   0
  17   1 -16   15.81   20.19   0
  17   1   7   14.08   22.34   0
  18   2 -18   39.45   19.45   0
  18   4 -21  171.95   21.69   0
  20   0 -13   32.00   25.22   0
  20   0   1   26.08   33.70   0
  20   2 -18   15.44   19.46   0
  21   1   3   87.56   30.99   0
 -16  14  11   22.37   24.43   0
 -15  13  13   67.51   24.07   0
 -14  10   9   18.54   26.33   0
 -14  12  -2   28.01   36.78   0
 -14  12  14  224.88   26.34   0
 -13   9  10   44.03   25.58   0
 -13  11  15   17.14   19.33   0
 -12   8  11  287.26   23.42   0
 -12  10  -4    7.92   30.94   0
 -12  10  15   30.19   19.68   0
 -11   9  15   14.54   20.24   0
 -11  11  -7   33.85   27.47   0
 -10   6  10  552.13   25.38   0
 -10   8  -5   90.56   28.01   0
 -10   8  15  112.23   20.10   0
  -9   5   9  702.58   27.84   0
  -8   4   6  134.68   30.66   0
  -8   4   7   17.72   21.84   0
  -8   6  14  643.02   23.84   0
  -8   8  17   69.08   19.41   0
  -8  10  19   39.16   20.75   0
  -7   5  -5  293.56   28.95   0
  -7   5  13   38.80   18.53   0
  -7   9 -11   24.50   22.82   0
  -7   9  19   10.01   19.96   0
  -6   6  16   23.86   16.38   0
  -6  10 -13    4.86   19.61   0
  -5   5  15  471.59   19.69   0
  -5   7  18   62.26   15.55   0
  -5   9  20   14.44   19.65   0
  -5  11 -15   48.47   21.09   0
  -4   2  -2    7.97   39.66   0
  -4   4  -8  362.83   26.32   0
  -4   6  17  122.62   20.96   0
  -3   3  12  168.03   22.64   0
  -3   5 -11   51.63   21.04   0
  -3   5  16   48.27   20.22   0
  -2   2  -6  236.68   29.10   0
  -2   4  15   96.84   17.86   0
  -2   6  18   44.30   16.46   0
  -2   8  20   39.56   19.47   0
  -1   1   8   18.58   19.90   0
  -1   3 -10  447.13   24.23   0
  -1   5 -13  186.82   20.30   0
  -1   5  17   -3.21   16.13   0
  -1   7  19   19.70   20.34   0
   0   2  -9  753.19   28.25   0
   1   3 -12  725.01   25.31   0
   1   5 -15   42.11   20.33   0
   1   5  17  111.93   19.99   0
   1   9 -19   16.48   20.36   0
   2   0  -5   27.74   30.03   0
   2   2 -11   87.21   22.10   0
   2   4  16   60.18   20.31   0
   2   6 -17   27.41   19.38   0
   2   8 -19   40.25   19.17   0
   4   2 -13    6.24   22.01   0
   4   2  13  102.80   16.10   0
   4   4 -16  101.22   20.11   0
   4   4  16    9.95   18.83   0
   5  -1   3  327.95   37.80   0
   5   5 -18  140.08   20.13   0
   5   7 -20  103.20   21.85   0
   6   0   8 1873.36   34.05   0
   6   4  16   17.80   19.85   0
   7  -1  -7  485.67   34.25   0
   7   1 -13   51.50   20.00   0
   7   5 -19   67.29   16.49   0
   7   5  17   43.51   20.96   0
   8   0 -11   18.94   17.95   0
   8   0   8   81.90   24.53   0
   8   6 -21    9.49   19.61   0
   9   1 -14  104.69   16.61   0
   9   3  14    2.57   19.69   0
  10   2  12   58.71   20.90   0
  10   4  15   50.76   21.55   0
  11  -1   4  258.22   30.03   0
  11   1 -15 1203.14   25.57   0
  11   1  10  134.33   20.06   0
  11   5 -21   11.44   20.63   0
  12   0 -13    1.36   19.44   0
  12   0   7   17.61   24.44   0
  13  -1   3  158.55   30.70   0
  13   1 -16  279.47   21.71   0
  14   0   6  339.03   28.80   0
  14   2 -18   12.21   20.98   0
  14   4 -21    8.86   19.46   0
  15   1   8   13.67   23.26   0
  16   0 -14  809.57   25.98   0
  17   3 -20   67.11   20.11   0
  18   0 -14   96.15   23.64   0
  18   0   3    7.69   30.37   0
  18   2   8   73.59   24.21   0
  19  -1  -9  634.38   38.60   0
  19   1   5   28.23   27.05   0
  19   3 -20   37.26   19.12   0
  21   1 -16   88.45   23.84   0
  22   0 -12  107.59   27.78   0
  22   2 -18   40.56   23.82   0
  23   1 -15   37.94   23.32   0
  23   1   0   46.79   38.67   0
 -16  14   5   17.51   39.70   0
 -16  14   9   22.79   30.89   0
 -16  14  10    8.26   28.53   0
 -15  13  12   28.70   27.10   0
 -14  10   5   64.39   39.27   0
 -14  10   6   79.33   35.78   0
 -14  10   7   95.89   32.52   0
 -14  10   8   16.91   28.00   0
 -13   9   9   79.92   26.40   0
 -13  11  14   16.82   22.05   0
 -12   8  10   32.08   25.12   0
 -11   7  10  261.87   23.29   0
 -11   9  -5   50.86   26.96   0
 -11  11  17   37.74   19.71   0
 -11  13  -9    3.90   25.24   0
 -10   6   9  420.81   28.18   0
 -10   8  14    6.13   22.70   0
 -10  10  -8   27.66   25.66   0
 -10  12 -10   58.59   23.79   0
  -9   5   8   37.89   24.91   0
  -9   7  14  110.87   21.17   0
  -9  11  19   22.14   20.71   0
  -8   4   3  313.09   46.18   0
  -8   4   4  399.79   40.01   0
  -8   4   5 1566.18   46.51   0
  -8   6  13  100.24   19.63   0
  -8  10 -11   33.33   23.12   0
  -7   5  12   76.21   19.51   0
  -7   7  -9  178.83   25.60   0
  -7   7  16  119.02   19.35   0
  -7  11 -13   47.48   19.62   0
  -6   4  -5   66.60   27.67   0
  -6   4  11   84.08   21.14   0
  -6   6  -9   72.92   25.49   0
  -6   6  15   51.46   20.05   0
  -6   8  18   14.39   18.98   0
  -6  10  20   13.18   15.77   0
  -5   3  -4  589.43   33.96   0
  -5   7  17  222.82   21.15   0
  -4   2   7  529.28   30.86   0
  -4   4  13  323.44   22.21   0
  -4   8 -14   54.96   20.58   0
  -4   8  19   29.25   16.10   0
  -3   7 -14  105.00   20.03   0
  -3   9 -16   18.12   20.65   0
  -3   9  20   13.19   19.29   0
  -2   2  10   38.63   18.38   0
  -2   6 -14    3.97   19.96   0
  -2   8 -16  138.92   21.40   0
  -1   3  13  753.84   25.77   0
  -1   7 -16  332.56   22.29   0
   0   2  11  152.28   23.26   0
   0   4 -13  243.40   20.88   0
   0   4  15    5.08   19.84   0
   0   6  18   22.38   16.40   0
   1   1   9 2984.82   38.78   0
   1   7  19    8.97   20.61   0
   2   0   6  189.83   28.52   0
   2   2  12  -12.59   19.99   0
   2   4 -15   86.97   20.40   0
   2   6  18    4.95   19.80   0
   3   1  10   11.57   21.14   0
   3   3 -14   70.70   18.04   0
   3   3  14   48.11   20.27   0
   3   5 -17   32.21   20.05   0
   3   5  17  -10.74   15.81   0
   3   7 -19  136.40   17.44   0
   3   7  19  118.67   18.91   0
   4   6 -19  121.65   21.00   0
   4   6  18   23.54   18.98   0
   5  -1  -5  983.01   43.70   0
   5   1 -12  212.72   22.63   0
   5   3  14   32.45   20.51   0
   6   4 -18   27.95   19.24   0
   7  -1   4 2163.56   44.35   0
   7   3 -17   45.89   19.98   0
   7   3  14   65.60   19.82   0
   8   2 -16   68.65   20.34   0
   8   2  12   26.69   20.14   0
   8   4 -19   41.51   19.78   0
   8   4  15   40.86   21.30   0
[truncated: 2,601,566 more chars]
