# Supplementary material for: Deca­chloro­cyclo­penta­silanes coordinated by pairs of chloride anions, with different cations, but the same solvent mol­ecules
Source: Acta Crystallogr E Crystallogr Commun. 2017 Nov 21;73(Pt 12):1903–7. doi: 10.1107/S2056989017016310 (PMC5730249; doi:10.1107/S2056989017016310)
Supplement: Supplementary file 2 [file e-73-01903-Isup2.hkl]

data_I                                                                          
_shelx_title ' wa2195 in C2/c'                                                  
_shelx_refln_list_code          4                                               
_shelx_F_calc_maximum      449.87                                               
_exptl_crystal_F_000      2544.00                                               
_reflns_d_resolution_high  0.8170                                               
                                                                                
loop_                                                                           
 _space_group_symop_operation_xyz                                               
 'x, y, z'                                                                      
 '-x, y, -z+1/2'                                                                
 'x+1/2, y+1/2, z'                                                              
 '-x+1/2, y+1/2, -z+1/2'                                                        
 '-x, -y, -z'                                                                   
 'x, -y, z-1/2'                                                                 
 '-x+1/2, -y+1/2, -z'                                                           
 'x+1/2, -y+1/2, z-1/2'                                                         
                                                                                
_cell_length_a    20.9091                                                       
_cell_length_b    15.7423                                                       
_cell_length_c    19.8734                                                       
_cell_angle_alpha  90.000                                                       
_cell_angle_beta  112.451                                                       
_cell_angle_gamma  90.000                                                       
                                                                                
_shelx_F_squared_multiplier     1.000                                           
                                                                                
loop_                                                                           
 _refln_index_h                                                                 
 _refln_index_k                                                                 
 _refln_index_l                                                                 
 _refln_F_squared_calc                                                          
 _refln_F_squared_meas                                                          
 _refln_F_squared_sigma                                                         
 _refln_observed_status                                                         
   4   0   0      88756.58      89934.05       771.42 o                         
   6   0   0      19815.35      21065.88       445.89 o                         
   8   0   0      18753.32      17878.00       372.09 o                         
  10   0   0       2898.44       2192.69       218.45 o                         
  12   0   0      58667.34      61070.25       853.84 o                         
  14   0   0       6833.08       6968.60       244.59 o                         
  16   0   0       2371.68       3629.56       213.14 o                         
  18   0   0       3884.04       4562.15       310.01 o                         
  20   0   0       4343.67       5028.25       326.88 o                         
  22   0   0       7400.17       6080.47       424.72 o                         
   3   1   0       4121.10       3847.22       366.26 o                         
   5   1   0      39093.16      41992.29       412.61 o                         
   7   1   0       1032.66        934.25       174.32 o                         
   9   1   0       1705.60       1704.12       159.75 o                         
  11   1   0       5613.65       6598.79       158.62 o                         
  13   1   0          8.41         35.18       145.45 o                         
  15   1   0       5477.93       6273.19       154.84 o                         
  17   1   0          1.06        232.99       174.32 o                         
  19   1   0        274.76        148.13       175.66 o                         
  21   1   0        828.78        828.81       186.28 o                         
  23   1   0        520.11        700.79       183.24 o                         
   2   2   0      35253.28      32661.43       901.37 o                         
   4   2   0      13376.40      13417.67       306.17 o                         
   6   2   0       1202.47       3571.94       226.14 o                         
   8   2   0         66.46        499.21       163.69 o                         
  10   2   0      44339.30      39823.33       341.53 o                         
  12   2   0       8568.71       8673.63       181.02 o                         
  14   2   0        948.75        755.67       137.52 o                         
  16   2   0       2203.61       2278.16       160.74 o                         
  18   2   0        713.20        824.62       169.59 o                         
  20   2   0        602.90        695.25       201.07 o                         
  22   2   0         97.99        461.03       167.05 o                         
   1   3   0        404.44        104.90       281.36 o                         
   3   3   0      20704.52      19626.42       369.23 o                         
   5   3   0        508.70        326.78       220.05 o                         
   7   3   0      14513.81      15341.62       283.43 o                         
   9   3   0       1977.78       2714.32       197.27 o                         
  11   3   0      18639.54      17707.70       270.60 o                         
  13   3   0        303.07        347.91       160.64 o                         
  15   3   0        979.11        922.02       161.69 o                         
  17   3   0       4014.53       4803.33       192.71 o                         
  19   3   0        186.99        216.44       164.13 o                         
  21   3   0        169.38        402.76       160.40 o                         
  23   3   0        737.06        728.83       178.93 o                         
   0   4   0      28598.20      29184.51       585.24 o                         
   2   4   0       1485.72       4129.92       276.79 o                         
   4   4   0      19863.77      20726.25       318.69 o                         
   6   4   0      13264.45      11816.48       221.02 o                         
   8   4   0       6839.71       7204.13       230.62 o                         
  10   4   0       2213.74       3875.42       181.70 o                         
  12   4   0        137.89        384.83       159.24 o                         
  14   4   0       4291.99       4916.72       171.46 o                         
  16   4   0         44.43        345.12       165.33 o                         
  18   4   0        935.88        524.68       159.23 o                         
  20   4   0        205.60        261.07       167.14 o                         
  22   4   0        810.48        639.04       167.61 o                         
   1   5   0      19873.29      18030.99       396.69 o                         
   3   5   0      32776.14      29348.27       309.40 o                         
   5   5   0       9060.75       8525.51       224.20 o                         
   7   5   0        748.81        741.18       176.60 o                         
   9   5   0          2.74        644.12       179.80 o                         
  11   5   0       1972.06       3490.27       179.34 o                         
  13   5   0       4054.53       3889.50       167.23 o                         
  15   5   0          1.42        343.56       153.48 o                         
  17   5   0        768.51        737.56       167.73 o                         
  19   5   0       2621.96       2582.21       195.67 o                         
  21   5   0        608.79        630.72       159.60 o                         
   0   6   0       2998.74       2421.70       333.41 o                         
   2   6   0       2907.76       3515.85       199.39 o                         
   4   6   0       1258.49       1422.75       178.64 o                         
   6   6   0       1795.60       2908.82       185.05 o                         
   8   6   0       3234.77       4036.75       169.43 o                         
  10   6   0       9665.41       8126.75       185.61 o                         
  12   6   0       8539.54       8540.01       197.89 o                         
  14   6   0       4245.60       3570.26       178.26 o                         
  16   6   0       1192.51       2230.93       169.74 o                         
  18   6   0         54.77        257.10       167.50 o                         
  20   6   0         14.21        490.79       203.27 o                         
  22   6   0        287.75        996.58       184.43 o                         
   1   7   0      38727.80      42777.52       369.39 o                         
   3   7   0       8944.25       9708.70       235.46 o                         
   5   7   0       3235.89       3172.02       174.85 o                         
   7   7   0       1296.55       1696.39       159.27 o                         
   9   7   0       3145.10       4699.82       166.57 o                         
  11   7   0       1186.97       1147.28       160.58 o                         
  13   7   0       3121.47       4387.50       202.97 o                         
  15   7   0       5382.01       5703.41       185.95 o                         
  17   7   0          0.07         79.93       163.02 o                         
  19   7   0        349.59        703.41       168.91 o                         
  21   7   0        523.04        694.52       164.32 o                         
   0   8   0      15323.64      14696.17       454.47 o                         
   2   8   0       4465.18       4520.18       213.90 o                         
   4   8   0          0.10        314.45       166.01 o                         
   6   8   0      11753.21       9450.04       205.35 o                         
   8   8   0       3766.44       2822.14       165.83 o                         
  10   8   0       2880.96       2968.47       155.92 o                         
  12   8   0      15135.73      13914.87       240.50 o                         
  14   8   0        364.79        555.25       156.25 o                         
  16   8   0        159.29        396.09       169.48 o                         
  18   8   0         80.65        144.45       187.47 o                         
  20   8   0        912.15        840.53       184.13 o                         
   1   9   0       3964.68       4259.49       182.36 o                         
   3   9   0      25392.02      27253.49       311.42 o                         
   5   9   0       8459.61       9518.63       208.98 o                         
   7   9   0       1780.77       1440.97       154.60 o                         
   9   9   0      10101.51      10950.54       218.81 o                         
  11   9   0       4172.21       5432.97       210.67 o                         
  13   9   0        358.76       1057.80       170.00 o                         
  15   9   0        714.07        808.13       163.57 o                         
  17   9   0          0.04        165.49       183.84 o                         
  19   9   0       3229.48       2944.53       241.69 o                         
   0  10   0       9298.50      11096.98       330.58 o                         
   2  10   0      13086.63      13417.96       407.82 o                         
   4  10   0      12014.04      11983.55       254.76 o                         
   6  10   0        744.00        654.78       158.36 o                         
   8  10   0        782.85        697.56       159.90 o                         
  10  10   0       9754.90       8685.79       272.01 o                         
  12  10   0      10498.69      11990.45       258.11 o                         
  14  10   0        196.35         73.98       166.59 o                         
  16  10   0         52.44         67.81       180.09 o                         
  18  10   0       3192.37       2454.92       264.81 o                         
  20  10   0       1614.03       1219.95       419.71 o                         
   1  11   0        867.37        910.74       163.65 o                         
   3  11   0       9292.27      10300.23       273.61 o                         
   5  11   0         65.17        236.45       180.57 o                         
   7  11   0       1435.82       1012.50       163.48 o                         
   9  11   0        485.75        664.37       178.61 o                         
  11  11   0       4125.58       2813.64       194.17 o                         
  13  11   0        993.55       1484.54       207.63 o                         
  15  11   0        484.53        593.49       204.13 o                         
  17  11   0        784.85        911.30       206.00 o                         
  19  11   0        419.55        373.73       200.32 o                         
   0  12   0       4769.76       4500.81       272.40 o                         
   2  12   0         42.55        507.79       162.28 o                         
   4  12   0        632.80       1248.12       190.82 o                         
   6  12   0        336.27        483.00       179.72 o                         
   8  12   0       1204.20       1359.19       177.46 o                         
  10  12   0       8245.57       6455.87       394.39 o                         
  12  12   0       3917.26       3468.44       242.88 o                         
  14  12   0        234.09        840.00       237.98 o                         
  16  12   0       3479.45       3078.46       253.36 o                         
  18  12   0       2067.43       1132.36       225.42 o                         
   1  13   0        983.45       1820.26       176.55 o                         
   3  13   0       2170.51       2056.22       161.94 o                         
   5  13   0         98.47        345.22       174.59 o                         
   7  13   0       1487.44       1123.70       235.05 o                         
   9  13   0        280.97        223.74       221.95 o                         
  11  13   0        101.38         87.64       173.51 o                         
  13  13   0        319.73        441.77       198.76 o                         
  15  13   0          6.63        217.53       218.37 o                         
  17  13   0        164.90        244.98       213.53 o                         
   0  14   0      10857.28      10221.53       327.25 o                         
   2  14   0        374.04        613.18       155.72 o                         
   4  14   0        430.11        157.65       149.23 o                         
   6  14   0        501.12        600.73       227.98 o                         
   8  14   0          2.19        139.97       228.06 o                         
  10  14   0        356.80        507.40       201.22 o                         
  12  14   0        362.51        424.84       166.59 o                         
  14  14   0        874.63        673.40       253.55 o                         
   1  15   0        401.65       1077.03       204.84 o                         
   3  15   0        245.59        262.38       179.21 o                         
   5  15   0        698.84        855.34       211.13 o                         
   7  15   0        469.10        156.63       240.06 o                         
   9  15   0        673.47        413.09       249.89 o                         
  11  15   0       3651.71       3322.89       291.81 o                         
  13  15   0        648.10        788.15       256.35 o                         
   0  16   0         80.59        516.07       252.25 o                         
   2  16   0         11.90        213.27       166.03 o                         
   4  16   0        116.15        136.58       190.03 o                         
   6  16   0        300.89        426.82       190.65 o                         
   8  16   0          0.37        137.75       277.66 o                         
  10  16   0        318.03        447.37       200.37 o                         
  12  16   0          2.85        367.98       346.04 o                         
   1  17   0        792.36        731.74       182.87 o                         
   3  17   0         45.82        -22.67       168.85 o                         
   5  17   0         35.99        587.82       174.14 o                         
   7  17   0          7.49        197.83       194.18 o                         
   9  17   0        110.83        461.64       254.94 o                         
   0  18   0        176.01        203.49       245.80 o                         
   2  18   0        361.37         79.74       314.30 o                         
   4  18   0         13.32         51.64       226.40 o                         
   6  18   0        539.16       -134.24       238.67 o                         
   1  19   0        476.40        650.47       233.88 o                         
   3  19   0        112.38        104.20       358.86 o                         
 -23   1   1        713.58       1249.99       198.55 o                         
 -21   1   1       3842.68       3938.66       193.58 o                         
 -19   1   1       1583.98       1260.68       143.52 o                         
 -17   1   1       7101.10       5340.39       160.16 o                         
 -15   1   1       2302.91       2759.21       159.27 o                         
 -13   1   1       4443.50       4182.97       190.78 o                         
 -11   1   1       3379.46       3167.31       172.50 o                         
  -9   1   1      11532.31      11247.29       217.47 o                         
  -7   1   1       9977.17       9857.18       222.89 o                         
  -5   1   1      46341.43      49558.24       508.58 o                         
   3   1   1       6801.41       5525.28       327.87 o                         
   5   1   1        125.85        591.74       240.58 o                         
   7   1   1      14900.92      14963.56       228.02 o                         
   9   1   1      33796.17      32769.45       291.91 o                         
  11   1   1       7942.74       7018.31       157.35 o                         
  13   1   1         17.83        543.76       134.60 o                         
  15   1   1       7441.77       6394.40       182.52 o                         
  17   1   1       6552.48       5236.55       166.06 o                         
  19   1   1          4.03        191.94       167.32 o                         
  21   1   1       6802.13       7752.10       328.93 o                         
 -22   2   1       1880.32       1354.11       159.90 o                         
 -20   2   1        685.42        865.64       172.91 o                         
 -18   2   1        723.22        408.46       161.89 o                         
 -16   2   1       1085.08        809.43       150.78 o                         
 -14   2   1       6718.66       6385.46       169.40 o                         
 -12   2   1       4489.59       3264.56       167.32 o                         
 -10   2   1      14961.86      13444.23       291.62 o                         
  -8   2   1        435.33        362.66       188.88 o                         
  -6   2   1      15791.05      17107.41       306.86 o                         
  -4   2   1      47311.06      46732.13       438.19 o                         
   2   2   1       1050.08       1301.16       292.86 o                         
   4   2   1       6258.08       6173.75       281.41 o                         
   6   2   1     102669.53     101744.19       588.86 o                         
   8   2   1      38169.07      40077.73       298.02 o                         
  10   2   1      56629.00      49922.80       300.56 o                         
  12   2   1      34927.96      31258.57       269.34 o                         
  14   2   1        280.27        246.54       149.37 o                         
  16   2   1       1865.71       2901.81       156.20 o                         
  18   2   1          2.26        200.70       168.76 o                         
  20   2   1        447.58        462.30       178.57 o                         
  22   2   1        233.24        656.03       180.46 o                         
 -23   3   1        733.96       1067.18       169.18 o                         
 -21   3   1         64.65        171.49       155.74 o                         
 -19   3   1       1601.96       1799.64       164.25 o                         
 -17   3   1       1195.42       1208.40       176.30 o                         
 -15   3   1         22.39        376.78       177.82 o                         
 -13   3   1       1264.57       1883.79       178.50 o                         
 -11   3   1      19241.90      20907.07       269.35 o                         
  -9   3   1       9275.49      11155.72       219.03 o                         
  -7   3   1      20339.63      18564.74       269.45 o                         
  -5   3   1      17195.19      15756.50       299.88 o                         
  -3   3   1      41189.55      41287.08       475.56 o                         
  -1   3   1        785.02        678.18       274.08 o                         
   1   3   1       3466.05       3134.50       302.87 o                         
   3   3   1       3922.71       4933.97       271.36 o                         
   5   3   1        100.07        965.35       226.50 o                         
   7   3   1          1.02        277.28       178.03 o                         
   9   3   1      22389.39      25719.74       294.37 o                         
  11   3   1      52928.75      54790.95       310.59 o                         
  13   3   1         82.00        211.59       150.83 o                         
  15   3   1       2362.28       3069.76       155.32 o                         
  17   3   1        519.50        675.02       154.12 o                         
  19   3   1       2813.10       2891.81       172.31 o                         
  21   3   1        204.79        283.14       157.36 o                         
 -22   4   1          2.67        181.03       164.89 o                         
 -20   4   1        281.03        336.51       165.15 o                         
 -18   4   1       2780.68       2571.96       172.23 o                         
 -16   4   1      26796.28      28074.19       282.04 o                         
 -14   4   1       3105.72       4166.74       192.60 o                         
 -12   4   1       1224.67       1788.77       159.45 o                         
 -10   4   1       6538.86       4132.41       176.93 o                         
  -8   4   1       2660.88       4039.12       198.39 o                         
  -6   4   1       9050.71      11478.53       271.93 o                         
  -4   4   1      93025.45      96180.58      1382.50 o                         
  -2   4   1      46067.63      44790.68       427.84 o                         
   0   4   1     202380.78     203179.94      1788.64 o                         
   2   4   1       7158.87       6480.13       266.01 o                         
   4   4   1       3416.66       3600.39       251.85 o                         
   6   4   1      20487.19      23416.34       335.97 o                         
   8   4   1       6652.02       5788.82       185.35 o                         
  10   4   1      27989.19      25297.14       345.93 o                         
  12   4   1       3408.28       3892.72       198.85 o                         
  14   4   1         76.83        100.91       148.64 o                         
  16   4   1         32.35         90.55       154.44 o                         
  18   4   1       2531.31       2650.92       175.22 o                         
  20   4   1        486.20        876.05       200.23 o                         
  22   4   1       1143.47       1164.00       182.06 o                         
 -23   5   1       1182.29       1245.40       256.25 o                         
 -21   5   1         16.55        299.52       171.12 o                         
 -19   5   1       2762.43       2949.35       176.49 o                         
 -17   5   1       1605.69       2083.41       177.98 o                         
 -15   5   1        347.28        743.17       169.45 o                         
 -13   5   1       6597.85       5541.48       194.41 o                         
 -11   5   1       7537.99       7658.37       193.34 o                         
  -9   5   1        385.57        525.31       167.92 o                         
  -7   5   1        200.17       1086.73       183.00 o                         
  -5   5   1       3001.82       2462.50       207.93 o                         
  -3   5   1      17661.21      18864.15       268.85 o                         
  -1   5   1      58361.15      61707.82       547.61 o                         
   1   5   1       8327.11       9427.55       343.63 o                         
   3   5   1      14023.04      13720.19       272.43 o                         
   5   5   1         50.54        516.38       191.54 o                         
   7   5   1       6134.89       7069.33       223.97 o                         
   9   5   1       7819.01       9723.57       235.83 o                         
  11   5   1      11929.29      12360.80       235.08 o                         
  13   5   1       2877.93       2929.99       164.99 o                         
  15   5   1        116.65        221.90       151.77 o                         
  17   5   1       1684.11       2312.66       158.17 o                         
  19   5   1         78.47        318.52       157.36 o                         
  21   5   1         69.07        535.90       155.37 o                         
 -22   6   1        938.61        879.57       172.44 o                         
 -20   6   1        326.35        711.95       177.08 o                         
 -18   6   1        447.15        456.86       159.91 o                         
 -16   6   1        457.22        707.48       173.75 o                         
 -14   6   1       4129.95       4241.80       207.26 o                         
 -12   6   1        608.43        716.75       151.41 o                         
 -10   6   1       1927.22       2624.07       161.64 o                         
  -8   6   1       2112.24       1833.92       163.81 o                         
  -6   6   1       5164.46       3915.26       201.35 o                         
  -4   6   1       4974.73       5073.74       228.03 o                         
  -2   6   1      25234.64      24075.92      1108.04 o                         
   0   6   1      43367.24      44489.22       447.61 o                         
   2   6   1      15144.14      15376.06       572.83 o                         
   4   6   1       6779.28       6411.28       206.16 o                         
   6   6   1      21573.71      18636.03       312.35 o                         
   8   6   1      12404.00      10577.78       200.61 o                         
  10   6   1       3093.70       3311.30       171.19 o                         
  12   6   1         54.79        484.93       153.18 o                         
  14   6   1       1138.57       1301.41       157.61 o                         
  16   6   1       1188.47       1045.46       153.23 o                         
  18   6   1       1594.93       1682.68       189.15 o                         
  20   6   1        469.46        564.53       182.24 o                         
 -21   7   1         36.91        101.99       171.24 o                         
 -19   7   1       1057.06       1243.11       161.25 o                         
 -17   7   1       2124.68       2830.42       174.59 o                         
 -15   7   1        859.67       1520.03       190.53 o                         
 -13   7   1       2479.66       3576.48       177.19 o                         
 -11   7   1       3320.40       3926.68       154.46 o                         
  -9   7   1       5765.50       5103.72       150.22 o                         
  -7   7   1       2186.29       2448.99       173.29 o                         
  -5   7   1       7886.55       7306.53       197.04 o                         
  -3   7   1      56614.20      55275.31       671.97 o                         
  -1   7   1       2488.18       2041.36       224.30 o                         
   1   7   1      10684.73      11187.05       285.02 o                         
   3   7   1       2654.54       1905.97       175.38 o                         
   5   7   1       5621.85       6975.14       200.52 o                         
   7   7   1      30750.66      29252.17       312.70 o                         
   9   7   1       2482.99       3916.19       159.64 o                         
  11   7   1       9757.88      10203.54       190.90 o                         
  13   7   1       7668.57       9013.86       221.79 o                         
  15   7   1       1280.26       1562.10       159.78 o                         
  17   7   1        341.34        545.07       198.59 o                         
  19   7   1          0.04        379.01       165.57 o                         
  21   7   1        277.65        513.37       187.14 o                         
 -20   8   1       1538.55       1473.13       177.68 o                         
 -18   8   1        155.86        379.38       194.29 o                         
 -16   8   1         39.92        378.08       182.89 o                         
 -14   8   1       2545.07       2208.70       189.34 o                         
 -12   8   1        183.08       2050.58       184.75 o                         
 -10   8   1       1161.86        940.37       144.92 o                         
  -8   8   1        848.60        920.64       150.52 o                         
  -6   8   1       2724.97       2848.40       185.95 o                         
  -4   8   1      27073.97      27446.47       276.32 o                         
  -2   8   1       1514.00       3841.11       229.03 o                         
   0   8   1       2084.43       1457.21       183.86 o                         
   2   8   1       4089.25       4449.55       217.77 o                         
   4   8   1       2566.01       2843.41       172.15 o                         
   6   8   1         98.09        621.35       179.07 o                         
   8   8   1        206.93        872.86       186.16 o                         
  10   8   1          0.46        303.24       150.86 o                         
  12   8   1       2397.51       3521.02       194.33 o                         
  14   8   1       1504.50       1606.71       161.17 o                         
  16   8   1         10.07        141.86       190.34 o                         
  18   8   1       4120.61       3570.00       216.02 o                         
  20   8   1       1564.66       1566.23       165.77 o                         
 -21   9   1       1296.03        795.59       191.33 o                         
 -19   9   1       1551.94       1449.64       171.51 o                         
 -17   9   1         47.95        349.28       186.89 o                         
 -15   9   1         48.45        220.49       161.04 o                         
 -13   9   1       2947.82       3385.14       205.84 o                         
 -11   9   1       1155.15       1770.63       164.24 o                         
  -9   9   1       6060.12       6922.56       183.41 o                         
  -7   9   1       6165.29       6756.51       192.60 o                         
  -5   9   1       3908.35       4652.51       206.19 o                         
  -3   9   1      25707.86      26367.33       369.26 o                         
  -1   9   1       1120.46       2220.47       168.26 o                         
   1   9   1      12068.10      11470.20       202.87 o                         
   3   9   1       5739.26       5927.02       235.94 o                         
   5   9   1          3.44        165.56       164.92 o                         
   7   9   1       1875.06       1607.95       186.44 o                         
   9   9   1        134.73        720.24       176.11 o                         
  11   9   1       3052.66       3873.61       188.50 o                         
  13   9   1        299.14        772.62       162.94 o                         
  15   9   1       1353.87       1561.75       161.31 o                         
  17   9   1        504.48        354.93       169.69 o                         
  19   9   1       2017.26       1763.61       179.41 o                         
 -20  10   1        513.11        893.02       197.45 o                         
 -18  10   1        560.73        409.69       199.62 o                         
 -16  10   1        109.88        453.53       166.01 o                         
 -14  10   1        960.08        838.76       174.69 o                         
 -12  10   1       2446.44       2223.61       178.33 o                         
 -10  10   1       2956.54       2767.94       174.84 o                         
  -8  10   1         72.65        175.37       189.83 o                         
  -6  10   1       6268.64       4550.75       200.97 o                         
  -4  10   1        236.63       1608.51       195.02 o                         
  -2  10   1         10.02       1043.70       215.88 o                         
   0  10   1      11050.36       9705.60       210.59 o                         
   2  10   1       2314.07       2348.19       162.04 o                         
   4  10   1        595.46        394.64       166.74 o                         
   6  10   1       5562.58       6839.05       209.48 o                         
   8  10   1       2873.77       2975.72       190.55 o                         
  10  10   1          3.14        290.61       168.07 o                         
  12  10   1        261.44        704.22       171.17 o                         
  14  10   1       3743.64       3263.20       243.96 o                         
  16  10   1        176.96        350.61       187.19 o                         
  18  10   1       3780.91       3487.82       359.91 o                         
 -19  11   1       2825.77       2896.95       234.90 o                         
 -17  11   1       3168.85       2469.38       239.66 o                         
 -15  11   1        407.67        679.10       169.02 o                         
 -13  11   1       4539.13       4231.12       210.13 o                         
 -11  11   1      15156.61      16931.08       594.52 o                         
  -9  11   1      11129.46      11729.24       358.37 o                         
  -7  11   1       3873.49       3029.02       189.24 o                         
  -5  11   1       1047.12        599.92       186.48 o                         
  -3  11   1         11.44        291.83       180.62 o                         
  -1  11   1       1902.26       1770.02       155.18 o                         
   1  11   1       1691.39       1421.85       140.57 o                         
   3  11   1        620.15        973.66       199.00 o                         
   5  11   1       1577.00        905.27       198.18 o                         
   7  11   1          7.41        116.10       177.17 o                         
   9  11   1       2588.11       3285.15       200.99 o                         
  11  11   1       7112.95       6734.31       333.24 o                         
  13  11   1       1279.26       1188.20       213.18 o                         
  15  11   1         10.45        440.12       187.17 o                         
  17  11   1       3610.10       3300.22       328.08 o                         
 -18  12   1          3.57       -229.11       229.11 o                         
 -16  12   1        339.77        125.88       241.21 o                         
 -14  12   1          7.68         55.52       174.58 o                         
 -12  12   1        716.76        840.65       184.10 o                         
 -10  12   1        102.51        154.82       157.39 o                         
  -8  12   1         31.07        181.90       158.91 o                         
  -6  12   1        532.60        653.26       222.70 o                         
  -4  12   1       1052.60       1298.27       223.43 o                         
  -2  12   1       3436.27       2996.61       188.05 o                         
   0  12   1       7168.27       6320.66       332.42 o                         
   2  12   1       2171.15       2409.81       165.91 o                         
   4  12   1       1345.91       1793.71       236.50 o                         
   6  12   1        465.83       1151.72       209.87 o                         
   8  12   1       3460.75       3998.68       188.53 o                         
  10  12   1       2451.57       2569.54       175.80 o                         
  12  12   1        150.65        355.67       158.17 o                         
  14  12   1       2544.14       2126.60       194.03 o                         
  16  12   1          4.08        462.71       206.74 o                         
 -17  13   1       3623.34       2516.31       481.92 o                         
 -15  13   1         59.76        546.69       208.02 o                         
 -13  13   1       3077.18       2412.47       317.11 o                         
 -11  13   1       2974.97       2900.29       209.44 o                         
  -9  13   1        313.80        368.83       163.69 o                         
  -7  13   1         76.87        -29.74       237.24 o                         
  -5  13   1        333.88        414.81       189.66 o                         
  -3  13   1         35.43        885.41       173.66 o                         
  -1  13   1      15677.15      16677.39       214.55 o                         
   1  13   1      13111.04      12338.87       260.50 o                         
   3  13   1        584.68        894.68       165.13 o                         
   5  13   1        923.18       1141.77       274.30 o                         
   7  13   1       2511.50       1865.91       242.25 o                         
   9  13   1       1014.17        805.80       178.38 o                         
  11  13   1        610.98        786.32       168.58 o                         
  13  13   1       2683.88       2464.55       238.42 o                         
  15  13   1        527.54        866.86       274.97 o                         
 -16  14   1        393.52        656.92       195.59 o                         
 -14  14   1       2027.91       1833.01       311.05 o                         
 -12  14   1        117.90        227.46       170.17 o                         
 -10  14   1        139.16        230.42       180.27 o                         
  -8  14   1        343.92        722.90       198.09 o                         
  -6  14   1       5326.28       4721.90       286.34 o                         
  -4  14   1       3339.90       3666.33       221.95 o                         
  -2  14   1        183.72         49.67       160.89 o                         
   0  14   1         45.35        181.35       185.56 o                         
   2  14   1       1047.08        734.10       177.18 o                         
   4  14   1         64.58        548.89       160.34 o                         
   6  14   1        267.69        372.37       196.39 o                         
   8  14   1        249.82        746.67       201.70 o                         
  10  14   1        622.48        977.13       206.62 o                         
  12  14   1          0.19        396.56       224.43 o                         
  14  14   1         63.35         86.56       194.48 o                         
 -13  15   1       1083.82        644.45       205.79 o                         
 -11  15   1        478.50        557.67       165.94 o                         
  -9  15   1         39.24        333.40       193.61 o                         
  -7  15   1       3069.34       2490.22       434.61 o                         
  -5  15   1       3746.65       4535.67       217.20 o                         
  -3  15   1         28.52        352.51       158.07 o                         
  -1  15   1          0.88        454.78       152.49 o                         
   1  15   1        378.07        446.23       183.33 o                         
   3  15   1         39.40        650.22       236.52 o                         
   5  15   1         53.59        339.81       166.17 o                         
   7  15   1        366.01        212.06       286.57 o                         
   9  15   1        107.19        -25.81       308.55 o                         
  11  15   1         17.63         94.46       350.54 o                         
  13  15   1       1052.15        990.91       229.30 o                         
 -12  16   1        967.49       1306.37       232.53 o                         
 -10  16   1        420.08        568.19       214.05 o                         
  -8  16   1        371.74        191.99       229.59 o                         
  -6  16   1         14.52        187.41       175.10 o                         
  -4  16   1          8.62        124.95       157.31 o                         
  -2  16   1       2184.35       2376.75       209.22 o                         
   0  16   1       2096.67       2032.13       198.35 o                         
   2  16   1        519.29        475.48       194.06 o                         
   4  16   1          1.45        -12.09       182.52 o                         
   6  16   1         24.04         91.11       199.60 o                         
   8  16   1        304.92        220.66       313.38 o                         
  10  16   1       3359.82       3954.30       733.66 o                         
  12  16   1       1412.18        643.05       358.40 o                         
  -9  17   1         78.94        407.01       319.88 o                         
  -7  17   1         99.65        153.63       188.78 o                         
  -5  17   1         26.48       -175.71       175.71 o                         
  -3  17   1         10.88        110.84       165.66 o                         
  -1  17   1        154.23        419.94       249.02 o                         
   1  17   1        195.32        511.18       196.93 o                         
   3  17   1         55.27        131.98       172.46 o                         
   5  17   1        290.11        498.00       182.56 o                         
   7  17   1        122.55        285.02       181.30 o                         
   9  17   1         45.49        441.69       261.76 o                         
  -8  18   1        191.14         52.57       225.80 o                         
  -6  18   1        523.38        643.56       234.42 o                         
  -4  18   1         10.31         50.64       302.17 o                         
  -2  18   1        198.41        192.18       178.83 o                         
   0  18   1       1436.20       1026.58       350.84 o                         
   2  18   1         15.49       -164.67       194.73 o                         
   4  18   1          7.67        196.22       232.71 o                         
   6  18   1        158.50        347.59       209.01 o                         
  -3  19   1        149.97        269.87       323.64 o                         
  -1  19   1         37.34        103.22       239.73 o                         
   1  19   1         56.01        295.90       281.61 o                         
 -24   0   2       2201.39       2130.13       272.54 o                         
 -22   0   2       3776.93       2870.60       234.78 o                         
 -20   0   2        822.43        686.84       192.22 o                         
 -18   0   2        299.37        743.89       218.03 o                         
 -16   0   2      39304.93      42162.77       397.34 o                         
 -14   0   2       3872.25       3633.24       223.83 o                         
 -12   0   2      11097.51      10775.70       264.52 o                         
 -10   0   2        912.64        332.81       222.73 o                         
  -8   0   2        132.50        216.69       241.50 o                         
  -6   0   2      28693.87      30657.55       468.55 o                         
  -4   0   2        651.65        541.16       400.66 o                         
   2   0   2      17078.53      20516.93       607.98 o                         
   4   0   2       5886.74       6492.68       370.75 o                         
   6   0   2      34527.50      35410.71       519.05 o                         
   8   0   2     114856.74     113647.73      1753.11 o                         
  10   0   2       4728.22       2793.70       203.43 o                         
  12   0   2       5063.66       6146.72       192.98 o                         
  14   0   2       5101.44       5221.52       222.16 o                         
  16   0   2       3283.57       3784.29       247.95 o                         
  18   0   2       2835.51       2257.31       239.62 o                         
  20   0   2      11436.57      11277.64       351.51 o                         
  22   0   2       2499.20       2119.66       270.99 o                         
 -23   1   2       1678.01       2121.32       190.31 o                         
 -21   1   2        485.50        492.03       131.75 o                         
 -19   1   2       2621.77       3454.40       168.59 o                         
 -17   1   2         12.30        363.65       155.74 o                         
 -15   1   2      10429.14      12076.89       265.12 o                         
 -13   1   2        835.43        870.16       152.61 o                         
 -11   1   2      10407.41      11404.18       208.82 o                         
  -9   1   2       1820.22       2278.03       165.16 o                         
  -7   1   2     117299.87     111908.45      1201.21 o                         
  -5   1   2      12237.98      14117.98       338.78 o                         
  -3   1   2      18961.53      18619.81       898.81 o                         
   3   1   2      22411.17      18833.83       372.41 o                         
   5   1   2      97986.67      92580.84       867.37 o                         
   7   1   2      45355.24      45163.33       438.85 o                         
   9   1   2         57.59        242.11       172.55 o                         
  11   1   2      24392.17      27668.79       252.77 o                         
  13   1   2        565.39        945.72       137.26 o                         
  15   1   2       1825.43       1269.83       136.55 o                         
  17   1   2        272.10        342.33       166.50 o                         
  19   1   2          1.14        177.03       176.40 o                         
  21   1   2       2453.48       3070.18       227.50 o                         
 -24   2   2        101.32        169.17       161.45 o                         
 -22   2   2        202.44        623.27       170.42 o                         
 -20   2   2        405.04        377.15       163.97 o                         
 -18   2   2       4754.11       4562.99       215.62 o                         
 -16   2   2       2857.18       2713.96       156.29 o                         
 -14   2   2       3159.37       2238.05       146.51 o                         
 -12   2   2       8026.76       8145.69       204.75 o                         
 -10   2   2       9627.02       7633.12       178.06 o                         
  -8   2   2       5479.72       5792.68       210.11 o                         
  -6   2   2     105694.66     101249.52       652.86 o                         
  -4   2   2        985.85       1015.71       256.93 o                         
  -2   2   2      15871.07      19170.53       391.68 o                         
   0   2   2       4813.95       4067.69       849.42 o                         
   2   2   2        176.18        532.95       334.81 o                         
   4   2   2          3.83          4.90       264.46 o                         
   6   2   2        593.30       1832.26       200.16 o                         
   8   2   2        128.70        359.28       178.65 o                         
  10   2   2       9892.43       8953.17       176.07 o                         
  12   2   2       2816.45       3175.15       146.78 o                         
  14   2   2         21.44        188.79       139.96 o                         
  16   2   2        118.91        335.25       155.41 o                         
  18   2   2       1501.80       1861.96       141.74 o                         
  20   2   2         70.85        498.83       181.26 o                         
  22   2   2         57.31        615.39       183.00 o                         
 -23   3   2       1269.78       1797.60       189.58 o                         
 -21   3   2        887.28       1056.08       166.69 o                         
 -19   3   2        698.14        855.90       165.77 o                         
 -17   3   2      11638.93      13655.55       258.82 o                         
 -15   3   2       1067.98        751.46       169.42 o                         
 -13   3   2       4261.07       3404.76       164.46 o                         
 -11   3   2         87.16        225.61       146.70 o                         
  -9   3   2         80.35        131.14       167.40 o                         
  -7   3   2        253.07        861.74       199.93 o                         
  -5   3   2     144797.33     142814.97       844.66 o                         
  -3   3   2      42455.55      42057.54       495.75 o                         
  -1   3   2      22622.52      22523.09       454.23 o                         
   1   3   2      34008.77      32638.45       698.34 o                         
   3   3   2      19551.20      19066.51       388.92 o                         
   5   3   2      15684.87      17138.88       278.25 o                         
   7   3   2      69204.62      67733.66       600.72 o                         
   9   3   2      13274.97      13350.04       239.43 o                         
  11   3   2      12588.61      13151.80       185.63 o                         
  13   3   2       1290.60       1731.50       144.10 o                         
  15   3   2       2990.43       2873.20       154.88 o                         
  17   3   2         26.42         23.29       146.74 o                         
  19   3   2          4.53        149.30       171.05 o                         
  21   3   2       1195.81       1461.54       191.90 o                         
 -22   4   2        413.60        612.81       158.58 o                         
 -20   4   2       3341.95       3230.19       208.26 o                         
 -18   4   2       2459.94       2300.21       199.34 o                         
 -16   4   2       3477.00       4117.55       187.70 o                         
 -14   4   2       6928.12       7337.80       180.44 o                         
 -12   4   2       2059.05       1703.99       158.84 o                         
 -10   4   2       3384.92       3141.48       181.52 o                         
  -8   4   2         62.61        125.41       196.29 o                         
  -6   4   2       3865.70       4067.88       218.02 o                         
  -4   4   2      41044.88      45160.70       440.52 o                         
  -2   4   2         97.16       3157.73       262.99 o                         
   0   4   2      57157.24      61512.63       517.83 o                         
   2   4   2         81.46        520.42       243.19 o                         
   4   4   2       4655.46       4395.94       231.85 o                         
   6   4   2      15651.11      13429.99       260.26 o                         
   8   4   2         44.26        303.04       163.84 o                         
  10   4   2      12852.58      12689.87       229.18 o                         
  12   4   2       1533.97       1560.94       148.10 o                         
  14   4   2       2872.62       3059.37       162.96 o                         
  16   4   2       1164.18        965.64       149.54 o                         
  18   4   2       8629.91       7765.54       213.17 o                         
  20   4   2        618.03        936.56       182.92 o                         
  22   4   2        127.18        286.05       196.41 o                         
 -23   5   2        281.92        641.42       150.10 o                         
 -21   5   2        229.30        315.45       158.98 o                         
 -19   5   2       2224.51       2600.01       177.14 o                         
 -17   5   2       3160.00       3070.55       211.95 o                         
 -15   5   2       1276.43       2431.06       185.51 o                         
 -13   5   2       1665.01       1848.35       158.04 o                         
 -11   5   2       1806.69       2324.46       158.15 o                         
  -9   5   2        667.33        440.74       174.48 o                         
  -7   5   2        343.49        505.81       188.48 o                         
  -5   5   2      28782.64      27725.98       301.34 o                         
  -3   5   2      26307.43      23675.83       348.72 o                         
  -1   5   2      32281.23      28542.48       577.68 o                         
   1   5   2      10576.38      11244.45       391.83 o                         
   3   5   2        262.17        594.93       219.47 o                         
   5   5   2       2850.02       2251.20       213.16 o                         
   7   5   2       9566.67       9079.04       219.22 o                         
   9   5   2       1379.90       2411.80       160.88 o                         
  11   5   2          2.11        316.70       150.62 o                         
  13   5   2       1269.20       1323.88       164.23 o                         
  15   5   2        437.04        675.54       162.94 o                         
  17   5   2       5182.69       5929.54       183.89 o                         
  19   5   2        539.12        664.28       152.19 o                         
  21   5   2       4314.71       4145.63       182.57 o                         
 -22   6   2        122.26        138.48       167.43 o                         
 -20   6   2        336.63        955.65       179.40 o                         
 -18   6   2        903.10       1412.12       172.82 o                         
 -16   6   2        228.57       1354.50       173.79 o                         
 -14   6   2       1528.21       1068.40       162.07 o                         
 -12   6   2       1139.94       1290.45       162.75 o                         
 -10   6   2       2246.02       3210.97       157.53 o                         
  -8   6   2       2549.60       2699.52       178.65 o                         
  -6   6   2       9420.20       8513.61       222.91 o                         
  -4   6   2       2839.13       3297.47       204.37 o                         
  -2   6   2         86.33        140.82       193.70 o                         
   0   6   2        113.19         79.77       203.31 o                         
   2   6   2      14736.10      13354.68       312.09 o                         
   4   6   2       8141.89       8982.13       277.16 o                         
   6   6   2      39150.42      37224.91       376.23 o                         
   8   6   2      30991.38      36898.85       414.74 o                         
  10   6   2       1144.59        879.42       154.66 o                         
  12   6   2         24.93         98.50       150.85 o                         
  14   6   2       5983.54       5488.98       205.38 o                         
  16   6   2        231.50        477.68       160.03 o                         
  18   6   2         11.84        367.82       177.47 o                         
  20   6   2       1554.30       1235.29       182.64 o                         
 -21   7   2       2808.66       2503.21       236.40 o                         
 -19   7   2        746.65        780.41       169.58 o                         
 -17   7   2      10252.09       9525.33       232.45 o                         
 -15   7   2       1638.11       1585.45       165.71 o                         
 -13   7   2          6.87        349.05       151.17 o                         
 -11   7   2        310.74        588.91       143.54 o                         
  -9   7   2          0.36        291.32       148.19 o                         
  -7   7   2       5967.47       6510.95       189.66 o                         
  -5   7   2       1756.23       1396.42       180.99 o                         
  -3   7   2       1299.05       1588.40       198.92 o                         
  -1   7   2      21315.40      20154.07       406.76 o                         
   1   7   2         81.66        410.42       252.80 o                         
   3   7   2       4306.17       3834.91       201.92 o                         
   5   7   2       3332.49       3890.53       233.84 o                         
   7   7   2        741.25       1848.72       201.87 o                         
   9   7   2        506.19        424.42       157.86 o                         
  11   7   2         22.34        204.41       146.78 o                         
  13   7   2       5572.27       6222.68       183.85 o                         
  15   7   2        513.65        709.88       164.41 o                         
  17   7   2        665.18        665.45       185.73 o                         
  19   7   2        960.50        935.37       173.19 o                         
 -22   8   2        806.54        885.07       231.06 o                         
 -20   8   2       1212.09       1412.66       221.77 o                         
 -18   8   2        508.90        721.18       199.76 o                         
 -16   8   2        515.97        297.25       167.38 o                         
 -14   8   2        167.31        440.66       163.52 o                         
 -12   8   2       2738.42       2338.44       151.24 o                         
 -10   8   2       1377.86       1583.27       149.47 o                         
  -8   8   2      10380.51       8155.11       176.22 o                         
  -6   8   2       8712.18       7081.50       230.21 o                         
  -4   8   2        589.85       1730.62       186.22 o                         
  -2   8   2       3207.01       4372.96       239.33 o                         
   0   8   2        797.69       1032.61       196.97 o                         
   2   8   2        319.00        410.34       230.59 o                         
   4   8   2        305.99        698.87       179.64 o                         
   6   8   2       5256.82       4455.05       212.42 o                         
   8   8   2       1760.87       1449.75       181.32 o                         
  10   8   2         11.77        126.19       154.60 o                         
  12   8   2       1710.55       1576.43       176.35 o                         
  14   8   2          4.31        192.38       165.85 o                         
  16   8   2         76.27        119.13       162.56 o                         
  18   8   2        581.01        624.35       168.80 o                         
  20   8   2         61.84        123.95       178.54 o                         
 -21   9   2        412.10        605.30       177.41 o                         
 -19   9   2        522.29        778.49       203.82 o                         
 -17   9   2       3971.10       3944.74       230.42 o                         
 -15   9   2       4607.04       3499.74       196.76 o                         
 -13   9   2       1377.44       1684.32       157.76 o                         
 -11   9   2       3766.91       4382.53       219.67 o                         
  -9   9   2        279.36        376.93       143.46 o                         
  -7   9   2       9695.37      10420.58       197.27 o                         
  -5   9   2      39023.10      39369.37       405.94 o                         
  -3   9   2      50094.51      48940.38      1144.02 o                         
  -1   9   2        109.36        198.75       165.82 o                         
   1   9   2          6.96        460.13       173.42 o                         
   3   9   2       1123.55       1050.68       210.79 o                         
   5   9   2      17093.97      15971.40       274.55 o                         
   7   9   2        696.86       1104.12       175.94 o                         
   9   9   2       4776.50       5783.92       201.89 o                         
  11   9   2       1132.01       1393.85       188.05 o                         
  13   9   2         13.47        335.69       177.48 o                         
  15   9   2       1110.95       1480.08       215.22 o                         
  17   9   2       8614.82       9248.94       301.89 o                         
  19   9   2       1459.87       1200.05       196.98 o                         
 -20  10   2       2308.12       1890.97       253.60 o                         
 -18  10   2         49.82        261.83       177.39 o                         
 -16  10   2        701.74        920.23       178.18 o                         
 -14  10   2        472.17        786.08       193.84 o                         
 -12  10   2       1752.93       2508.98       155.17 o                         
 -10  10   2          8.46        183.85       150.41 o                         
  -8  10   2         12.47        239.04       146.76 o                         
  -6  10   2          6.66        249.59       165.42 o                         
  -4  10   2      14859.11      13974.79       360.96 o                         
  -2  10   2      20787.29      23334.29       471.17 o                         
   0  10   2       4347.07       5018.79       180.11 o                         
   2  10   2         13.97         67.25       163.02 o                         
   4  10   2       1826.26       2525.65       219.14 o                         
   6  10   2         33.06        200.21       168.06 o                         
   8  10   2       3392.68       3026.13       179.56 o                         
  10  10   2      13527.16      12381.69       282.87 o                         
  12  10   2       1199.03       2063.38       159.17 o                         
  14  10   2        143.13        487.33       163.92 o                         
  16  10   2        559.24        952.70       228.85 o                         
  18  10   2       3127.19       2841.79       211.10 o                         
 -19  11   2         58.01        282.68       164.41 o                         
 -17  11   2        831.61        727.10       186.57 o                         
 -15  11   2          0.13        244.54       161.62 o                         
 -13  11   2        656.26       1287.52       147.92 o                         
 -11  11   2        423.94        598.11       188.01 o                         
  -9  11   2       4935.60       3886.32       290.37 o                         
  -7  11   2        879.29        760.68       178.77 o                         
  -5  11   2        873.46        777.97       191.83 o                         
  -3  11   2       9350.79       9618.27       319.68 o                         
  -1  11   2        489.65        496.62       151.44 o                         
   1  11   2       1247.43       1147.89       155.04 o                         
   3  11   2        650.85        756.84       197.15 o                         
   5  11   2        133.97        560.77       235.27 o                         
   7  11   2       4336.98       4137.34       214.58 o                         
   9  11   2       2675.23       2772.56       197.44 o                         
  11  11   2        780.07        780.02       155.39 o                         
  13  11   2       1087.23       1106.11       183.37 o                         
  15  11   2        898.27       1082.21       190.58 o                         
  17  11   2         11.70         35.95       171.32 o                         
 -18  12   2       3811.69       3075.03       316.35 o                         
 -16  12   2       2638.47       2341.68       240.49 o                         
 -14  12   2       2247.03       2491.28       202.55 o                         
 -12  12   2       4707.46       4179.43       222.19 o                         
 -10  12   2       1869.48       2086.24       157.05 o                         
  -8  12   2        305.30        402.15       150.23 o                         
  -6  12   2       1440.76       1925.18       216.75 o                         
  -4  12   2       2331.43       2721.00       229.26 o                         
  -2  12   2        131.20        882.25       158.73 o                         
   0  12   2        923.70        670.82       148.89 o                         
   2  12   2         61.78        257.21       162.84 o                         
   4  12   2        307.82        436.67       202.51 o                         
   6  12   2        158.12        446.98       211.34 o                         
   8  12   2        169.67        374.26       176.59 o                         
  10  12   2       2210.48       1665.59       185.61 o                         
  12  12   2       4291.14       4353.05       220.18 o                         
  14  12   2        189.41        553.64       190.72 o                         
  16  12   2        334.81        304.11       188.88 o                         
 -17  13   2        182.20         61.71       223.47 o                         
 -15  13   2        193.29        302.28       203.54 o                         
 -13  13   2       1126.22       1247.14       168.48 o                         
 -11  13   2       1489.97       1978.65       183.53 o                         
  -9  13   2         37.23        369.14       158.66 o                         
  -7  13   2       4881.19       4649.80       227.44 o                         
  -5  13   2       3879.08       5431.66       334.34 o                         
  -3  13   2        276.55        435.56       165.23 o                         
  -1  13   2       4023.06       5323.48       203.14 o                         
   1  13   2       6314.37       6596.92       212.11 o                         
   3  13   2       1023.39        901.63       198.28 o                         
   5  13   2        214.34        204.77       184.74 o                         
   7  13   2       2363.18       2542.93       267.80 o                         
   9  13   2        766.20        948.13       171.03 o                         
  11  13   2        267.58        133.09       214.88 o                         
  13  13   2        208.33        187.52       188.71 o                         
  15  13   2        181.59        477.38       229.92 o                         
 -16  14   2       1460.45       1138.93       277.64 o                         
 -14  14   2        191.03        232.09       197.44 o                         
 -12  14   2        140.93        234.31       172.64 o                         
 -10  14   2        281.25        521.08       167.15 o                         
  -8  14   2        395.81        876.45       207.57 o                         
  -6  14   2       1287.42       1406.23       210.27 o                         
  -4  14   2        730.12        791.22       168.72 o                         
  -2  14   2       1490.89       1277.96       183.94 o                         
   0  14   2       6426.92       6701.20       240.66 o                         
   2  14   2       1007.22       1345.03       168.44 o                         
   4  14   2        222.70        317.43       155.79 o                         
   6  14   2          0.39        173.02       187.56 o                         
   8  14   2        129.07        348.84       201.89 o                         
  10  14   2          0.17        108.27       238.16 o                         
  12  14   2        105.97        182.07       192.42 o                         
  14  14   2        354.12        589.18       201.08 o                         
 -15  15   2        178.17        434.71       192.87 o                         
 -13  15   2          0.10        336.32       184.94 o                         
 -11  15   2        344.42        343.18       160.54 o                         
  -9  15   2         70.74        219.31       163.06 o                         
  -7  15   2       4714.89       4223.30       431.63 o                         
  -5  15   2       5312.20       5207.90       227.31 o                         
  -3  15   2         79.74         40.72       177.32 o                         
  -1  15   2        325.80        340.15       156.75 o                         
   1  15   2       1719.47       2297.22       186.99 o                         
   3  15   2         56.33         90.43       176.15 o                         
   5  15   2        391.73        466.16       180.65 o                         
   7  15   2       1328.21        957.10       288.42 o                         
   9  15   2       1221.28       1384.13       400.12 o                         
  11  15   2       2650.72       2197.51       254.17 o                         
  13  15   2        351.70        380.15       207.47 o                         
 -12  16   2         33.47        135.74       244.08 o                         
 -10  16   2        115.44         18.92       188.41 o                         
  -8  16   2        369.04        676.71       175.47 o                         
  -6  16   2       2913.07       2893.86       189.68 o                         
  -4  16   2          8.07        431.33       159.64 o                         
  -2  16   2         68.93         44.66       174.00 o                         
   0  16   2        113.07         -3.00       186.42 o                         
   2  16   2        100.43        206.16       165.73 o                         
   4  16   2        929.73        694.83       161.08 o                         
   6  16   2        429.42        472.42       184.75 o                         
   8  16   2        285.93       -157.74       345.29 o                         
  10  16   2        960.60        467.74       531.83 o                         
 -11  17   2        442.06        471.10       247.91 o                         
  -9  17   2        156.21        361.32       202.83 o                         
  -7  17   2         48.52         55.48       172.05 o                         
  -5  17   2         27.63        121.35       190.20 o                         
  -3  17   2         88.63         96.11       162.63 o                         
  -1  17   2        420.46        431.28       169.83 o                         
   1  17   2         85.72         79.56       232.48 o                         
   3  17   2        357.96        920.98       313.81 o                         
   5  17   2       2084.38       2110.62       257.02 o                         
   7  17   2        687.51        192.91       221.48 o                         
   9  17   2         21.49        111.70       218.27 o                         
  -8  18   2          7.88        -99.72       177.56 o                         
  -6  18   2        129.01         74.09       213.25 o                         
  -4  18   2         33.46        271.15       165.76 o                         
  -2  18   2        473.13        126.95       186.67 o                         
   0  18   2        321.66         70.25       180.09 o                         
   2  18   2        177.21        148.83       204.99 o                         
   4  18   2        489.97        445.40       249.46 o                         
   6  18   2        136.67       -202.56       216.94 o                         
  -1  19   2        391.90        202.38       189.90 o                         
   1  19   2         11.14          3.91       241.45 o                         
 -23   1   3       1345.13       2148.91       153.94 o                         
 -21   1   3       1521.18       1671.31       163.10 o                         
 -19   1   3          1.70        420.42       154.11 o                         
 -17   1   3      16064.98      14033.42       230.49 o                         
 -15   1   3       1531.44       1605.68       152.22 o                         
 -13   1   3        110.76        190.65       150.46 o                         
 -11   1   3        237.02        267.14       149.52 o                         
  -9   1   3        103.68        739.62       167.01 o                         
  -7   1   3      10228.13      14292.38       301.13 o                         
  -5   1   3      98290.37      99139.12       911.69 o                         
  -3   1   3        209.10        374.85       277.44 o                         
  -1   1   3      57701.04      63596.41      1060.53 o                         
   1   1   3      32987.77      31933.32       526.28 o                         
   3   1   3          2.24        999.35       334.89 o                         
   5   1   3       6195.71       7301.72       247.73 o                         
   7   1   3      14614.89      15626.41       278.94 o                         
   9   1   3       1136.21        892.59       161.20 o                         
  11   1   3        373.20        828.53       144.08 o                         
  13   1   3       3112.10       3531.50       157.32 o                         
  15   1   3         53.95        407.72       157.82 o                         
  17   1   3       5603.70       5968.91       159.83 o                         
  19   1   3         53.08        147.88       161.01 o                         
  21   1   3       1242.11       1561.39       166.85 o                         
 -24   2   3       2940.66       2212.83       187.65 o                         
 -22   2   3       5928.76       4869.20       203.89 o                         
 -20   2   3       1725.65       1389.35       161.92 o                         
 -18   2   3       1068.30        585.62       141.53 o                         
 -16   2   3       8313.78       7908.34       204.35 o                         
 -14   2   3       2808.57       2682.75       148.83 o                         
 -12   2   3       6221.22       6070.75       165.46 o                         
 -10   2   3       5983.83       7788.52       222.39 o                         
  -8   2   3       4193.53       5003.72       191.72 o                         
  -6   2   3      52287.17      54546.35       476.04 o                         
  -4   2   3         20.46        455.56       255.20 o                         
  -2   2   3       5876.16       5779.29       279.46 o                         
   0   2   3      39345.43      38552.38       638.56 o                         
   2   2   3       3768.06       3371.97       356.35 o                         
   4   2   3        174.55        351.00       240.53 o                         
   6   2   3      38679.43      37613.55       324.02 o                         
   8   2   3       2481.12       2667.68       174.87 o                         
  10   2   3      22999.24      18931.97       224.84 o                         
  12   2   3      12817.11      10627.17       161.19 o                         
  14   2   3       5984.37       6981.36       161.03 o                         
  16   2   3          3.32        184.85       158.53 o                         
  18   2   3       1725.04       1403.60       180.19 o                         
  20   2   3          8.56        289.33       160.27 o                         
 -23   3   3       3869.12       4138.90       190.69 o                         
 -21   3   3        696.41        767.27       156.74 o                         
 -19   3   3       1553.66       1695.71       173.61 o                         
 -17   3   3        464.57        307.66       154.10 o                         
 -15   3   3       5420.09       6679.41       209.27 o                         
 -13   3   3       7920.97       7737.66       177.62 o                         
 -11   3   3        536.74        675.01       155.63 o                         
  -9   3   3       1721.95       1645.10       184.59 o                         
  -7   3   3      35302.36      33850.83       446.02 o                         
  -5   3   3        791.63       1156.94       251.95 o                         
  -3   3   3      64405.40      67152.14       566.70 o                         
  -1   3   3     109869.48     110473.07       800.29 o                         
   1   3   3        153.41        744.58       410.60 o                         
   3   3   3      34234.04      31072.89       414.22 o                         
   5   3   3        282.58       3222.41       252.96 o                         
   7   3   3       9043.53       8969.22       203.45 o                         
   9   3   3       6104.31       7669.80       170.55 o                         
  11   3   3      32974.68      34378.86       286.85 o                         
  13   3   3       4306.45       4109.39       160.19 o                         
  15   3   3        616.26        291.39       173.56 o                         
  17   3   3       6346.22       6673.19       175.57 o                         
  19   3   3       2705.99       3381.79       206.94 o                         
  21   3   3        134.25        284.03       180.57 o                         
 -22   4   3         84.23        281.06       210.63 o                         
 -20   4   3         34.47        391.79       179.35 o                         
 -18   4   3       7904.88       7520.91       222.64 o                         
 -16   4   3      19557.52      21559.25       284.66 o                         
 -14   4   3       1797.74       2201.17       142.15 o                         
 -12   4   3         12.12        369.51       147.03 o                         
 -10   4   3          8.08        191.68       158.30 o                         
  -8   4   3       7156.93       6648.65       211.68 o                         
  -6   4   3       9272.02      10928.33       295.63 o                         
  -4   4   3      67805.50      70292.16       562.52 o                         
  -2   4   3      27943.00      24974.42       377.16 o                         
   0   4   3      24835.72      23327.81       380.94 o                         
   2   4   3       2611.61       3419.17       315.05 o                         
   4   4   3     128940.60     126392.86      1415.29 o                         
   6   4   3      31702.19      30516.05       375.01 o                         
   8   4   3       4966.16       6659.26       181.93 o                         
  10   4   3       2092.20       1667.33       161.43 o                         
  12   4   3       3010.05       2517.74       158.59 o                         
  14   4   3       2218.23       2445.29       150.00 o                         
  16   4   3        579.12        769.46       174.42 o                         
  18   4   3       6107.53       6114.29       228.00 o                         
  20   4   3       1687.40       1578.20       199.98 o                         
 -23   5   3        274.59        543.82       194.99 o                         
 -21   5   3       1527.25       1364.57       224.62 o                         
 -19   5   3       4912.30       4941.46       238.94 o                         
 -17   5   3       5959.62       6048.41       224.62 o                         
 -15   5   3       7090.85       6110.89       227.72 o                         
 -13   5   3       2319.21       2250.47       164.76 o                         
 -11   5   3      26486.59      25391.90       298.20 o                         
  -9   5   3      34045.16      29268.56       303.52 o                         
  -7   5   3        516.27       2223.79       187.54 o                         
  -5   5   3       1029.06       2304.47       188.77 o                         
  -3   5   3       2801.97       2269.76       218.72 o                         
  -1   5   3      21685.62      24276.03       374.51 o                         
   1   5   3      39307.30      37950.30       509.29 o                         
   3   5   3      49606.97      45646.69       674.82 o                         
   5   5   3       1171.16       1766.41       205.66 o                         
   7   5   3        244.96        678.50       194.08 o                         
   9   5   3        176.77        610.13       151.56 o                         
  11   5   3        605.85       1029.86       142.97 o                         
  13   5   3       4365.35       4825.89       160.12 o                         
  15   5   3        853.90       1021.87       151.67 o                         
  17   5   3       4719.19       5728.94       171.40 o                         
  19   5   3       3283.49       2948.47       175.11 o                         
  21   5   3        250.22        527.03       196.91 o                         
 -22   6   3        409.03        661.35       185.56 o                         
 -20   6   3       3480.84       3376.39       190.71 o                         
 -18   6   3       2389.03       2000.00       164.06 o                         
 -16   6   3       2684.43       2694.40       171.14 o                         
 -14   6   3        396.10        759.88       151.88 o                         
 -12   6   3       3142.74       2752.18       151.42 o                         
 -10   6   3         14.48        697.22       159.48 o                         
  -8   6   3       3032.83       3738.78       177.38 o                         
  -6   6   3       1490.51        952.24       187.44 o                         
  -4   6   3         60.42        500.94       182.37 o                         
  -2   6   3       5081.43       5377.92       211.94 o                         
   0   6   3       1911.23       2603.07       215.04 o                         
   2   6   3         61.38       1212.18       241.78 o                         
   4   6   3      19135.80      18297.36       267.25 o                         
   6   6   3      33441.40      31992.67       351.09 o                         
   8   6   3      17765.91      17526.32       242.56 o                         
  10   6   3        745.38       1175.82       148.51 o                         
  12   6   3        887.93        993.83       166.92 o                         
  14   6   3        682.01        641.63       173.60 o                         
  16   6   3        107.22        560.70       175.29 o                         
  18   6   3        483.64        918.66       169.99 o                         
  20   6   3        358.65        511.90       151.79 o                         
 -21   7   3       1555.24       1272.12       185.58 o                         
 -19   7   3        327.90        766.85       182.33 o                         
 -17   7   3       1315.80       1846.50       175.03 o                         
 -15   7   3        163.08        475.09       153.93 o                         
 -13   7   3         80.77        296.10       149.00 o                         
 -11   7   3       1436.83       1276.19       147.92 o                         
  -9   7   3       9404.23       9150.31       194.67 o                         
  -7   7   3       2300.34       1934.34       164.24 o                         
  -5   7   3       8729.57       9301.81       246.92 o                         
  -3   7   3       6968.46       6284.28       260.30 o                         
  -1   7   3       4137.50       3633.91       242.30 o                         
   1   7   3       8713.71      10532.71       238.89 o                         
   3   7   3       1990.31       2923.25       200.91 o                         
   5   7   3       3385.33       5445.68       227.18 o                         
   7   7   3      83317.59      78149.11       811.75 o                         
   9   7   3       2786.38       1935.49       185.42 o                         
  11   7   3          0.26        217.66       171.10 o                         
  13   7   3       2467.99       2915.98       176.04 o                         
  15   7   3       1095.86       1045.58       167.46 o                         
  17   7   3         12.12        251.84       170.66 o                         
  19   7   3        772.39        970.38       176.41 o                         
 -22   8   3        876.50        268.58       243.44 o                         
 -20   8   3       5349.43       4916.60       276.84 o                         
 -18   8   3       1812.90       1873.82       171.98 o                         
 -16   8   3       2228.82       2513.94       168.80 o                         
 -14   8   3        110.81        248.26       145.06 o                         
 -12   8   3       2175.20       2567.88       154.08 o                         
 -10   8   3       5199.62       6151.98       202.40 o                         
  -8   8   3         44.42        409.96       157.76 o                         
  -6   8   3       2889.92       3297.54       193.28 o                         
  -4   8   3      32799.05      32076.92       337.85 o                         
  -2   8   3       3466.95       4266.47       210.47 o                         
   0   8   3       1891.50       1746.56       196.08 o                         
   2   8   3       1675.08       2292.33       233.63 o                         
   4   8   3       3815.33       3889.82       206.42 o                         
   6   8   3          5.15       2104.97       277.54 o                         
   8   8   3        348.69       1008.13       195.81 o                         
  10   8   3        463.80        770.59       177.97 o                         
  12   8   3       2427.12       1880.89       204.85 o                         
  14   8   3        783.18        650.08       169.86 o                         
  16   8   3       4464.10       4256.37       188.74 o                         
  18   8   3       3697.78       3889.20       191.78 o                         
 -21   9   3       3656.90       3509.54       233.87 o                         
 -19   9   3       1528.07       1936.23       196.46 o                         
 -17   9   3       1824.42       1700.02       174.88 o                         
 -15   9   3       1764.03       2005.69       156.22 o                         
 -13   9   3        501.16       1097.29       162.58 o                         
 -11   9   3         92.22         90.17       144.14 o                         
  -9   9   3       2432.33       1848.28       172.02 o                         
  -7   9   3        540.62        991.69       154.67 o                         
  -5   9   3        485.41       1667.73       201.95 o                         
  -3   9   3       8067.95       7595.01       233.52 o                         
  -1   9   3       2126.79       1659.80       171.07 o                         
   1   9   3       8405.74       9003.99       216.95 o                         
   3   9   3       6121.95       7039.85       268.09 o                         
   5   9   3       4958.29       5664.13       217.41 o                         
   7   9   3          0.79         69.51       182.61 o                         
   9   9   3         57.35        141.92       183.59 o                         
  11   9   3        405.06        778.11       177.02 o                         
  13   9   3         87.86        367.62       164.02 o                         
  15   9   3          4.82        419.13       256.20 o                         
  17   9   3       3444.10       3182.69       204.42 o                         
  19   9   3        283.93        611.05       172.76 o                         
 -20  10   3         30.64        386.48       192.90 o                         
 -18  10   3        755.93        630.98       169.22 o                         
 -16  10   3        604.40       1021.21       190.86 o                         
 -14  10   3       1339.36       1326.29       163.80 o                         
 -12  10   3       3437.08       3129.08       167.40 o                         
 -10  10   3      22291.09      22955.73       322.56 o                         
  -8  10   3         75.99        898.69       141.82 o                         
  -6  10   3      13625.84      12842.28       457.36 o                         
  -4  10   3       3624.55       5197.74       281.20 o                         
  -2  10   3      11997.81      12326.26       234.50 o                         
   0  10   3       8218.65       7850.56       239.57 o                         
   2  10   3        207.66        606.04       163.24 o                         
   4  10   3         71.47        529.23       204.05 o                         
   6  10   3       4354.38       5055.52       219.02 o                         
   8  10   3       4821.56       5108.25       199.25 o                         
  10  10   3         89.35        174.35       176.85 o                         
  12  10   3          0.59         86.12       160.22 o                         
  14  10   3          2.64        513.38       179.65 o                         
  16  10   3        274.77        312.64       251.31 o                         
  18  10   3        765.52        791.84       166.95 o                         
 -19  11   3        374.54        577.71       174.31 o                         
 -17  11   3       1292.24       1725.92       204.41 o                         
 -15  11   3         36.48        355.77       150.81 o                         
 -13  11   3        277.01        648.03       146.68 o                         
 -11  11   3       4800.34       4760.78       219.91 o                         
  -9  11   3         30.13        299.98       157.99 o                         
  -7  11   3        165.32        212.00       152.22 o                         
  -5  11   3        534.27        298.65       179.70 o                         
  -3  11   3         19.36        136.50       165.53 o                         
  -1  11   3       7736.64       8630.92       202.79 o                         
   1  11   3        505.56        686.15       147.80 o                         
   3  11   3       1156.51       1017.97       166.09 o                         
   5  11   3       3547.14       4159.30       244.81 o                         
   7  11   3       1143.55       1995.49       231.20 o                         
   9  11   3       2960.16       3511.14       184.15 o                         
  11  11   3        222.87        231.56       149.02 o                         
  13  11   3          9.03        289.83       176.72 o                         
  15  11   3        894.70        978.65       198.20 o                         
  17  11   3         43.63         82.62       199.10 o                         
 -18  12   3        568.15        430.82       266.27 o                         
 -16  12   3        227.49        251.25       177.95 o                         
 -14  12   3          0.24        327.53       145.78 o                         
 -12  12   3       1809.01       1695.79       158.29 o                         
 -10  12   3       1575.49       1677.68       220.42 o                         
  -8  12   3       3331.39       3759.39       217.46 o                         
  -6  12   3       3520.13       3627.58       213.30 o                         
  -4  12   3         91.98        219.91       175.54 o                         
  -2  12   3        235.43        358.20       166.94 o                         
   0  12   3       1685.00       1867.06       163.90 o                         
   2  12   3       6428.48       7525.94       217.71 o                         
   4  12   3       4284.76       5381.31       272.91 o                         
   6  12   3       3470.78       4521.41       239.07 o                         
   8  12   3       2238.51       2857.79       214.05 o                         
  10  12   3       1025.45       1066.63       184.07 o                         
  12  12   3         40.24        295.84       177.32 o                         
  14  12   3         38.49        296.57       189.53 o                         
  16  12   3          5.79        -15.94       194.70 o                         
 -17  13   3       2024.83        966.10       224.33 o                         
 -15  13   3        255.14        366.54       167.56 o                         
 -13  13   3         34.39        173.73       148.40 o                         
 -11  13   3       1560.51       1348.06       179.37 o                         
  -9  13   3          1.06         95.38       142.64 o                         
  -7  13   3       1681.11       2136.66       243.48 o                         
  -5  13   3        325.06        622.59       199.02 o                         
  -3  13   3        209.32       1150.41       187.12 o                         
  -1  13   3       5126.84       4958.75       196.71 o                         
   1  13   3       1588.99       2537.73       192.97 o                         
   3  13   3         94.01        715.24       160.02 o                         
   5  13   3       1496.84       1602.85       194.15 o                         
   7  13   3         30.05        205.31       234.45 o                         
   9  13   3       1609.76       1730.10       212.78 o                         
  11  13   3       1342.71       1172.05       216.02 o                         
  13  13   3        610.30        590.77       172.72 o                         
  15  13   3        844.06        808.42       231.57 o                         
 -16  14   3        173.98        142.06       202.75 o                         
 -14  14   3        280.91        199.27       189.12 o                         
 -12  14   3        293.23        367.65       141.99 o                         
 -10  14   3        223.20        399.56       161.81 o                         
  -8  14   3      14224.02      12549.32       553.86 o                         
  -6  14   3      26405.53      25122.52       645.01 o                         
  -4  14   3       2341.40       3170.26       229.61 o                         
  -2  14   3        311.94        520.23       162.64 o                         
   0  14   3       2195.66       1481.69       169.77 o                         
   2  14   3       2582.36       2424.09       259.35 o                         
   4  14   3        821.46        927.77       175.78 o                         
   6  14   3       2021.67       2072.88       206.28 o                         
   8  14   3        629.51        894.58       241.73 o                         
  10  14   3        693.51        395.50       383.05 o                         
  12  14   3        999.61        833.72       167.75 o                         
  14  14   3        433.66        271.47       212.03 o                         
 -15  15   3         40.48         45.36       158.51 o                         
 -13  15   3         56.58        232.37       183.92 o                         
 -11  15   3         75.78        254.53       140.41 o                         
  -9  15   3         13.47        440.35       162.87 o                         
  -7  15   3       4074.22       4018.18       217.72 o                         
  -5  15   3       6081.55       7521.86       516.20 o                         
  -3  15   3          6.29        503.40       183.57 o                         
  -1  15   3       2203.09       3216.06       193.78 o                         
   1  15   3       1720.10       1669.59       154.63 o                         
   3  15   3        746.86        384.07       163.71 o                         
   5  15   3        629.14        469.42       167.73 o                         
   7  15   3        379.29        467.16       222.64 o                         
   9  15   3        738.83        430.58       206.03 o                         
  11  15   3        627.47        625.93       226.04 o                         
  13  15   3        275.54        250.01       329.79 o                         
 -14  16   3          4.92        110.87       334.06 o                         
 -12  16   3        334.79        344.35       181.31 o                         
 -10  16   3        223.89        254.19       203.06 o                         
  -8  16   3         40.73        150.08       176.47 o                         
  -6  16   3        280.01        308.35       167.85 o                         
  -4  16   3          1.92        229.00       154.15 o                         
  -2  16   3          0.60        101.63       158.32 o                         
   0  16   3         32.21        252.40       167.97 o                         
   2  16   3         32.24        115.49       164.04 o                         
   4  16   3         91.37         17.00       164.14 o                         
   6  16   3        477.15        569.36       234.49 o                         
   8  16   3         83.98        200.05       199.46 o                         
  10  16   3       1334.25        889.72       344.74 o                         
 -11  17   3        324.84        288.86       233.22 o                         
  -9  17   3         53.23         74.20       186.89 o                         
  -7  17   3         64.26        123.29       164.88 o                         
  -5  17   3          7.86         36.15       176.05 o                         
  -3  17   3        232.18        108.90       176.03 o                         
  -1  17   3        205.91        108.67       157.79 o                         
   1  17   3        523.34        589.07       170.02 o                         
   3  17   3          9.72        234.09       202.41 o                         
   5  17   3         41.52         71.92       212.22 o                         
   7  17   3        146.73        270.02       193.37 o                         
   9  17   3       1270.69        390.97       363.39 o                         
  -8  18   3         82.74        450.96       191.14 o                         
  -6  18   3         81.67        186.72       154.45 o                         
  -4  18   3         23.68         44.11       163.57 o                         
  -2  18   3        491.06        506.02       193.30 o                         
   0  18   3         26.31        129.84       192.86 o                         
   2  18   3         89.59        209.42       262.11 o                         
   4  18   3        161.94         47.29       202.26 o                         
   6  18   3         13.24        267.87       180.49 o                         
 -24   0   4        202.17         62.48       216.52 o                         
 -22   0   4       1535.82       1702.40       213.39 o                         
 -20   0   4        121.16        133.16       199.46 o                         
 -18   0   4        686.20        538.24       219.59 o                         
 -16   0   4       8939.11       8292.37       284.26 o                         
 -14   0   4       4192.65       4210.14       219.87 o                         
 -12   0   4      56956.04      57484.71       453.91 o                         
 -10   0   4      63305.90      54809.01       408.57 o                         
  -8   0   4       2094.02       1801.88       256.24 o                         
  -6   0   4       2148.36       1944.04       291.98 o                         
  -4   0   4      26603.04      30243.54       565.04 o                         
  -2   0   4      39362.56      41787.84       718.39 o                         
   0   0   4      33182.46      30854.34       551.45 o                         
   2   0   4     161976.05     147944.42      7441.53 o                         
   4   0   4      56467.34      57549.32       708.64 o                         
   6   0   4       4054.79       4242.27       303.74 o                         
   8   0   4      20270.82      21291.67       465.16 o                         
  10   0   4      12693.90       9606.58       258.04 o                         
  12   0   4       4837.04       4256.53       272.75 o                         
  14   0   4      28843.94      29578.81       418.86 o                         
  16   0   4        978.80        694.19       203.89 o                         
  18   0   4       5151.15       4800.77       260.60 o                         
  20   0   4       1511.01       1622.16       272.96 o                         
 -23   1   4       4814.32       5762.28       193.85 o                         
 -21   1   4       1356.26       1255.28       180.83 o                         
 -19   1   4       1474.00       2084.75       190.70 o                         
 -17   1   4       2970.14       3583.67       178.25 o                         
 -15   1   4          0.33        182.48       137.94 o                         
 -13   1   4      34329.52      33261.64       283.33 o                         
 -11   1   4       3514.46       3653.94       158.00 o                         
  -9   1   4       3036.73       4306.65       190.19 o                         
  -7   1   4     139855.16     134851.86       875.84 o                         
  -5   1   4      83383.72      88411.93       861.31 o                         
  -3   1   4       7684.28       9057.83       275.44 o                         
  -1   1   4      14855.47      13958.22       339.97 o                         
   1   1   4      22774.96      24258.20       663.83 o                         
   3   1   4      15370.95      12800.89       296.37 o                         
   5   1   4       3048.82       2733.93       252.38 o                         
   7   1   4      44429.24      44972.97       345.83 o                         
   9   1   4       2279.14       3014.32       183.58 o                         
  11   1   4       3909.47       5227.61       178.93 o                         
  13   1   4       8956.64       8398.87       198.38 o                         
  15   1   4       2492.89       1946.79       185.85 o                         
  17   1   4          3.25        114.28       145.39 o                         
  19   1   4         24.61        285.42       145.07 o                         
  21   1   4          9.33        495.44       180.56 o                         
 -24   2   4       1226.96       1748.36       172.09 o                         
 -22   2   4        480.00        425.55       156.41 o                         
 -20   2   4       1064.45       1263.01       148.61 o                         
 -18   2   4         18.99         71.49       147.82 o                         
 -16   2   4       1907.83       2400.71       146.82 o                         
 -14   2   4       3167.29       3519.68       154.91 o                         
 -12   2   4        339.43       1484.08       148.69 o                         
 -10   2   4      10305.77       9088.13       185.83 o                         
  -8   2   4      22430.11      23286.48       289.15 o                         
  -6   2   4      50080.10      43673.19       356.66 o                         
  -4   2   4        321.27        652.21       237.74 o                         
  -2   2   4       2185.54       2107.77       243.73 o                         
   0   2   4      28013.21      26539.92       544.32 o                         
   2   2   4      21265.04      19242.70       402.84 o                         
   4   2   4       2273.38       2419.94       264.77 o                         
   6   2   4      16713.72      15805.75       265.53 o                         
   8   2   4        837.16       1068.48       160.50 o                         
  10   2   4       6460.25       6160.90       175.90 o                         
  12   2   4        292.51        342.35       160.30 o                         
  14   2   4       2175.09       2649.70       160.33 o                         
  16   2   4        515.69        950.96       148.54 o                         
  18   2   4        118.58       1178.19       153.47 o                         
  20   2   4        191.47        186.96       161.12 o                         
 -23   3   4        587.08       1698.93       214.30 o                         
 -21   3   4       1807.78       1537.33       160.69 o                         
 -19   3   4       4128.52       4296.37       169.32 o                         
 -17   3   4      20442.25      20971.21       264.88 o                         
 -15   3   4       2624.13       2581.54       168.84 o                         
 -13   3   4        574.49        509.02       148.60 o                         
 -11   3   4       1818.88       2305.19       172.62 o                         
  -9   3   4       1511.27       1623.81       175.52 o                         
  -7   3   4      17536.49      18668.84       265.78 o                         
  -5   3   4       9109.92       7225.81       248.43 o                         
  -3   3   4      66065.81      60800.46       488.55 o                         
  -1   3   4       3143.16       2847.35       251.90 o                         
   1   3   4       8703.81       8450.41       467.61 o                         
   3   3   4        707.89       1262.16       254.04 o                         
   5   3   4      10342.13      12779.08       267.57 o                         
   7   3   4      37629.55      38704.52       397.83 o                         
   9   3   4       4365.21       4475.33       156.69 o                         
  11   3   4       3505.64       3845.96       145.45 o                         
  13   3   4        362.77        468.62       154.86 o                         
  15   3   4        373.39        372.41       189.65 o                         
  17   3   4         50.95       1001.49       167.67 o                         
  19   3   4       1862.56       1894.52       201.86 o                         
  21   3   4       2087.08       2082.21       219.24 o                         
 -24   4   4        923.91        944.82       190.26 o                         
 -22   4   4         94.23        546.54       172.11 o                         
 -20   4   4       6424.39       5330.63       221.50 o                         
 -18   4   4       3896.13       2822.04       190.12 o                         
 -16   4   4       1958.80       2135.06       143.22 o                         
 -14   4   4         42.71         60.10       138.76 o                         
 -12   4   4      21181.71      19830.20       214.21 o                         
 -10   4   4       1984.35       1916.02       163.75 o                         
  -8   4   4       8272.68       8411.79       202.36 o                         
  -6   4   4         81.29        157.14       173.42 o                         
  -4   4   4      26917.44      26390.54       456.48 o                         
  -2   4   4       3282.23       4243.38       229.22 o                         
   0   4   4      47133.07      44645.85       440.19 o                         
   2   4   4      15547.48      17327.28       423.15 o                         
   4   4   4        195.76        664.05       251.09 o                         
   6   4   4       3195.09       2790.51       210.12 o                         
   8   4   4        525.23        364.12       152.63 o                         
  10   4   4      11493.67       9478.89       172.26 o                         
  12   4   4       5277.20       5132.12       160.63 o                         
  14   4   4        566.16        679.51       150.45 o                         
  16   4   4       7082.33       6029.82       181.34 o                         
  18   4   4       9582.99       8747.70       200.18 o                         
  20   4   4        961.90       1238.13       169.44 o                         
 -23   5   4        816.43        949.24       181.68 o                         
 -21   5   4       2048.29       2505.71       189.05 o                         
 -19   5   4         85.61        611.49       168.45 o                         
 -17   5   4       4029.77       3325.91       183.90 o                         
 -15   5   4        624.70       1097.32       172.43 o                         
 -13   5   4        591.34        818.75       143.59 o                         
 -11   5   4       1527.93       1981.96       216.37 o                         
  -9   5   4       1072.70       3027.37       186.14 o                         
  -7   5   4        792.98       1031.65       183.51 o                         
  -5   5   4      25382.11      22769.94       245.65 o                         
  -3   5   4       3455.53       3743.61       224.40 o                         
  -1   5   4         20.25        141.25       239.50 o                         
   1   5   4      25589.47      23257.92       490.14 o                         
   3   5   4      13675.79      14577.92       338.75 o                         
   5   5   4       9956.72       8927.76       239.35 o                         
   7   5   4       9916.48       9077.95       222.71 o                         
   9   5   4       3540.46       2601.89       164.17 o                         
  11   5   4         94.96        346.87       147.39 o                         
  13   5   4       2019.92       1638.89       167.94 o                         
  15   5   4        205.03        946.84       146.96 o                         
  17   5   4       8242.28       8514.30       192.96 o                         
  19   5   4         44.39        690.03       201.75 o                         
 -22   6   4       2435.69       2144.88       184.10 o                         
 -20   6   4          1.18        748.13       179.20 o                         
 -18   6   4       1991.25       2360.12       166.24 o                         
 -16   6   4        313.14       1530.02       165.55 o                         
 -14   6   4       1624.07       2053.61       164.87 o                         
 -12   6   4       6618.91       7020.69       208.06 o                         
 -10   6   4      93300.99      95374.86       480.18 o                         
  -8   6   4      11168.22      10992.04       213.36 o                         
  -6   6   4      18945.71      18331.93       245.41 o                         
  -4   6   4          0.31        207.07       169.41 o                         
  -2   6   4       3036.32       3175.07       193.91 o                         
   0   6   4      25565.17      24837.74       401.83 o                         
   2   6   4      17703.68      17930.45       331.53 o                         
   4   6   4       6843.43       7782.39       237.50 o                         
   6   6   4      39370.18      39962.11       342.13 o                         
   8   6   4      13522.70      16312.96       229.52 o                         
  10   6   4       8427.17       8570.31       199.29 o                         
  12   6   4      12074.09      11222.55       180.01 o                         
  14   6   4        887.53       1135.34       168.53 o                         
  16   6   4       3644.29       3735.05       196.21 o                         
  18   6   4       1545.36       1738.34       168.39 o                         
  20   6   4       1617.88       1387.68       177.29 o                         
 -23   7   4          7.52         32.61       202.11 o                         
 -21   7   4       1055.62       1189.86       181.01 o                         
 -19   7   4         25.42         23.53       172.28 o                         
 -17   7   4        289.52        283.90       149.66 o                         
 -15   7   4         56.67        332.51       148.70 o                         
 -13   7   4       5856.25       4551.46       176.78 o                         
 -11   7   4        159.34        305.32       146.14 o                         
  -9   7   4        436.02       1947.52       348.91 o                         
  -7   7   4        344.63        573.75       159.88 o                         
  -5   7   4        329.21        359.63       174.93 o                         
  -3   7   4        936.98       1102.15       178.90 o                         
  -1   7   4          3.97        596.22       231.75 o                         
   1   7   4       5579.16       6423.96       218.81 o                         
   3   7   4        683.75       1330.10       226.73 o                         
   5   7   4        896.46       2457.59       210.34 o                         
   7   7   4        486.49        459.02       185.74 o                         
   9   7   4       3037.80       3030.21       182.57 o                         
  11   7   4        398.22        711.80       157.54 o                         
  13   7   4        129.78        235.23       177.52 o                         
  15   7   4        979.58        978.61       165.27 o                         
  17   7   4         45.47        417.51       154.21 o                         
  19   7   4        105.94        324.88       178.84 o                         
 -22   8   4       5523.29       4879.13       235.17 o                         
 -20   8   4       1078.47       1356.74       173.84 o                         
 -18   8   4         37.97        108.18       173.04 o                         
 -16   8   4          0.15        324.75       150.91 o                         
 -14   8   4        279.79        677.06       147.66 o                         
 -12   8   4        144.22        208.33       136.81 o                         
 -10   8   4      14931.61      12962.55       244.95 o                         
  -8   8   4      15659.95      13256.39       220.63 o                         
  -6   8   4      13972.73      13216.74       217.42 o                         
  -4   8   4       6050.60       6610.98       202.54 o                         
  -2   8   4       3391.24       4256.13       219.86 o                         
   0   8   4      36225.98      32730.69       592.29 o                         
   2   8   4      52931.62      48200.16      1102.32 o                         
   4   8   4       4219.57       3270.85       231.35 o                         
   6   8   4       6226.88       5541.29       210.69 o                         
   8   8   4       1142.59       1341.20       180.55 o                         
  10   8   4         20.68        267.99       193.04 o                         
  12   8   4        355.69        412.71       182.81 o                         
  14   8   4          0.37        267.04       189.52 o                         
  16   8   4        237.05        357.37       181.72 o                         
  18   8   4         57.48        274.19       178.72 o                         
 -21   9   4          0.64         32.22       191.74 o                         
 -19   9   4          6.40        639.91       171.36 o                         
 -17   9   4         35.51        377.67       150.15 o                         
 -15   9   4       3790.43       3688.10       190.96 o                         
 -13   9   4         92.96        346.67       137.73 o                         
 -11   9   4       6588.42       6684.41       192.62 o                         
  -9   9   4       1879.69       1893.35       145.97 o                         
  -7   9   4      11127.36      11757.97       238.02 o                         
  -5   9   4      23235.27      22784.65       231.77 o                         
  -3   9   4         32.09        279.58       200.60 o                         
  -1   9   4       2868.90       3106.07       174.92 o                         
   1   9   4       1398.08       2180.75       192.46 o                         
   3   9   4       2205.94       1739.52       213.10 o                         
   5   9   4      14274.16      13422.15       278.22 o                         
   7   9   4       1629.69       1747.60       195.33 o                         
   9   9   4        191.74        325.03       181.62 o                         
  11   9   4         96.05        231.17       164.88 o                         
  13   9   4       1144.70       1406.11       160.78 o                         
  15   9   4        123.35         64.23       171.31 o                         
  17   9   4       8656.92       7972.59       257.54 o                         
 -20  10   4        365.78        396.31       187.70 o                         
 -18  10   4         36.39        -42.08       194.81 o                         
 -16  10   4       1740.28       1399.93       149.13 o                         
 -14  10   4         82.08          8.91       140.72 o                         
 -12  10   4         13.44        371.16       146.78 o                         
 -10  10   4      14946.96      16457.45       260.21 o                         
  -8  10   4         11.08        418.41       143.61 o                         
  -6  10   4        157.90        499.84       144.31 o                         
  -4  10   4        101.36        349.12       187.85 o                         
  -2  10   4       1518.45       1329.51       162.78 o                         
   0  10   4        168.17        428.80       165.93 o                         
   2  10   4       7049.60       8323.56       197.76 o                         
   4  10   4       9870.32       9530.23       264.54 o                         
   6  10   4       1396.62       2237.55       206.62 o                         
   8  10   4      10169.44      10512.35       269.93 o                         
  10  10   4          0.09        233.63       188.88 o                         
  12  10   4        109.49        360.28       180.66 o                         
  14  10   4        308.44        594.28       187.20 o                         
  16  10   4        926.38       1716.80       166.75 o                         
  18  10   4       1224.14       1926.42       424.30 o                         
 -19  11   4        125.57        592.32       207.82 o                         
 -17  11   4        244.58        629.30       186.36 o                         
 -15  11   4        571.97        602.02       166.70 o                         
 -13  11   4        118.50        179.00       150.22 o                         
 -11  11   4      15546.30      14454.36       275.17 o                         
  -9  11   4      13297.85      11705.77       401.50 o                         
  -7  11   4       1199.61       1313.40       158.48 o                         
  -5  11   4         23.87        296.46       199.62 o                         
  -3  11   4        267.12        662.39       209.44 o                         
  -1  11   4       4601.45       4851.64       167.01 o                         
   1  11   4       1136.69       1041.98       157.97 o                         
   3  11   4       1159.67       1032.67       161.62 o                         
   5  11   4        193.74        882.89       225.07 o                         
   7  11   4       4113.81       3384.44       198.47 o                         
   9  11   4         88.43        205.21       206.00 o                         
  11  11   4        825.00       1173.16       195.31 o                         
  13  11   4       8382.30       7805.25       274.40 o                         
  15  11   4         39.85         53.97       177.09 o                         
  17  11   4        327.30        423.82       210.40 o                         
 -18  12   4        948.32       1096.65       191.76 o                         
 -16  12   4        756.22        960.52       164.00 o                         
 -14  12   4        151.21        186.39       143.05 o                         
 -12  12   4        213.40        293.00       151.00 o                         
 -10  12   4       7132.08       7292.62       209.00 o                         
  -8  12   4         41.79        647.35       150.64 o                         
  -6  12   4         93.23        101.77       190.75 o                         
  -4  12   4       1255.93       2258.97       213.81 o                         
  -2  12   4       2449.37       2026.90       172.19 o                         
   0  12   4      13674.53      12974.33       252.92 o                         
   2  12   4        493.66       1868.86       170.43 o                         
   4  12   4       9334.71       8024.00       225.56 o                         
   6  12   4       4768.37       5055.27       244.03 o                         
   8  12   4         47.29        291.70       239.46 o                         
  10  12   4        245.88        367.09       210.32 o                         
  12  12   4        105.83        318.66       199.15 o                         
  14  12   4          1.57        283.34       197.68 o                         
  16  12   4        146.33        261.10       226.36 o                         
 -17  13   4         90.16        -25.35       168.45 o                         
 -15  13   4        357.76        353.02       145.43 o                         
 -13  13   4        825.10       1118.46       153.74 o                         
 -11  13   4        243.99        556.93       141.51 o                         
  -9  13   4        155.74        502.28       147.20 o                         
  -7  13   4        368.96       1009.19       182.28 o                         
  -5  13   4       1198.66       1912.37       208.75 o                         
  -3  13   4         36.92        386.67       166.93 o                         
  -1  13   4       2895.38       3888.87       183.20 o                         
   1  13   4      10725.70       9093.14       306.48 o                         
   3  13   4       1970.14       1794.92       174.69 o                         
   5  13   4        711.20       1077.23       176.41 o                         
   7  13   4        898.88        781.15       280.97 o                         
   9  13   4        143.08        257.80       196.02 o                         
  11  13   4         23.40        159.20       221.56 o                         
  13  13   4         65.16        446.79       173.88 o                         
  15  13   4         17.71        321.90       175.10 o                         
 -16  14   4         42.03        184.03       153.41 o                         
 -14  14   4          5.44        262.92       150.42 o                         
 -12  14   4        545.41        215.03       144.11 o                         
 -10  14   4         54.21        169.51       161.66 o                         
  -8  14   4        159.91        635.55       208.14 o                         
  -6  14   4        934.90       1266.44       214.72 o                         
  -4  14   4          9.07        232.33       174.52 o                         
  -2  14   4       1386.37       1027.92       164.06 o                         
   0  14   4        464.41        605.06       178.21 o                         
   2  14   4        102.10        178.05       157.25 o                         
   4  14   4       2560.34       2622.52       186.55 o                         
   6  14   4        568.29        529.75       185.25 o                         
   8  14   4        213.29        519.19       251.37 o                         
  10  14   4        122.51        309.40       253.26 o                         
  12  14   4        284.65        333.93       213.27 o                         
 -15  15   4        134.97        345.91       187.45 o                         
 -13  15   4        776.44        346.85       198.46 o                         
 -11  15   4         15.97        182.38       139.92 o                         
  -9  15   4        445.83        643.43       194.25 o                         
  -7  15   4       2683.29       3576.80       218.70 o                         
  -5  15   4        935.51       1214.25       237.09 o                         
  -3  15   4         59.09        212.69       163.63 o                         
  -1  15   4        154.01        222.07       179.16 o                         
   1  15   4        254.32        276.44       163.73 o                         
   3  15   4        358.46        616.34       183.30 o                         
   5  15   4          3.12        102.83       198.88 o                         
   7  15   4        115.10        639.30       201.74 o                         
   9  15   4       4180.16       3237.74       353.74 o                         
  11  15   4       1429.63       1106.64       186.82 o                         
 -12  16   4        711.69        573.12       168.49 o                         
 -10  16   4         21.04        212.35       179.78 o                         
  -8  16   4        736.70        793.85       185.17 o                         
  -6  16   4       1473.78       1504.81       180.98 o                         
  -4  16   4         62.81        670.47       166.61 o                         
  -2  16   4        112.74        143.10       162.97 o                         
   0  16   4       1694.25       1220.40       191.70 o                         
   2  16   4        854.09       1435.26       170.90 o                         
   4  16   4       1342.77       1383.23       238.14 o                         
   6  16   4       2672.22       2595.18       250.83 o                         
   8  16   4       3119.03       3170.30       316.67 o                         
  10  16   4        703.33        595.13       278.28 o                         
 -11  17   4        120.79        275.85       215.74 o                         
  -9  17   4         46.79        133.62       172.15 o                         
  -7  17   4         63.44        204.14       169.80 o                         
  -5  17   4        122.07        139.59       167.84 o                         
  -3  17   4        754.80        205.57       174.94 o                         
  -1  17   4        249.37        308.48       178.93 o                         
   1  17   4        340.28        346.00       187.94 o                         
   3  17   4       1175.42       1593.06       211.94 o                         
   5  17   4       4069.50       3027.27       370.51 o                         
   7  17   4         59.73        205.98       167.09 o                         
  -8  18   4         36.33        293.35       185.62 o                         
  -6  18   4        281.95         76.31       188.73 o                         
  -4  18   4        466.48         44.72       171.96 o                         
  -2  18   4        438.46        241.45       229.73 o                         
   0  18   4       1415.29       1334.60       268.98 o                         
   2  18   4        998.83        504.81       261.30 o                         
   4  18   4        587.37        530.41       217.82 o                         
 -23   1   5        264.72        626.03       156.94 o                         
 -21   1   5       1018.58       1528.85       187.56 o                         
 -19   1   5        184.44        368.77       150.04 o                         
 -17   1   5       1202.75       1184.84       141.58 o                         
 -15   1   5        222.55        118.49       145.28 o                         
 -13   1   5       9730.66      10247.17       230.25 o                         
 -11   1   5      12540.78      12437.15       196.03 o                         
  -9   1   5       3181.66       4488.07       173.70 o                         
  -7   1   5        900.27       2388.09       195.61 o                         
  -5   1   5      21775.03      21268.33       334.58 o                         
  -3   1   5          3.23        240.49       230.12 o                         
  -1   1   5     113925.41     119660.11      1132.75 o                         
   1   1   5      50306.63      55019.59       590.31 o                         
   3   1   5      64118.57      63381.77       501.49 o                         
   5   1   5       1127.89       1168.13       216.63 o                         
   7   1   5        593.25        763.07       198.72 o                         
   9   1   5        727.18        420.25       174.02 o                         
  11   1   5       1182.70       2077.89       173.15 o                         
  13   1   5       2947.73       3501.94       208.20 o                         
  15   1   5          6.56        263.64       149.57 o                         
  17   1   5       4325.91       4249.30       178.07 o                         
  19   1   5        278.28        518.66       160.10 o                         
 -24   2   5       1615.17       1265.43       158.21 o                         
 -22   2   5       2931.71       2733.02       182.17 o                         
 -20   2   5       1284.91        899.49       159.11 o                         
 -18   2   5       1116.18        962.68       148.03 o                         
 -16   2   5         75.84        421.58       148.01 o                         
 -14   2   5       3706.57       3074.09       151.62 o                         
 -12   2   5       1160.32       1659.43       152.69 o                         
 -10   2   5       1431.22       1918.04       167.26 o                         
  -8   2   5        319.81        563.38       169.06 o                         
  -6   2   5      12709.40      12514.22       267.46 o                         
  -4   2   5      16751.15      17607.00       369.83 o                         
  -2   2   5      20649.96      21937.23       348.43 o                         
   0   2   5      12135.97      12322.22       287.14 o                         
   2   2   5       8640.01       9924.33       355.47 o                         
   4   2   5      13615.74      13262.01       284.73 o                         
   6   2   5      12249.79      12109.76       284.26 o                         
   8   2   5       5456.86       4417.58       181.88 o                         
  10   2   5       2102.66       1253.08       165.93 o                         
  12   2   5       2370.55       2798.64       216.62 o                         
  14   2   5       4828.02       5804.20       175.49 o                         
  16   2   5        151.73        301.46       149.20 o                         
  18   2   5       5198.35       4501.91       172.19 o                         
  20   2   5        446.83        569.21       168.57 o                         
 -23   3   5       4170.79       4081.02       194.32 o                         
 -21   3   5        125.00        328.94       155.85 o                         
 -19   3   5       1963.37       2559.32       142.82 o                         
 -17   3   5      10524.60      12529.22       201.11 o                         
 -15   3   5       4895.71       5040.04       174.41 o                         
 -13   3   5      20472.87      18511.40       270.18 o                         
 -11   3   5       1070.90        872.22       154.75 o                         
  -9   3   5        467.59        796.72       175.98 o                         
  -7   3   5       8792.66       7984.93       193.57 o                         
  -5   3   5       1209.42       1007.90       186.47 o                         
  -3   3   5      30949.22      29225.01       303.38 o                         
  -1   3   5       2787.29       2807.69       209.29 o                         
   1   3   5       5668.74       6007.54       367.05 o                         
   3   3   5      26032.08      23437.83       413.27 o                         
   5   3   5       8915.66      11231.18       290.21 o                         
   7   3   5       7733.70       8715.91       243.56 o                         
   9   3   5       3343.53       5080.63       180.96 o                         
  11   3   5         50.52        449.35       167.78 o                         
  13   3   5       3779.28       3820.34       181.76 o                         
  15   3   5       1523.15       1302.71       161.21 o                         
  17   3   5       6625.92       7263.40       218.25 o                         
  19   3   5       3247.56       3687.84       185.03 o                         
 -24   4   5       2504.56       2369.22       186.81 o                         
 -22   4   5          3.30        515.04       189.28 o                         
 -20   4   5       1342.07       1555.61       173.23 o                         
 -18   4   5          8.04        500.51       155.18 o                         
 -16   4   5       1737.33       1611.51       143.96 o                         
 -14   4   5        504.54       1013.86       132.89 o                         
 -12   4   5         63.06        602.52       152.50 o                         
 -10   4   5       2967.33       3433.71       175.62 o                         
  -8   4   5      31837.55      32369.34       324.13 o                         
  -6   4   5       2382.01       1773.32       179.46 o                         
  -4   4   5       9057.96       9783.39       219.17 o                         
  -2   4   5      57524.02      59329.45       456.09 o                         
   0   4   5       4192.82       4783.78       247.15 o                         
   2   4   5         28.13        680.49       293.66 o                         
   4   4   5      45782.54      49614.96       463.31 o                         
   6   4   5        901.74       1660.68       204.02 o                         
   8   4   5       2100.31       2791.44       186.54 o                         
  10   4   5          0.48         72.66       140.71 o                         
  12   4   5        137.40        260.83       175.92 o                         
  14   4   5        631.26        854.59       168.45 o                         
  16   4   5        848.50       1058.52       147.90 o                         
  18   4   5        105.33        317.51       160.35 o                         
  20   4   5       2156.32       2123.40       190.36 o                         
 -23   5   5       2616.28       3081.08       191.35 o                         
 -21   5   5       4511.87       4372.40       267.85 o                         
 -19   5   5       6643.14       6681.33       203.06 o                         
 -17   5   5       5690.88       5074.54       179.57 o                         
 -15   5   5        570.84        884.03       154.06 o                         
 -13   5   5       1783.91       2030.60       134.77 o                         
 -11   5   5      61125.77      58781.23       385.50 o                         
  -9   5   5      51776.83      49799.25       433.89 o                         
  -7   5   5       2031.96       2541.71       197.24 o                         
  -5   5   5       9443.78       9926.62       250.00 o                         
  -3   5   5      66914.27      62956.63      1101.39 o                         
  -1   5   5      21241.96      21134.62       307.94 o                         
   1   5   5      58713.39      55465.06       438.47 o                         
   3   5   5      46524.00      47192.23       524.41 o                         
   5   5   5          1.01        769.03       202.42 o                         
   7   5   5       7189.20       6307.72       198.90 o                         
   9   5   5      13265.95      13227.59       184.89 o                         
  11   5   5      15556.55      16550.86       230.15 o                         
  13   5   5       4007.37       4027.11       190.51 o                         
  15   5   5        379.84        725.49       171.55 o                         
  17   5   5       6613.96       5928.44       192.48 o                         
  19   5   5       2491.15       2319.27       214.50 o                         
 -22   6   5         47.87        111.35       241.59 o                         
 -20   6   5        123.26        393.10       156.28 o                         
 -18   6   5         69.01       -174.50       174.50 o                         
 -16   6   5       9970.65       9327.09       182.56 o                         
 -14   6   5        713.12        514.30       147.21 o                         
 -12   6   5      11490.65      10458.71       239.53 o                         
 -10   6   5        381.68       1527.17       198.17 o                         
  -8   6   5       1038.50       1065.98       219.52 o                         
  -6   6   5      16601.74      15612.16       244.79 o                         
  -4   6   5       2568.73       1940.17       177.06 o                         
  -2   6   5         47.73        245.11       233.75 o                         
   0   6   5       3280.44       5486.21       363.98 o                         
   2   6   5        161.87        757.41       299.64 o                         
   4   6   5       2632.73       2273.48       210.37 o                         
   6   6   5       7521.61       7545.95       227.43 o                         
   8   6   5       2528.21       3062.32       171.52 o                         
  10   6   5          4.92        254.47       152.55 o                         
  12   6   5       2377.09       2852.55       153.74 o                         
  14   6   5         40.66        780.43       145.65 o                         
  16   6   5       1802.17       1817.91       182.85 o                         
  18   6   5        504.28        395.28       200.28 o                         
 -23   7   5       2676.37       2896.77       273.13 o                         
 -21   7   5        745.57        792.98       176.41 o                         
 -19   7   5        861.29        447.38       158.47 o                         
 -17   7   5         60.36        377.09       158.94 o                         
 -15   7   5          8.09        134.38       155.35 o                         
 -13   7   5         42.24       1022.23       138.03 o                         
 -11   7   5       7081.70       6241.30       219.32 o                         
  -9   7   5      16633.19      16703.59       340.30 o                         
  -7   7   5       4694.04       4755.54       167.64 o                         
  -5   7   5       2573.06       2116.33       153.82 o                         
  -3   7   5       1242.34       1462.62       159.88 o                         
  -1   7   5      21980.03      22383.40       314.12 o                         
   1   7   5       1176.40       1904.76       183.20 o                         
   3   7   5        349.01       1283.06       222.71 o                         
   5   7   5       7668.86       7979.12       254.55 o                         
   7   7   5      33419.89      28333.33       393.31 o                         
   9   7   5       2223.17       1634.84       184.06 o                         
  11   7   5      10317.48      10029.32       196.41 o                         
  13   7   5        817.36       1147.00       152.01 o                         
  15   7   5       2360.15       2083.59       165.74 o                         
  17   7   5        148.76        239.12       191.49 o                         
  19   7   5        498.06        816.12       195.76 o                         
 -22   8   5         57.26        211.85       200.64 o                         
 -20   8   5        788.90        501.75       176.20 o                         
 -18   8   5        573.01        444.53       164.18 o                         
 -16   8   5       2203.54       2244.28       150.49 o                         
 -14   8   5        145.87        228.10       154.84 o                         
 -12   8   5       2241.28       1997.10       159.48 o                         
 -10   8   5       2327.61       3591.50       151.45 o                         
  -8   8   5          0.33        117.75       159.19 o                         
  -6   8   5       2049.72       2289.69       156.97 o                         
  -4   8   5         15.65        269.01       149.88 o                         
  -2   8   5          0.56        -58.06       199.80 o                         
   0   8   5      68819.41      70297.17       577.88 o                         
   2   8   5       2465.14       4052.19       202.50 o                         
   4   8   5       5654.22       6173.61       229.36 o                         
   6   8   5       9861.45      11457.63       266.76 o                         
   8   8   5       2972.85       4081.07       225.93 o                         
  10   8   5       1713.29       1844.91       188.56 o                         
  12   8   5       1283.95       1599.03       170.58 o                         
  14   8   5       5670.45       5017.89       189.02 o                         
  16   8   5        256.40        590.57       163.36 o                         
  18   8   5       1082.07       1244.82       204.53 o                         
 -21   9   5       1010.91        990.71       207.77 o                         
 -19   9   5       1963.79       1676.04       186.72 o                         
 -17   9   5       1105.51       1218.64       159.21 o                         
 -15   9   5         11.40        340.13       150.62 o                         
 -13   9   5        461.59       1206.43       173.12 o                         
 -11   9   5        245.08        365.46       145.52 o                         
  -9   9   5        365.73        200.78       135.03 o                         
  -7   9   5       1003.02        964.85       147.46 o                         
  -5   9   5         54.74        127.33       148.29 o                         
  -3   9   5         61.34        490.22       195.59 o                         
  -1   9   5        635.69       2946.47       187.40 o                         
   1   9   5      28371.94      31846.79       332.99 o                         
   3   9   5         15.99         88.85       231.50 o                         
   5   9   5         83.01        -30.12       199.42 o                         
   7   9   5        578.83        725.09       199.15 o                         
   9   9   5       2132.92       2140.84       241.46 o                         
  11   9   5        292.49       1012.21       172.00 o                         
  13   9   5        182.70       1048.02       179.63 o                         
  15   9   5        210.68        473.45       178.67 o                         
  17   9   5        447.31        407.55       196.81 o                         
 -20  10   5         40.96        139.26       194.18 o                         
 -18  10   5        129.02        276.93       150.64 o                         
 -16  10   5       1445.54       1429.79       169.31 o                         
 -14  10   5        597.80       1293.75       140.22 o                         
 -12  10   5       7845.44       6881.80       203.74 o                         
 -10  10   5      15614.01      17270.76       247.10 o                         
  -8  10   5       3176.54       3773.75       182.51 o                         
  -6  10   5        342.98        362.58       140.41 o                         
  -4  10   5         79.47        390.02       165.83 o                         
  -2  10   5        947.07       1263.50       161.35 o                         
   0  10   5       2048.79       1847.87       165.65 o                         
   2  10   5          1.41        110.81       163.38 o                         
   4  10   5       2635.39       2422.01       218.80 o                         
   6  10   5        771.35        858.87       225.76 o                         
   8  10   5       3602.68       3859.46       204.16 o                         
  10  10   5       5764.25       5513.92       218.00 o                         
  12  10   5       9851.42       8847.23       263.97 o                         
  14  10   5         51.04        316.64       170.02 o                         
  16  10   5       1412.45       1410.67       186.42 o                         
 -19  11   5         71.81        -38.01       181.44 o                         
 -17  11   5         92.36         94.89       155.20 o                         
 -15  11   5        845.54       1178.48       150.06 o                         
 -13  11   5        333.67        541.98       138.02 o                         
 -11  11   5         37.76        679.79       158.65 o                         
  -9  11   5       1530.79       2713.35       162.53 o                         
  -7  11   5       5372.23       3868.03       199.84 o                         
  -5  11   5        242.08        224.52       155.47 o                         
  -3  11   5        234.44        527.90       168.35 o                         
  -1  11   5       2119.63       2823.82       173.43 o                         
   1  11   5       3488.92       3464.04       219.84 o                         
   3  11   5        349.11        490.98       177.04 o                         
   5  11   5       3094.54       3439.90       227.71 o                         
   7  11   5       4857.79       4405.88       268.05 o                         
   9  11   5        240.68        361.70       214.54 o                         
  11  11   5         58.53        113.18       231.52 o                         
  13  11   5       1698.33       1516.54       193.82 o                         
  15  11   5       1076.30       1175.28       185.25 o                         
 -18  12   5        216.01        568.62       151.19 o                         
 -16  12   5        240.20        324.54       165.39 o                         
 -14  12   5        865.50       1091.59       142.90 o                         
 -12  12   5       1294.41       1094.56       154.57 o                         
 -10  12   5        397.24       1003.30       141.89 o                         
  -8  12   5        340.47        767.73       151.82 o                         
  -6  12   5        815.55        760.90       175.55 o                         
  -4  12   5          0.02        533.96       211.02 o                         
  -2  12   5       7807.39       7404.23       193.86 o                         
   0  12   5       2039.93       2351.66       198.50 o                         
   2  12   5         87.79        455.90       166.12 o                         
   4  12   5         89.84        326.08       190.55 o                         
   6  12   5       1114.29       1658.48       248.49 o                         
   8  12   5         31.92        277.32       248.11 o                         
  10  12   5        390.47        978.65       229.20 o                         
  12  12   5        939.67        776.30       205.19 o                         
  14  12   5       3914.93       3164.25       229.74 o                         
 -17  13   5        596.43        737.30       202.26 o                         
 -15  13   5         11.67         61.68       151.48 o                         
 -13  13   5       2317.07       2189.65       154.84 o                         
 -11  13   5       1910.74       2584.49       187.65 o                         
  -9  13   5        557.49        781.57       146.29 o                         
  -7  13   5          0.88        317.92       186.57 o                         
  -5  13   5        172.77        476.20       163.93 o                         
  -3  13   5       1241.75       1736.73       180.06 o                         
  -1  13   5        753.08       1389.33       175.74 o                         
   1  13   5       7740.20       9044.69       221.72 o                         
   3  13   5        158.87        435.49       164.21 o                         
   5  13   5        747.92        682.85       191.72 o                         
   7  13   5        297.83        204.17       245.19 o                         
   9  13   5        282.29         62.66       301.43 o                         
  11  13   5        110.39        128.81       232.74 o                         
  13  13   5        333.73        473.54       165.10 o                         
 -16  14   5          7.85        340.80       154.78 o                         
 -14  14   5       2858.16       2527.89       185.96 o                         
 -12  14   5        509.51        572.73       177.90 o                         
 -10  14   5        749.64        407.47       154.23 o                         
  -8  14   5       1168.91       1291.17       185.66 o                         
  -6  14   5       2028.82       1726.62       225.24 o                         
  -4  14   5       1897.49       1733.32       187.85 o                         
  -2  14   5       1658.09       1362.63       168.64 o                         
   0  14   5       9134.16       8352.31       237.67 o                         
   2  14   5       1613.60       2057.02       186.53 o                         
   4  14   5        204.55        102.88       180.03 o                         
   6  14   5        105.20        243.76       177.95 o                         
   8  14   5        377.41        228.61       242.58 o                         
  10  14   5        979.52       1003.85       268.95 o                         
  12  14   5        266.33        314.76       190.97 o                         
 -15  15   5        993.39        790.08       172.91 o                         
 -13  15   5       1168.09        942.44       175.66 o                         
 -11  15   5        161.25        247.85       148.34 o                         
  -9  15   5        556.79       1212.50       178.32 o                         
  -7  15   5       3432.99       4268.16       255.47 o                         
  -5  15   5        870.62       1031.95       158.36 o                         
  -3  15   5        947.53       1560.14       181.47 o                         
  -1  15   5       4937.83       5790.81       245.31 o                         
   1  15   5       3473.32       3479.37       197.20 o                         
   3  15   5        610.43        193.17       186.10 o                         
   5  15   5        843.75        386.07       224.10 o                         
   7  15   5       1025.88        665.64       207.25 o                         
   9  15   5        790.89        842.55       320.34 o                         
  11  15   5         59.64        441.87       202.94 o                         
 -12  16   5        158.61        101.69       171.98 o                         
 -10  16   5         16.53        303.44       159.09 o                         
  -8  16   5         35.23         86.40       170.68 o                         
  -6  16   5          0.06         48.58       165.07 o                         
  -4  16   5        419.23        334.78       182.97 o                         
  -2  16   5         10.48        335.82       220.21 o                         
   0  16   5       1757.55       2431.39       218.45 o                         
   2  16   5        530.25        735.40       207.10 o                         
   4  16   5        209.08        657.84       184.63 o                         
   6  16   5        482.18       1005.47       193.56 o                         
   8  16   5        140.14        455.09       200.31 o                         
  10  16   5          6.69        658.12       522.87 o                         
 -11  17   5        307.90        517.66       208.78 o                         
  -9  17   5        239.11        364.74       164.93 o                         
  -7  17   5        214.68        413.34       241.08 o                         
  -5  17   5          0.47        287.54       147.60 o                         
  -3  17   5         40.38         81.77       159.43 o                         
  -1  17   5        379.11        456.24       209.49 o                         
   1  17   5        301.41        413.38       188.41 o                         
   3  17   5          4.02        270.99       187.81 o                         
   5  17   5        527.49        557.16       209.36 o                         
   7  17   5        322.17        503.18       194.43 o                         
  -8  18   5         22.38        502.98       222.42 o                         
  -6  18   5        142.24        149.12       222.17 o                         
  -4  18   5        403.28         95.87       191.48 o                         
  -2  18   5         54.65        254.27       184.78 o                         
   0  18   5         78.22        206.73       258.07 o                         
   2  18   5         60.06        412.44       213.63 o                         
   4  18   5       1235.05        716.09       292.81 o                         
 -24   0   6        130.43        -23.84       262.77 o                         
 -22   0   6       1236.70       1537.68       223.74 o                         
 -20   0   6        772.92        872.14       284.24 o                         
 -18   0   6       3628.91       4930.00       218.07 o                         
 -16   0   6       2305.04       2730.23       191.89 o                         
 -14   0   6       9374.44       9402.60       292.16 o                         
 -12   0   6      80638.80      71421.92      1383.61 o                         
 -10   0   6      18148.01      16540.53       414.08 o                         
  -8   0   6      26161.85      24009.03       965.51 o                         
  -6   0   6      10038.77       8750.55       381.00 o                         
  -4   0   6        953.10       1181.52       274.73 o                         
  -2   0   6      27026.58      31103.48       561.78 o                         
   0   0   6      49041.66      55476.55       650.25 o                         
   2   0   6       5502.78       3917.39       416.76 o                         
   4   0   6      37266.21      36229.16       565.73 o                         
   6   0   6       8057.29       9191.21       329.56 o                         
   8   0   6       3887.47       3751.52       383.90 o                         
  10   0   6        928.97        254.52       244.96 o                         
  12   0   6       2506.19       2509.66       265.07 o                         
  14   0   6       4966.19       7476.23       286.38 o                         
  16   0   6       3341.11       2549.20       236.60 o                         
  18   0   6        782.92        433.70       232.08 o                         
  20   0   6       1952.19       1867.49       300.41 o                         
 -25   1   6        104.70         72.74       193.63 o                         
 -23   1   6       1778.72       2462.79       153.13 o                         
 -21   1   6        528.63        459.78       165.56 o                         
 -19   1   6        575.05        257.75       154.24 o                         
 -17   1   6        303.32        236.38       143.70 o                         
 -15   1   6         14.69        172.36       123.00 o                         
 -13   1   6      57808.48      50744.59      1051.47 o                         
 -11   1   6       5127.64       5468.76       187.13 o                         
  -9   1   6        133.84        259.50       157.38 o                         
  -7   1   6       1509.59        818.69       181.78 o                         
  -5   1   6      65133.48      59060.54       942.24 o                         
  -3   1   6       4863.81       4488.86       231.42 o                         
  -1   1   6      36286.53      32078.90       358.11 o                         
   1   1   6       1007.39       1003.23       203.67 o                         
   3   1   6      14527.67      13121.42       320.40 o                         
   5   1   6         25.07        -70.11       191.33 o                         
   7   1   6      16763.49      16282.25       304.67 o                         
   9   1   6       1664.89       2208.42       187.44 o                         
  11   1   6        288.00        562.90       210.54 o                         
  13   1   6       2120.16       1848.27       204.19 o                         
  15   1   6       1645.18       1228.27       163.01 o                         
  17   1   6       1016.01       1135.39       166.99 o                         
  19   1   6         30.98        249.42       162.98 o                         
 -24   2   6       1043.02       1133.36       154.89 o                         
 -22   2   6       1437.10       1018.11       157.18 o                         
 -20   2   6         97.99        282.05       146.42 o                         
 -18   2   6       4990.69       4672.80       192.01 o                         
 -16   2   6        269.24        755.59       144.76 o                         
 -14   2   6       2206.63       3239.69       145.15 o                         
 -12   2   6       6683.81       6730.72       173.86 o                         
 -10   2   6        413.35       1039.28       166.58 o                         
  -8   2   6       2028.72       2541.22       180.97 o                         
  -6   2   6      17538.63      17812.75       270.81 o                         
  -4   2   6       1535.59       1707.71       190.30 o                         
  -2   2   6        780.41        935.82       200.65 o                         
   0   2   6       2965.92       4158.32       233.45 o                         
   2   2   6       4616.71       4530.43       279.95 o                         
   4   2   6       3022.51       3093.30       239.18 o                         
   6   2   6       1099.73       1817.35       210.04 o                         
   8   2   6       2691.16       2240.54       179.90 o                         
  10   2   6       4425.29       3919.45       212.21 o                         
  12   2   6        341.49        404.64       214.22 o                         
  14   2   6       6622.62       6748.02       194.38 o                         
  16   2   6       1327.30       1515.93       166.00 o                         
  18   2   6        250.54        388.62       164.03 o                         
  20   2   6          8.28        241.29       173.79 o                         
 -23   3   6        178.85       1060.58       179.61 o                         
 -21   3   6         61.75        193.65       146.17 o                         
 -19   3   6         71.68        211.46       134.70 o                         
 -17   3   6         35.06        825.46       148.32 o                         
 -15   3   6       2164.43       3526.65       153.75 o                         
 -13   3   6         80.86        611.99       149.19 o                         
 -11   3   6       2618.46       2368.43       170.34 o                         
  -9   3   6       5348.09       5879.96       178.59 o                         
  -7   3   6      18172.42      19935.54       229.66 o                         
  -5   3   6       8684.79       8928.75       206.25 o                         
  -3   3   6      58816.33      55272.67       564.75 o                         
  -1   3   6       4350.75       4211.57       232.85 o                         
   1   3   6      35117.14      35500.12       461.20 o                         
   3   3   6       1936.82       2463.85       252.71 o                         
   5   3   6       3862.27       3842.58       228.28 o                         
   7   3   6        185.70        309.65       198.66 o                         
   9   3   6       3467.11       4318.00       202.62 o                         
  11   3   6       9237.44       9268.56       240.77 o                         
  13   3   6       4418.23       4403.25       205.31 o                         
  15   3   6       2812.48       2908.71       172.29 o                         
  17   3   6       2624.97       3211.00       181.89 o                         
  19   3   6        239.14        113.95       169.60 o                         
 -24   4   6        450.95        880.91       212.60 o                         
 -22   4   6         94.63        382.85       166.54 o                         
 -20   4   6       1284.26       1424.95       149.57 o                         
 -18   4   6       5014.66       3609.28       173.85 o                         
 -16   4   6      25693.38      25934.66       264.24 o                         
 -14   4   6        198.86        727.21       140.38 o                         
 -12   4   6      30190.78      28102.97       256.08 o                         
 -10   4   6       1571.98       1604.58       186.85 o                         
  -8   4   6       2670.58       2867.57       168.98 o                         
  -6   4   6       6200.04       6041.82       188.43 o                         
  -4   4   6       4094.47       3861.06       189.67 o                         
  -2   4   6       1191.56       1813.89       180.92 o                         
   0   4   6      56345.71      57674.46       876.27 o                         
   2   4   6       1317.93       2967.02       275.44 o                         
   4   4   6       1151.66       1561.68       225.67 o                         
   6   4   6       5553.95       5628.79       226.86 o                         
   8   4   6       1901.89       1236.81       196.54 o                         
  10   4   6         17.40        586.15       171.19 o                         
  12   4   6       4953.79       5206.94       199.86 o                         
  14   4   6       4272.68       4915.38       201.62 o                         
  16   4   6       6267.64       5568.23       230.31 o                         
  18   4   6       5130.29       4729.77       205.53 o                         
 -23   5   6       1541.57       1636.10       183.26 o                         
 -21   5   6          0.79        127.94       162.14 o                         
 -19   5   6        172.80        298.59       159.90 o                         
 -17   5   6       7765.56       7829.05       179.03 o                         
 -15   5   6       7976.24       7794.56       192.17 o                         
 -13   5   6       5784.39       5565.86       168.19 o                         
 -11   5   6       4268.77       5464.75       185.29 o                         
  -9   5   6        186.06        944.69       164.40 o                         
  -7   5   6        212.52        404.48       152.73 o                         
  -5   5   6       1956.62       1522.99       178.86 o                         
  -3   5   6      13675.45      14159.35       243.62 o                         
  -1   5   6          9.52        509.31       208.67 o                         
   1   5   6      27464.56      28324.29       359.67 o                         
   3   5   6        160.23        217.35       270.50 o                         
   5   5   6       4451.44       4556.73       212.17 o                         
   7   5   6       7383.30       6145.73       212.23 o                         
   9   5   6        757.79        571.25       170.08 o                         
  11   5   6        930.42        991.43       173.22 o                         
  13   5   6       4625.03       3899.06       186.78 o                         
  15   5   6        957.60        802.11       175.51 o                         
  17   5   6       1095.85       1156.75       235.90 o                         
  19   5   6        127.18         65.73       192.96 o                         
 -22   6   6       3835.83       3627.62       213.11 o                         
 -20   6   6        347.57        846.37       179.61 o                         
 -18   6   6        412.39        750.80       149.04 o                         
 -16   6   6        188.43        449.69       150.62 o                         
 -14   6   6       2408.99       2807.98       160.46 o                         
 -12   6   6       2761.09       2989.33       142.58 o                         
 -10   6   6      31446.82      29691.45       306.92 o                         
  -8   6   6         64.18        268.50       165.28 o                         
  -6   6   6       2746.46       3910.24       192.75 o                         
  -4   6   6         56.08        207.09       167.23 o                         
  -2   6   6      26141.97      25156.13       314.07 o                         
   0   6   6      14981.15      14311.78       248.52 o                         
   2   6   6       4606.49       7360.13       293.80 o                         
   4   6   6        726.65        612.58       199.85 o                         
   6   6   6      11879.29      11927.33       234.50 o                         
   8   6   6        829.02       1925.57       179.44 o                         
  10   6   6      11325.42      10716.20       227.46 o                         
  12   6   6      10309.73       9261.92       208.84 o                         
  14   6   6       4043.06       3930.41       212.95 o                         
  16   6   6       2595.61       2506.50       182.69 o                         
  18   6   6       1073.51       1402.58       256.19 o                         
 -23   7   6          0.30        177.18       171.08 o                         
 -21   7   6       1153.87        761.39       164.69 o                         
 -19   7   6          3.96        280.24       149.14 o                         
 -17   7   6         78.31       1036.18       151.83 o                         
 -15   7   6        226.03        486.53       141.94 o                         
 -13   7   6       3815.90       3190.17       156.71 o                         
 -11   7   6        173.97        268.00       136.41 o                         
  -9   7   6         97.82        537.31       143.83 o                         
  -7   7   6       1119.55       1172.94       158.24 o                         
  -5   7   6       5482.53       6718.77       178.69 o                         
  -3   7   6      17714.99      17691.08       254.21 o                         
  -1   7   6      16252.41      15620.87       261.80 o                         
   1   7   6      27034.28      28827.23       299.73 o                         
   3   7   6      15797.57      15271.68       335.60 o                         
   5   7   6        372.36        323.23       181.87 o                         
   7   7   6       2351.58       3001.38       171.82 o                         
   9   7   6          0.60        497.54       168.33 o                         
  11   7   6        115.84        545.99       160.29 o                         
  13   7   6        472.20        972.96       164.24 o                         
  15   7   6       3065.76       3142.21       173.59 o                         
  17   7   6         32.29        860.06       247.00 o                         
 -22   8   6       1790.79       1767.04       176.03 o                         
 -20   8   6        257.90        367.90       152.58 o                         
 -18   8   6         47.98        177.12       152.48 o                         
 -16   8   6        100.34        774.31       168.00 o                         
 -14   8   6        156.86        225.89       150.30 o                         
 -12   8   6       3095.04       3212.42       172.59 o                         
 -10   8   6       3435.31       2900.44       144.86 o                         
  -8   8   6         10.89        207.77       142.21 o                         
  -6   8   6       3662.97       3076.70       151.47 o                         
  -4   8   6       2398.36       2027.56       148.44 o                         
  -2   8   6      18828.43      19654.19       483.11 o                         
   0   8   6      40727.98      34605.41       321.78 o                         
   2   8   6      19339.75      17558.90       268.74 o                         
   4   8   6         16.93        369.40       191.38 o                         
   6   8   6       5822.29       5250.61       206.21 o                         
   8   8   6       1817.78       2048.43       192.91 o                         
  10   8   6       3821.97       4224.42       199.24 o                         
  12   8   6        672.71        787.12       158.74 o                         
  14   8   6         14.01         31.31       164.08 o                         
  16   8   6          2.15        378.37       198.10 o                         
  18   8   6         45.15        -30.78       210.21 o                         
 -21   9   6         65.37        266.42       175.49 o                         
 -19   9   6         30.84         88.45       158.24 o                         
 -17   9   6       8367.32       8857.79       246.98 o                         
 -15   9   6      12639.01      12273.14       253.33 o                         
 -13   9   6       1857.16       1367.19       151.76 o                         
 -11   9   6       3947.04       4555.59       179.89 o                         
  -9   9   6       6772.63       7216.23       174.61 o                         
  -7   9   6        999.96        914.97       134.45 o                         
  -5   9   6        887.34        627.73       139.80 o                         
  -3   9   6       5244.99       5364.73       191.09 o                         
  -1   9   6       5322.33       5651.70       195.73 o                         
   1   9   6       6424.19       6417.96       219.86 o                         
   3   9   6          0.90        373.35       157.31 o                         
   5   9   6       2233.32       2462.71       204.29 o                         
   7   9   6       4134.84       3766.99       214.89 o                         
   9   9   6         74.74        433.89       177.94 o                         
  11   9   6        325.77        524.57       175.88 o                         
  13   9   6       3882.13       3476.71       196.79 o                         
  15   9   6          5.66        116.60       168.02 o                         
  17   9   6        617.01        538.04       194.06 o                         
 -20  10   6         71.90        116.93       166.58 o                         
 -18  10   6          0.63        358.59       142.84 o                         
 -16  10   6      10604.12       9943.22       236.78 o                         
 -14  10   6       1309.88       1392.00       144.91 o                         
 -12  10   6        759.74        955.92       157.74 o                         
 -10  10   6       4173.06       5068.14       240.09 o                         
  -8  10   6        301.81        392.00       142.12 o                         
  -6  10   6        383.75        450.41       131.29 o                         
  -4  10   6       6642.49       5250.44       178.71 o                         
  -2  10   6       4030.13       3626.06       171.15 o                         
   0  10   6          9.96        598.55       168.95 o                         
   2  10   6        446.55        858.06       173.72 o                         
   4  10   6       1234.54       1641.17       229.60 o                         
   6  10   6       1412.68       2221.53       274.45 o                         
   8  10   6        316.49        529.56       221.92 o                         
  10  10   6       1114.76       1051.23       201.75 o                         
  12  10   6        588.57        648.12       168.68 o                         
  14  10   6        532.78        528.57       167.11 o                         
  16  10   6         30.62        232.22       177.74 o                         
 -19  11   6         88.60        262.37       153.74 o                         
 -17  11   6        189.92        729.96       179.65 o                         
 -15  11   6         67.61        294.12       164.64 o                         
 -13  11   6        409.44        400.98       137.94 o                         
 -11  11   6       6310.36       5276.11       196.36 o                         
  -9  11   6      12772.17      11553.03       304.33 o                         
  -7  11   6       1918.25       2068.75       146.24 o                         
  -5  11   6        964.87       1694.84       181.63 o                         
  -3  11   6        252.71        436.50       162.21 o                         
  -1  11   6        159.53        133.87       160.75 o                         
   1  11   6        926.68        919.28       173.68 o                         
   3  11   6       2147.26       2401.52       173.98 o                         
   5  11   6         60.25        310.85       197.66 o                         
   7  11   6        273.65        236.94       237.66 o                         
   9  11   6       1592.14       2240.57       192.17 o                         
  11  11   6       9298.75       9532.29       253.43 o                         
  13  11   6        105.95         98.53       175.10 o                         
  15  11   6        349.86        431.95       200.05 o                         
 -18  12   6          0.25        102.31       153.22 o                         
 -16  12   6        866.82        956.71       171.84 o                         
 -14  12   6        218.37        626.80       144.70 o                         
 -12  12   6       1345.25       1563.65       141.70 o                         
 -10  12   6        608.96        682.94       139.89 o                         
  -8  12   6       2510.59       2715.70       200.38 o                         
  -6  12   6         23.99        452.67       181.65 o                         
  -4  12   6       5360.36       4850.54       232.91 o                         
  -2  12   6       1731.31       2210.24       161.14 o                         
   0  12   6       9365.71       9435.00       207.49 o                         
   2  12   6       1833.54       2641.31       165.52 o                         
   4  12   6       2061.57       1300.09       197.17 o                         
   6  12   6        801.99       1002.62       245.32 o                         
   8  12   6         38.79         73.91       249.59 o                         
  10  12   6       3474.88       4337.62       289.85 o                         
  12  12   6        802.25        839.83       186.57 o                         
  14  12   6         22.10        362.90       169.11 o                         
 -17  13   6        158.73        258.60       157.63 o                         
 -15  13   6        711.95        934.57       173.27 o                         
 -13  13   6        602.02        838.82       156.90 o                         
 -11  13   6        607.96        433.05       139.12 o                         
  -9  13   6          7.25        195.47       134.11 o                         
  -7  13   6        650.94        924.65       194.55 o                         
  -5  13   6         31.77        351.33       184.15 o                         
  -3  13   6        213.50        540.88       152.35 o                         
  -1  13   6        148.79        789.51       166.47 o                         
   1  13   6       2345.85       2223.84       181.95 o                         
   3  13   6        263.31        646.80       190.21 o                         
   5  13   6        253.61        485.67       183.10 o                         
   7  13   6        155.99        214.30       261.23 o                         
   9  13   6        461.68       1118.28       272.28 o                         
  11  13   6        902.46       1171.75       225.80 o                         
  13  13   6       1938.70       1742.91       187.93 o                         
 -16  14   6        416.93        262.58       159.26 o                         
 -14  14   6         63.68        256.98       155.08 o                         
 -12  14   6       1069.80        780.55       142.14 o                         
 -10  14   6        696.51        692.26       154.63 o                         
  -8  14   6          8.85        575.97       161.84 o                         
  -6  14   6        160.29         -0.47       190.16 o                         
  -4  14   6        775.39        533.37       182.83 o                         
  -2  14   6       1380.40       1086.34       154.51 o                         
   0  14   6        672.35       1328.72       194.27 o                         
   2  14   6       2222.84       2295.84       199.64 o                         
   4  14   6       1227.52       1282.32       191.04 o                         
   6  14   6        112.31        357.70       165.66 o                         
   8  14   6        827.87        950.21       217.03 o                         
  10  14   6          4.09        390.69       252.24 o                         
  12  14   6       1223.77       1622.97       215.10 o                         
 -15  15   6        275.91        410.75       173.63 o                         
 -13  15   6        807.46        869.96       151.97 o                         
 -11  15   6         40.14         70.92       136.48 o                         
  -9  15   6        192.89        414.29       171.14 o                         
  -7  15   6        944.60        839.08       175.93 o                         
  -5  15   6        108.42        392.91       170.31 o                         
  -3  15   6        383.28        753.01       180.59 o                         
  -1  15   6        698.87        481.51       170.56 o                         
   1  15   6        100.73          7.50       181.95 o                         
   3  15   6       1394.36       1517.08       192.80 o                         
   5  15   6        198.00        238.83       164.22 o                         
   7  15   6       1598.98       1306.73       196.93 o                         
   9  15   6       1031.92        692.48       269.08 o                         
  11  15   6        473.11        712.30       598.10 o                         
 -14  16   6        386.29        115.87       328.02 o                         
 -12  16   6        328.97        314.13       154.33 o                         
 -10  16   6          1.48        162.67       161.22 o                         
  -8  16   6        476.95        342.24       175.92 o                         
  -6  16   6        479.81        524.62       159.69 o                         
  -4  16   6          5.63        241.07       163.85 o                         
  -2  16   6        211.77        405.73       180.15 o                         
   0  16   6       1033.78       1086.68       245.57 o                         
   2  16   6         98.83        226.41       219.62 o                         
   4  16   6        877.76        663.88       239.93 o                         
   6  16   6       1276.86       1121.03       208.42 o                         
   8  16   6       3524.01       3365.29       228.01 o                         
 -11  17   6        255.29        142.80       222.75 o                         
  -9  17   6       1417.36       1456.14       212.15 o                         
  -7  17   6        211.19        119.07       189.68 o                         
  -5  17   6        489.77        331.43       161.34 o                         
  -3  17   6       1964.11       1550.49       176.11 o                         
  -1  17   6        207.43        525.75       192.30 o                         
   1  17   6        123.42        265.05       265.35 o                         
   3  17   6       1059.73       1293.43       219.68 o                         
   5  17   6       1088.97        682.64       221.40 o                         
  -6  18   6        410.89        397.92       195.31 o                         
  -4  18   6        887.65        354.55       213.73 o                         
  -2  18   6        487.24        369.32       201.63 o                         
   0  18   6       1009.63        726.78       410.63 o                         
   2  18   6       1158.17        876.39       171.52 o                         
 -25   1   7        663.66        847.75       185.11 o                         
 -23   1   7         39.21        603.22       149.55 o                         
 -21   1   7       1964.25       1880.99       193.39 o                         
 -19   1   7       5630.02       5483.76       174.40 o                         
 -17   1   7      11504.40      10103.82       161.85 o                         
 -15   1   7       7168.55       7770.26       178.41 o                         
 -13   1   7      15278.66      17927.49       272.27 o                         
 -11   1   7        178.57        250.37       147.82 o                         
  -9   1   7      11984.25      13278.19       268.09 o                         
  -7   1   7       8763.49      10217.56       240.20 o                         
  -5   1   7       2912.88       3183.28       189.42 o                         
  -3   1   7       8609.37       8216.07       209.31 o                         
  -1   1   7      20091.39      20615.70       296.34 o                         
   1   1   7       6314.95       6442.49       230.92 o                         
   3   1   7      23073.64      20717.80       395.90 o                         
   5   1   7         43.04        397.88       190.27 o                         
   7   1   7       1394.38       1278.25       176.30 o                         
   9   1   7       4014.38       3256.73       176.67 o                         
  11   1   7        827.19        677.23       207.95 o                         
  13   1   7        104.01        586.50       180.64 o                         
  15   1   7       1942.61       2111.32       172.99 o                         
  17   1   7          6.30        144.35       170.41 o                         
  19   1   7       2083.15       2238.52       202.55 o                         
 -24   2   7       1149.86        809.61       179.32 o                         
 -22   2   7        468.32        742.70       152.22 o                         
 -20   2   7        518.75       1354.12       148.50 o                         
 -18   2   7        160.26         36.76       140.72 o                         
 -16   2   7       1062.33        856.27       161.50 o                         
 -14   2   7      13656.16      12862.12       277.29 o                         
 -12   2   7       4822.68       5325.58       210.19 o                         
 -10   2   7       9109.04      10786.66       207.12 o                         
  -8   2   7       5003.67       4383.53       177.27 o                         
  -6   2   7      56574.61      54261.88       772.38 o                         
  -4   2   7       9064.16      10706.13       285.73 o                         
  -2   2   7      57901.28      61068.68       480.40 o                         
   0   2   7      59317.48      57304.77       530.66 o                         
   2   2   7       6057.06       7062.41       295.12 o                         
   4   2   7       3682.77       4005.62       227.15 o                         
   6   2   7       4659.14       5048.72       218.08 o                         
   8   2   7       3987.69       2651.96       191.89 o                         
  10   2   7       7001.65       8179.21       247.47 o                         
  12   2   7      11489.08      11182.62       247.78 o                         
  14   2   7        238.15       1049.54       168.04 o                         
  16   2   7       1595.67       1479.91       168.97 o                         
  18   2   7        157.90        204.77       158.79 o                         
 -25   3   7        581.96        -24.80       496.40 o                         
 -23   3   7       1990.29       2432.80       165.73 o                         
 -21   3   7        505.84        568.74       136.17 o                         
 -19   3   7        555.11        493.88       130.11 o                         
 -17   3   7       9212.89      10031.70       216.52 o                         
 -15   3   7       8708.87       8770.53       172.30 o                         
 -13   3   7      11978.08      10517.07       237.73 o                         
 -11   3   7       1061.05        902.25       151.75 o                         
  -9   3   7      64691.80      62362.64       944.58 o                         
  -7   3   7       5262.29       5566.44       196.81 o                         
  -5   3   7      12068.92      12252.62       215.41 o                         
  -3   3   7      23473.60      21534.45       251.61 o                         
  -1   3   7        366.29       1264.99       202.83 o                         
   1   3   7        858.88        718.32       208.58 o                         
   3   3   7         25.77        881.82       260.09 o                         
   5   3   7       5842.73       5773.88       240.88 o                         
   7   3   7       2013.69       4009.92       209.51 o                         
   9   3   7        852.32       1775.32       168.12 o                         
  11   3   7         21.79        456.39       180.06 o                         
  13   3   7       1067.46       1049.85       166.62 o                         
  15   3   7          0.05        220.58       188.81 o                         
  17   3   7        950.20       1133.77       164.68 o                         
  19   3   7        106.29        477.87       172.34 o                         
 -24   4   7        425.25        184.03       208.42 o                         
 -22   4   7          0.07        211.87       145.44 o                         
 -20   4   7       2504.83       2747.40       146.47 o                         
 -18   4   7        727.28       1451.65       152.56 o                         
 -16   4   7      19929.55      17448.55       278.16 o                         
 -14   4   7       2633.70       3400.89       144.68 o                         
 -12   4   7       1077.89       1496.63       142.99 o                         
 -10   4   7      10016.86       9548.37       211.75 o                         
  -8   4   7        448.52        506.37       161.07 o                         
  -6   4   7      19868.02      18870.79       225.99 o                         
  -4   4   7      69047.09      71569.89       582.21 o                         
  -2   4   7      16055.83      18256.15       327.57 o                         
   0   4   7       8555.84      10479.93       354.97 o                         
   2   4   7       3191.53       2433.58       316.14 o                         
   4   4   7       2766.46       3279.58       217.24 o                         
   6   4   7      12434.41      12559.18       344.13 o                         
   8   4   7       2300.67       3096.31       218.87 o                         
  10   4   7         81.09       1113.22       177.06 o                         
  12   4   7       2713.23       2730.21       167.77 o                         
  14   4   7       4367.82       4339.49       193.05 o                         
  16   4   7          9.34        153.17       154.18 o                         
  18   4   7        860.55       1154.48       171.25 o                         
 -23   5   7        261.54        846.13       172.99 o                         
 -21   5   7          3.29        112.82       146.13 o                         
 -19   5   7         25.10         97.14       149.94 o                         
 -17   5   7        256.31        782.44       145.31 o                         
 -15   5   7        500.01       1003.30       149.94 o                         
 -13   5   7        343.76        508.09       137.40 o                         
 -11   5   7      13976.51      14145.63       220.75 o                         
  -9   5   7       5800.21       5397.32       159.89 o                         
  -7   5   7          5.49        476.08       157.65 o                         
  -5   5   7       1745.08       1954.20       156.53 o                         
  -3   5   7      56589.76      59512.41       365.88 o                         
  -1   5   7      23376.68      25633.67       302.78 o                         
   1   5   7       5780.26       5462.08       226.94 o                         
   3   5   7        911.26        884.44       248.17 o                         
   5   5   7         52.14        141.28       193.60 o                         
   7   5   7       5802.74       6637.51       214.46 o                         
   9   5   7        650.37       1046.72       197.69 o                         
  11   5   7       9280.71       9253.80       209.96 o                         
  13   5   7        461.12        592.27       163.63 o                         
  15   5   7       2773.49       2634.32       186.78 o                         
  17   5   7       2288.23       1887.63       172.76 o                         
 -24   6   7          2.46       -132.45       337.54 o                         
 -22   6   7          0.29        245.81       149.68 o                         
 -20   6   7        440.70        567.22       153.62 o                         
 -18   6   7       3763.39       3875.25       154.26 o                         
 -16   6   7       1247.06       1868.57       150.47 o                         
 -14   6   7       1309.21       1135.63       139.92 o                         
 -12   6   7       2062.43       1794.45       139.67 o                         
 -10   6   7        777.65        930.39       150.57 o                         
  -8   6   7       1140.23       1062.39       157.98 o                         
  -6   6   7      55645.73      52894.18      1180.61 o                         
  -4   6   7       2187.57       2327.07       159.17 o                         
  -2   6   7       2795.94       2896.46       201.94 o                         
   0   6   7       4744.79       6650.34       288.08 o                         
   2   6   7       8657.24       8205.95       240.75 o                         
   4   6   7       1820.55       1478.45       208.02 o                         
   6   6   7        640.31       1514.97       192.78 o                         
   8   6   7        312.21        669.35       162.43 o                         
  10   6   7          6.75        294.42       175.13 o                         
  12   6   7        588.10       1266.77       158.92 o                         
  14   6   7         78.58        545.36       185.38 o                         
  16   6   7        312.98        444.01       177.95 o                         
  18   6   7        137.20        449.34       202.96 o                         
 -23   7   7        302.78        560.22       194.55 o                         
 -21   7   7        153.84        244.28       147.22 o                         
 -19   7   7        389.78        197.00       163.70 o                         
 -17   7   7        109.56        326.82       178.53 o                         
 -15   7   7          7.09         34.59       142.14 o                         
 -13   7   7        408.91       1248.40       145.28 o                         
 -11   7   7        687.10        570.40       138.90 o                         
  -9   7   7        123.42        383.61       150.80 o                         
  -7   7   7      13954.25      14601.19       259.77 o                         
  -5   7   7      45516.62      44373.67       387.24 o                         
  -3   7   7       3523.52       3873.03       162.51 o                         
  -1   7   7        401.50        953.83       175.63 o                         
   1   7   7       1797.19       1590.52       203.56 o                         
   3   7   7        265.10       1481.39       238.93 o                         
   5   7   7        187.08        267.02       205.24 o                         
   7   7   7        258.22       1071.61       174.04 o                         
   9   7   7        175.88        256.26       178.61 o                         
  11   7   7       5360.04       5147.49       169.80 o                         
  13   7   7        827.17       1197.28       167.88 o                         
  15   7   7       2330.26       1924.90       176.99 o                         
  17   7   7        569.19        878.46       207.75 o                         
 -22   8   7          6.70        290.14       214.38 o                         
 -20   8   7          0.25        660.86       151.23 o                         
 -18   8   7       4879.45       3798.68       178.55 o                         
 -16   8   7      33905.62      29583.00       266.73 o                         
 -14   8   7        593.08        916.47       148.91 o                         
 -12   8   7       4722.42       3977.88       166.95 o                         
 -10   8   7        284.47        734.03       132.95 o                         
  -8   8   7       1247.24       1845.04       148.13 o                         
  -6   8   7       1380.67       1395.12       166.61 o                         
  -4   8   7       3441.62       3094.90       158.43 o                         
  -2   8   7       5758.47       5808.21       201.00 o                         
   0   8   7      24268.39      22912.05       318.29 o                         
   2   8   7      10516.52       9507.57       220.86 o                         
   4   8   7       9590.00       9599.50       278.34 o                         
   6   8   7       4413.77       5781.54       224.51 o                         
   8   8   7        867.57       1560.71       180.44 o                         
  10   8   7          1.51        205.62       190.75 o                         
  12   8   7       4251.30       4363.91       174.31 o                         
  14   8   7       3344.23       2964.83       176.32 o                         
  16   8   7        518.66        507.29       185.16 o                         
 -21   9   7         64.24         77.67       153.83 o                         
 -19   9   7        308.23        486.26       150.06 o                         
 -17   9   7       5737.97       7399.47       216.58 o                         
 -15   9   7       3148.37       3670.77       173.66 o                         
 -13   9   7       1901.33       1786.78       162.07 o                         
 -11   9   7        140.69        362.07       143.83 o                         
  -9   9   7       1612.80       1675.87       143.36 o                         
  -7   9   7         10.95        196.62       134.11 o                         
  -5   9   7       1771.98       3296.43       159.66 o                         
  -3   9   7       6945.86       6852.04       232.73 o                         
  -1   9   7       2372.15       4603.82       161.36 o                         
   1   9   7      22872.93      24106.24       459.61 o                         
   3   9   7       4187.25       3845.81       166.95 o                         
   5   9   7         75.34        508.10       191.30 o                         
   7   9   7          1.26        185.75       194.18 o                         
   9   9   7        389.42        224.41       177.68 o                         
  11   9   7        426.29       1100.53       177.15 o                         
  13   9   7         10.99        340.50       192.57 o                         
  15   9   7        219.00        257.34       237.39 o                         
 -20  10   7        174.50        599.99       189.27 o                         
 -18  10   7       1528.95       1492.87       148.56 o                         
 -16  10   7       3820.57       4164.69       186.22 o                         
 -14  10   7       1295.31       1825.40       158.14 o                         
 -12  10   7       3715.39       3654.71       156.12 o                         
 -10  10   7       9501.31      10271.85       327.39 o                         
  -8  10   7          1.82        224.62       146.32 o                         
  -6  10   7       6942.29       8497.76       191.12 o                         
  -4  10   7       7804.15       8248.02       222.97 o                         
  -2  10   7        296.70        678.64       150.76 o                         
   0  10   7       4364.11       4494.36       177.30 o                         
   2  10   7        168.28        370.57       185.21 o                         
   4  10   7         12.10        197.85       165.24 o                         
   6  10   7       2248.07       2458.22       271.37 o                         
   8  10   7       1466.07       1749.77       196.76 o                         
  10  10   7       3336.06       3524.90       205.33 o                         
  12  10   7      15439.17      14257.91       266.10 o                         
  14  10   7       1934.41       2029.36       179.01 o                         
  16  10   7          0.02         41.54       382.67 o                         
 -21  11   7        164.56        144.84       489.94 o                         
 -19  11   7         28.18         60.17       153.68 o                         
 -17  11   7        468.48        952.12       159.88 o                         
 -15  11   7        541.77        478.58       145.38 o                         
 -13  11   7        150.31        601.54       143.76 o                         
 -11  11   7       7544.45       7125.09       275.40 o                         
  -9  11   7       3131.05       2958.16       176.97 o                         
  -7  11   7       1762.27       1310.92       137.86 o                         
  -5  11   7       2065.51       2587.13       168.37 o                         
  -3  11   7         10.22        262.23       141.89 o                         
  -1  11   7       1278.76       1270.62       168.56 o                         
   1  11   7        328.19        607.46       233.14 o                         
   3  11   7          1.18        301.54       167.93 o                         
   5  11   7       3820.58       4086.28       238.36 o                         
   7  11   7        122.97        411.53       177.47 o                         
   9  11   7       1604.05       1815.12       202.13 o                         
  11  11   7       1059.43       1116.78       194.21 o                         
  13  11   7       2657.42       2450.84       200.96 o                         
  15  11   7          9.02         44.26       177.65 o                         
 -18  12   7        257.17        425.70       157.47 o                         
 -16  12   7        535.64        669.77       149.23 o                         
 -14  12   7        485.42        486.66       141.82 o                         
 -12  12   7          6.64         82.49       146.47 o                         
 -10  12   7        156.28        355.95       132.52 o                         
  -8  12   7       3600.27       4355.93       192.56 o                         
  -6  12   7          0.52        682.81       180.51 o                         
  -4  12   7       5994.79       7272.31       215.20 o                         
  -2  12   7       1274.00       1277.83       180.56 o                         
   0  12   7        880.11       1136.86       200.99 o                         
   2  12   7        634.92        754.35       167.24 o                         
   4  12   7        446.38       1114.05       165.90 o                         
   6  12   7        896.94       1255.71       224.35 o                         
   8  12   7        456.39        725.18       181.07 o                         
  10  12   7        564.34        615.77       203.50 o                         
  12  12   7        222.14        370.15       167.55 o                         
  14  12   7        545.75        784.76       174.51 o                         
 -17  13   7        130.96        603.21       158.72 o                         
 -15  13   7        246.21        371.28       142.06 o                         
 -13  13   7       3252.55       2567.19       189.41 o                         
 -11  13   7         42.92        385.59       127.62 o                         
  -9  13   7       1997.86       1636.22       148.96 o                         
  -7  13   7        218.92        130.46       152.67 o                         
  -5  13   7          5.68        646.08       167.44 o                         
  -3  13   7        869.14        904.98       157.05 o                         
  -1  13   7         58.54       1108.76       168.18 o                         
   1  13   7       3037.17       3653.03       178.43 o                         
   3  13   7        929.54       1057.41       191.65 o                         
   5  13   7         41.52        315.93       162.10 o                         
   7  13   7        255.07        267.04       214.20 o                         
   9  13   7         64.56        -17.26       192.40 o                         
  11  13   7          0.12        295.22       225.39 o                         
  13  13   7        678.86        107.74       607.89 o                         
 -16  14   7        249.60        255.56       143.45 o                         
 -14  14   7       2642.80       2423.26       208.50 o                         
 -12  14   7        330.88        468.47       142.45 o                         
 -10  14   7        235.19        182.11       134.20 o                         
  -8  14   7        178.15        279.42       156.39 o                         
  -6  14   7       2613.86       2915.12       167.94 o                         
  -4  14   7        809.83        682.06       158.84 o                         
  -2  14   7        762.28        566.83       149.53 o                         
   0  14   7       2222.02       2255.42       202.19 o                         
   2  14   7         33.02        431.97       171.16 o                         
   4  14   7        632.91        463.78       194.50 o                         
   6  14   7       5479.68       5270.41       205.76 o                         
   8  14   7       4764.01       5065.53       209.92 o                         
  10  14   7         37.29        364.65       191.34 o                         
 -15  15   7       1254.13       1336.94       165.28 o                         
 -13  15   7       1006.65        607.90       180.49 o                         
 -11  15   7         48.68         31.12       131.02 o                         
  -9  15   7          1.29         73.79       171.86 o                         
  -7  15   7        738.53        710.60       164.11 o                         
  -5  15   7        159.01        252.26       157.75 o                         
  -3  15   7         39.49        163.71       155.88 o                         
  -1  15   7        489.38        702.99       198.92 o                         
   1  15   7       2612.09       2009.24       196.26 o                         
   3  15   7        639.55        573.02       208.84 o                         
   5  15   7       1214.91       1461.09       154.05 o                         
   7  15   7       3631.54       2875.01       213.38 o                         
   9  15   7        657.80        821.89       220.80 o                         
 -12  16   7          1.36        138.21       145.38 o                         
 -10  16   7        262.18        394.68       182.04 o                         
  -8  16   7        814.74        966.85       201.14 o                         
  -6  16   7         50.42        114.48       158.95 o                         
  -4  16   7       1762.90       2229.85       219.07 o                         
  -2  16   7         38.17        416.57       169.63 o                         
   0  16   7        858.79       1507.28       202.13 o                         
   2  16   7        168.98        535.02       185.02 o                         
   4  16   7        282.23        458.70       170.34 o                         
   6  16   7         51.51        247.08       182.56 o                         
   8  16   7        128.04         47.60       178.87 o                         
 -11  17   7        146.01        388.27       205.01 o                         
  -9  17   7        258.04        286.87       173.78 o                         
  -7  17   7         67.05         64.04       165.89 o                         
  -5  17   7        142.63        360.37       158.47 o                         
  -3  17   7        509.84        800.62       176.38 o                         
  -1  17   7        378.18        267.09       195.08 o                         
   1  17   7        627.64        765.45       215.09 o                         
   3  17   7         19.47        -25.43       187.45 o                         
   5  17   7          0.02        129.81       205.97 o                         
  -6  18   7        209.33        380.48       203.86 o                         
  -4  18   7       1231.64       1458.23       225.10 o                         
  -2  18   7        805.32        931.99       298.97 o                         
   0  18   7        147.57        202.24       192.76 o                         
 -24   0   8         77.04        328.56       230.21 o                         
 -22   0   8       5050.12       4953.07       285.67 o                         
 -20   0   8      37057.79      35293.00       594.67 o                         
 -18   0   8       1531.10       1939.43       203.55 o                         
 -16   0   8       5933.27       4811.65       218.06 o                         
 -14   0   8       5815.95       5982.63       327.05 o                         
 -12   0   8       1088.77       1400.59       221.56 o                         
 -10   0   8       4985.33       4678.76       237.26 o                         
  -8   0   8      74562.42      69519.15      1133.79 o                         
  -6   0   8      62995.59      62872.38      1108.56 o                         
  -4   0   8       5772.81       5491.72       312.58 o                         
  -2   0   8      36415.31      41313.89       438.44 o                         
   0   0   8      13284.90      10570.35       392.65 o                         
   2   0   8      25032.20      25716.83       482.15 o                         
   4   0   8      13366.17      16498.52       422.46 o                         
   6   0   8      40877.30      39266.71       489.07 o                         
   8   0   8        576.90       1246.59       237.76 o                         
  10   0   8       1023.92       1360.02       270.16 o                         
  12   0   8          2.47        223.54       291.98 o                         
  14   0   8        188.56        760.70       258.73 o                         
  16   0   8         27.06        175.47       218.76 o                         
  18   0   8       5698.90       5170.84       256.21 o                         
 -25   1   8          7.06        135.95       162.59 o                         
 -23   1   8        504.24        756.78       161.29 o                         
 -21   1   8        492.12        682.70       153.38 o                         
 -19   1   8      10237.42       9594.31       171.42 o                         
 -17   1   8         15.70        281.14       140.94 o                         
 -15   1   8       2290.39       2792.82       150.94 o                         
 -13   1   8       6898.12       5450.62       167.42 o                         
 -11   1   8        146.90        432.33       144.13 o                         
  -9   1   8      29742.25      29475.61       329.12 o                         
  -7   1   8      18234.81      20158.08       309.14 o                         
  -5   1   8      90523.65      81190.77       671.04 o                         
  -3   1   8       2885.95       4481.92       180.95 o                         
  -1   1   8        277.61        573.33       178.72 o                         
   1   1   8      11844.10      11177.48       290.07 o                         
   3   1   8      10677.41      10033.02       368.16 o                         
   5   1   8        167.35        879.69       171.91 o                         
   7   1   8      13043.95      13594.04       249.85 o                         
   9   1   8       1667.61       2419.25       189.06 o                         
  11   1   8        805.94        641.23       181.29 o                         
  13   1   8       1516.64       1434.30       198.24 o                         
  15   1   8         87.53        171.47       164.46 o                         
  17   1   8          6.63        108.57       168.39 o                         
  19   1   8          0.94        210.48       478.90 o                         
 -24   2   8        227.56        300.35       150.76 o                         
 -22   2   8         47.72        210.23       143.98 o                         
 -20   2   8        465.80        859.78       142.51 o                         
 -18   2   8        576.64        773.63       145.65 o                         
 -16   2   8          2.84        169.65       139.62 o                         
 -14   2   8        237.37        937.06       151.44 o                         
 -12   2   8       1351.46       1727.26       156.04 o                         
 -10   2   8      34753.91      33336.57       311.34 o                         
  -8   2   8        660.56        731.04       165.31 o                         
  -6   2   8       2558.77       3132.89       195.76 o                         
  -4   2   8      13235.08      13802.49       251.13 o                         
  -2   2   8       2515.04       2952.86       177.44 o                         
   0   2   8        259.55        171.77       181.19 o                         
   2   2   8      21083.79      19391.26       336.94 o                         
   4   2   8       3830.59       4887.07       194.32 o                         
   6   2   8      18005.50      17720.91       270.35 o                         
   8   2   8      30400.88      29719.95       324.30 o                         
  10   2   8       2211.06       2142.49       182.22 o                         
  12   2   8        685.82        880.33       172.56 o                         
  14   2   8       4085.96       4531.33       202.39 o                         
  16   2   8        639.29        939.93       171.27 o                         
  18   2   8        826.68       1297.25       170.24 o                         
 -25   3   8        149.66        293.80       186.96 o                         
 -23   3   8        768.99       1146.90       147.40 o                         
 -21   3   8         14.62        314.31       136.91 o                         
 -19   3   8          4.88        166.63       135.01 o                         
 -17   3   8       1663.22       2727.48       162.38 o                         
 -15   3   8          3.76       1049.11       150.91 o                         
 -13   3   8       5283.79       5959.35       207.33 o                         
 -11   3   8       2683.86       2845.38       156.74 o                         
  -9   3   8      10718.60      12482.05       270.06 o                         
  -7   3   8       4310.22       4804.18       180.46 o                         
  -5   3   8      90295.82      87708.66       767.26 o                         
  -3   3   8       1689.36       2757.45       171.13 o                         
  -1   3   8       1907.00       1826.53       196.14 o                         
   1   3   8       4529.07       5102.67       213.83 o                         
   3   3   8       1744.52       2447.82       241.29 o                         
   5   3   8       1124.71        814.78       196.17 o                         
   7   3   8        493.47       1073.07       189.89 o                         
   9   3   8      10366.00       9056.08       218.30 o                         
  11   3   8       4879.63       4469.89       210.47 o                         
  13   3   8        104.51        567.84       196.23 o                         
  15   3   8        224.50        467.01       164.98 o                         
  17   3   8       1891.44       2158.90       187.82 o                         
 -24   4   8         51.40        326.29       143.44 o                         
 -22   4   8        209.44        611.99       154.55 o                         
 -20   4   8        725.61        925.17       142.38 o                         
 -18   4   8       5305.57       4359.15       155.46 o                         
 -16   4   8      18636.61      17687.87       226.72 o                         
 -14   4   8        235.46        539.30       137.31 o                         
 -12   4   8       1639.54       1778.90       151.39 o                         
 -10   4   8        329.89       1244.43       156.01 o                         
  -8   4   8        279.63        578.80       154.28 o                         
  -6   4   8      16938.15      17130.37       245.61 o                         
  -4   4   8       1213.13       1836.24       169.13 o                         
  -2   4   8      41865.95      41408.66       311.66 o                         
   0   4   8       1886.67       2234.38       233.41 o                         
   2   4   8          3.73        107.87       208.23 o                         
   4   4   8       8808.10       7610.24       225.64 o                         
   6   4   8       4997.26       5182.25       209.02 o                         
   8   4   8       1594.98       1002.45       193.48 o                         
  10   4   8        573.10       1169.85       203.80 o                         
  12   4   8        952.23       1227.27       171.26 o                         
  14   4   8          0.02        191.91       181.29 o                         
  16   4   8        828.71        533.41       193.47 o                         
  18   4   8         29.97        192.81       165.85 o                         
 -23   5   8         13.62        131.48       149.39 o                         
 -21   5   8       3401.82       3267.05       151.46 o                         
 -19   5   8       2645.57       2105.27       149.04 o                         
 -17   5   8      13713.56      13008.63       227.06 o                         
 -15   5   8       6132.28       6339.87       174.47 o                         
 -13   5   8        513.12        565.16       133.04 o                         
 -11   5   8        666.33        833.09       149.43 o                         
  -9   5   8        915.11        782.32       152.28 o                         
  -7   5   8       4542.92       3761.37       185.21 o                         
  -5   5   8       4211.05       3768.51       167.20 o                         
  -3   5   8         36.59        171.65       174.31 o                         
  -1   5   8        161.99        115.33       190.85 o                         
   1   5   8         65.20        268.80       208.50 o                         
   3   5   8        907.24       1464.95       275.67 o                         
   5   5   8      11509.67      10721.94       232.84 o                         
   7   5   8        414.73        458.63       218.26 o                         
   9   5   8        879.42       1354.69       217.27 o                         
  11   5   8        246.33        434.40       158.62 o                         
  13   5   8        425.96        501.60       155.40 o                         
  15   5   8        457.03        482.99       169.15 o                         
  17   5   8        122.73        161.22       199.82 o                         
 -24   6   8         53.20       -187.05       199.60 o                         
 -22   6   8       1293.91       1493.34       170.27 o                         
 -20   6   8        819.32       1090.04       157.50 o                         
 -18   6   8        597.62        957.97       148.65 o                         
 -16   6   8        223.70        800.60       147.03 o                         
 -14   6   8       2098.06       2337.61       169.32 o                         
 -12   6   8         23.36         88.70       139.29 o                         
 -10   6   8       1009.95       1123.47       152.84 o                         
  -8   6   8        150.61       1582.17       153.71 o                         
  -6   6   8      42680.95      42358.45       292.20 o                         
  -4   6   8      22187.14      22153.96       353.59 o                         
  -2   6   8       1193.16       1044.86       203.39 o                         
   0   6   8        203.78         85.76       204.14 o                         
   2   6   8        306.00        496.48       185.77 o                         
   4   6   8       2866.66       2815.95       202.00 o                         
   6   6   8        848.16       1017.73       202.56 o                         
   8   6   8      10161.15       9406.90       261.10 o                         
  10   6   8       1754.50       1667.39       160.53 o                         
  12   6   8       1191.36       1407.84       159.49 o                         
  14   6   8       1028.23        841.70       201.21 o                         
  16   6   8        288.13        578.73       178.50 o                         
 -23   7   8         13.08         67.75       171.33 o                         
 -21   7   8        178.00        574.44       150.09 o                         
 -19   7   8         27.80        199.03       156.56 o                         
 -17   7   8       6994.92       7741.62       171.53 o                         
 -15   7   8         30.43        341.75       149.92 o                         
 -13   7   8       1557.41       1496.73       148.38 o                         
 -11   7   8         72.56        291.15       139.71 o                         
  -9   7   8       7395.22       6881.05       205.98 o                         
  -7   7   8        664.33       1015.81       158.50 o                         
  -5   7   8       1174.17       1684.68       154.65 o                         
  -3   7   8       2044.66       2430.19       227.50 o                         
  -1   7   8      11004.97      11494.94       244.82 o                         
   1   7   8      14426.64      15442.29       287.67 o                         
   3   7   8       7625.40       6535.79       212.00 o                         
   5   7   8       2169.24       1992.18       222.33 o                         
   7   7   8        580.77        907.24       197.73 o                         
   9   7   8       2713.63       2436.65       184.10 o                         
  11   7   8       2100.57       2111.38       200.62 o                         
  13   7   8       1259.68       1329.38       160.57 o                         
  15   7   8        159.14         95.57       161.46 o                         
  17   7   8         10.50        108.91       165.35 o                         
 -22   8   8         33.28        247.47       186.64 o                         
 -20   8   8        117.51        458.23       162.21 o                         
 -18   8   8        571.86        704.53       169.77 o                         
 -16   8   8         10.28        872.15       156.96 o                         
 -14   8   8        151.97        395.18       148.27 o                         
 -12   8   8        545.62        652.10       141.97 o                         
 -10   8   8        338.43       1123.82       152.73 o                         
  -8   8   8         80.10        152.15       139.77 o                         
  -6   8   8       4255.12       3203.01       165.19 o                         
  -4   8   8       2135.92       1894.08       186.19 o                         
  -2   8   8       1449.49       1303.92       189.91 o                         
   0   8   8      10826.39       8659.16       240.07 o                         
   2   8   8       5033.17       5137.51       206.40 o                         
   4   8   8        901.19       1088.06       215.02 o                         
   6   8   8          1.18        167.41       186.68 o                         
   8   8   8       2817.56       3243.53       194.21 o                         
  10   8   8       4937.53       4334.98       185.50 o                         
  12   8   8        111.99        159.63       161.81 o                         
  14   8   8         73.79        332.61       179.31 o                         
  16   8   8        159.60        462.95       206.10 o                         
 -21   9   8         44.14        197.88       142.80 o                         
 -19   9   8       1251.55       1053.57       168.69 o                         
 -17   9   8      16195.25      14457.70       451.28 o                         
 -15   9   8      11808.41      10750.53       249.30 o                         
 -13   9   8        420.95        553.97       145.98 o                         
 -11   9   8       3453.47       3217.45       143.49 o                         
  -9   9   8       7539.53       7834.23       178.57 o                         
  -7   9   8       9888.28       9374.37       327.51 o                         
  -5   9   8       8572.24       8025.10       222.53 o                         
  -3   9   8        697.75        884.50       182.21 o                         
  -1   9   8       2463.19       2663.49       171.88 o                         
   1   9   8        922.70        829.89       169.38 o                         
   3   9   8       1010.45       2504.28       168.55 o                         
   5   9   8      14982.20      13907.11       327.98 o                         
   7   9   8       9659.40       8439.92       261.85 o                         
   9   9   8         55.99        507.57       168.02 o                         
  11   9   8       3865.85       3488.88       234.73 o                         
  13   9   8       3217.70       3188.84       181.94 o                         
  15   9   8         16.23        495.69       181.62 o                         
 -20  10   8        663.01        608.56       161.21 o                         
 -18  10   8       2797.53       2241.26       179.72 o                         
 -16  10   8       7052.80       6337.14       216.23 o                         
 -14  10   8        143.30        207.86       133.10 o                         
 -12  10   8          0.88        336.60       143.55 o                         
 -10  10   8       4839.59       5687.39       208.75 o                         
  -8  10   8      28223.72      28935.27       580.07 o                         
  -6  10   8       1225.53       1359.81       145.99 o                         
  -4  10   8        429.47        502.52       176.54 o                         
  -2  10   8        286.95        497.62       143.66 o                         
   0  10   8       2983.01       2699.56       172.57 o                         
   2  10   8        111.67        455.86       161.96 o                         
   4  10   8       9154.16       9772.88       200.28 o                         
   6  10   8       1084.44       1865.93       203.84 o                         
   8  10   8        307.87        498.75       200.08 o                         
  10  10   8        929.85        901.57       188.68 o                         
  12  10   8        742.60        623.78       186.18 o                         
  14  10   8        236.88        514.39       183.95 o                         
 -19  11   8         31.89        406.00       163.43 o                         
 -17  11   8        464.09        606.75       144.84 o                         
 -15  11   8          6.65        172.24       145.95 o                         
 -13  11   8         13.65        -32.12       140.59 o                         
 -11  11   8         46.04        463.99       137.19 o                         
  -9  11   8       3001.72       3158.09       175.35 o                         
  -7  11   8       8014.58       8813.12       204.21 o                         
  -5  11   8       5671.46       5299.76       224.43 o                         
  -3  11   8      19344.13      18547.11       495.16 o                         
  -1  11   8       4427.64       4604.67       186.08 o                         
   1  11   8       4558.74       4829.25       258.17 o                         
   3  11   8       4283.88       4061.10       207.20 o                         
   5  11   8        100.65        619.22       154.28 o                         
   7  11   8       2162.41       2020.59       186.29 o                         
   9  11   8        589.83       1205.63       205.43 o                         
  11  11   8       5961.67       5527.86       276.08 o                         
  13  11   8        254.97        148.71       186.04 o                         
 -18  12   8        334.16        475.59       152.04 o                         
 -16  12   8        235.44        598.45       142.94 o                         
 -14  12   8        127.07         12.78       145.39 o                         
 -12  12   8       2090.60       1366.94       144.26 o                         
 -10  12   8       4957.01       5972.28       223.92 o                         
  -8  12   8       1487.77       1759.83       159.11 o                         
  -6  12   8        244.14        488.60       165.12 o                         
  -4  12   8       4824.53       4681.30       200.12 o                         
  -2  12   8       2109.84       2387.02       170.45 o                         
   0  12   8       1419.25       1703.26       184.34 o                         
   2  12   8        399.79        432.24       173.94 o                         
   4  12   8         54.41        220.32       147.07 o                         
   6  12   8       2283.31       2122.32       151.10 o                         
   8  12   8        752.66        783.68       234.78 o                         
  10  12   8       1962.50       2670.07       244.48 o                         
  12  12   8       2020.70       1765.46       197.70 o                         
 -17  13   8        115.96        182.75       156.91 o                         
 -15  13   8        312.13        542.03       144.72 o                         
 -13  13   8         28.47        164.48       159.43 o                         
 -11  13   8        524.72        999.84       142.24 o                         
  -9  13   8       4254.03       3189.50       153.49 o                         
  -7  13   8        272.37        246.67       150.74 o                         
  -5  13   8         39.61        380.24       149.98 o                         
  -3  13   8        337.94        682.99       152.78 o                         
  -1  13   8        353.06        471.19       156.94 o                         
   1  13   8       1262.11        916.55       187.35 o                         
   3  13   8        377.63        690.62       168.52 o                         
   5  13   8        154.04        146.98       200.15 o                         
   7  13   8        128.30        316.28       178.76 o                         
   9  13   8        562.06        973.70       220.40 o                         
  11  13   8       1164.58        781.18       202.17 o                         
 -16  14   8        266.11        358.66       169.08 o                         
 -14  14   8         79.51         67.63       173.89 o                         
 -12  14   8         21.86        133.02       160.71 o                         
 -10  14   8          7.73         73.28       137.62 o                         
  -8  14   8        226.21        282.43       166.28 o                         
  -6  14   8        342.29        458.49       148.81 o                         
  -4  14   8       2312.46       1704.16       180.84 o                         
  -2  14   8        673.57        613.17       177.71 o                         
   0  14   8        552.10       1113.52       180.27 o                         
   2  14   8       2730.42       2673.65       188.70 o                         
   4  14   8        404.40        673.63       188.51 o                         
   6  14   8        408.94        492.80       233.83 o                         
   8  14   8        421.39        377.15       171.93 o                         
  10  14   8         24.03        135.33       182.86 o                         
 -15  15   8        315.75        340.67       150.86 o                         
 -13  15   8        274.87        279.25       162.49 o                         
 -11  15   8         12.91        -23.48       140.68 o                         
  -9  15   8        338.39        777.91       176.14 o                         
  -7  15   8          0.69       -132.79       161.62 o                         
  -5  15   8        794.36       1038.79       157.07 o                         
  -3  15   8        299.94        653.19       163.11 o                         
  -1  15   8        208.90        255.94       176.38 o                         
   1  15   8        302.51        420.39       179.99 o                         
   3  15   8        241.27        427.26       169.92 o                         
   5  15   8         52.63        -30.49       153.92 o                         
   7  15   8       2235.85       2117.77       179.78 o                         
   9  15   8        335.63        148.47       235.68 o                         
 -12  16   8         86.64        176.03       185.84 o                         
 -10  16   8          0.01        385.25       190.04 o                         
  -8  16   8        757.83        921.44       221.18 o                         
  -6  16   8        368.76        284.37       134.43 o                         
  -4  16   8       1434.69       1011.24       264.31 o                         
  -2  16   8       1896.73       1806.96       191.92 o                         
   0  16   8         82.25         77.52       164.13 o                         
   2  16   8         57.52        148.87       160.28 o                         
   4  16   8        220.85        123.70       177.29 o                         
   6  16   8        284.66        662.61       171.87 o                         
  -9  17   8        113.35        531.41       249.23 o                         
  -7  17   8        283.14        491.98       163.07 o                         
  -5  17   8       1538.84       1283.63       189.52 o                         
  -3  17   8       2336.54       2455.14       228.08 o                         
  -1  17   8        722.36        679.87       178.84 o                         
   1  17   8        627.14        464.59       159.29 o                         
   3  17   8        757.09        821.06       173.92 o                         
  -4  18   8        575.39        595.81       304.11 o                         
  -2  18   8        767.82        298.82       274.48 o                         
 -25   1   9        402.90        692.51       181.25 o                         
 -23   1   9        397.42        778.93       157.76 o                         
 -21   1   9       7052.89       6939.31       179.93 o                         
 -19   1   9      11917.58      12333.73       196.46 o                         
 -17   1   9        304.09        476.27       142.48 o                         
 -15   1   9        812.36       1221.33       151.88 o                         
 -13   1   9       5091.21       5549.95       165.47 o                         
 -11   1   9       3852.40       3502.99       171.95 o                         
  -9   1   9       2166.90       3116.84       161.07 o                         
  -7   1   9       4493.01       4784.64       195.37 o                         
  -5   1   9       1934.62       2874.10       191.59 o                         
  -3   1   9       5308.40       5108.52       186.27 o                         
  -1   1   9      13495.80      14248.25       329.41 o                         
   1   1   9      63632.76      61724.52       832.33 o                         
   3   1   9       9105.48       8688.26       268.38 o                         
   5   1   9      16606.80      16195.40       283.99 o                         
   7   1   9      11604.77      10483.32       213.68 o                         
   9   1   9       3788.06       3148.24       181.20 o                         
  11   1   9       5347.08       5044.27       216.56 o                         
  13   1   9        148.91        444.22       184.34 o                         
  15   1   9         49.29        210.51       176.93 o                         
  17   1   9       3937.89       3522.68       185.04 o                         
 -24   2   9          1.14       -136.14       180.78 o                         
 -22   2   9         56.79        154.91       145.76 o                         
 -20   2   9       5350.22       5506.98       198.14 o                         
 -18   2   9         99.56        179.54       126.12 o                         
 -16   2   9        351.81        337.24       144.97 o                         
 -14   2   9       2171.94       2162.56       153.75 o                         
 -12   2   9        793.59       1083.85       144.06 o                         
 -10   2   9      39025.32      38981.42       329.18 o                         
  -8   2   9        257.44        520.66       158.72 o                         
  -6   2   9      30785.87      32517.61       306.47 o                         
  -4   2   9       1900.81       2362.20       170.33 o                         
  -2   2   9       8641.94       8210.82       185.57 o                         
   0   2   9      15959.44      16382.31       235.31 o                         
   2   2   9       9055.79      10475.10       216.20 o                         
   4   2   9      10525.62       9069.05       201.38 o                         
   6   2   9       1852.14       1769.88       195.27 o                         
   8   2   9       1163.17        533.06       174.05 o                         
  10   2   9       2282.20       2875.28       180.17 o                         
  12   2   9        125.99        597.88       176.50 o                         
  14   2   9       1195.61       1672.93       191.10 o                         
  16   2   9        270.97         25.18       196.70 o                         
  18   2   9        148.94        437.57       315.59 o                         
 -25   3   9       1033.78       1004.93       157.32 o                         
 -23   3   9         21.20        206.55       156.54 o                         
 -21   3   9         47.65         26.63       147.53 o                         
 -19   3   9         32.06        155.52       130.41 o                         
 -17   3   9      19183.23      18123.26       249.78 o                         
 -15   3   9       5685.08       5790.94       168.05 o                         
 -13   3   9       1297.58       1146.73       141.60 o                         
 -11   3   9       3068.88       3620.86       168.82 o                         
  -9   3   9      49938.62      46733.36       452.94 o                         
  -7   3   9       1822.97       2158.04       158.87 o                         
  -5   3   9        130.52        754.41       163.22 o                         
  -3   3   9       7440.36       7756.42       201.19 o                         
  -1   3   9      12886.94      11666.33       241.86 o                         
   1   3   9       6237.46       5050.90       208.24 o                         
   3   3   9       2155.09       2622.77       188.11 o                         
   5   3   9      18425.37      18509.54       322.76 o                         
   7   3   9        902.48       2379.09       241.61 o                         
   9   3   9        133.27        280.96       163.68 o                         
  11   3   9       2022.45       2211.99       170.10 o                         
  13   3   9       4584.10       4183.17       181.75 o                         
  15   3   9        105.40        340.05       186.51 o                         
  17   3   9         65.00        393.17       173.65 o                         
 -24   4   9        223.24        250.19       168.99 o                         
 -22   4   9         48.67        394.80       137.41 o                         
 -20   4   9       1647.73       1830.37       147.93 o                         
 -18   4   9       2207.46       2243.75       167.72 o                         
 -16   4   9       3615.84       3812.85       168.36 o                         
 -14   4   9         68.24        429.69       143.26 o                         
 -12   4   9        924.60       1067.83       144.60 o                         
 -10   4   9      12142.96      10999.15       223.45 o                         
  -8   4   9       3926.94       4373.07       183.95 o                         
  -6   4   9         90.43        219.46       157.70 o                         
  -4   4   9       7942.78       7886.80       191.26 o                         
  -2   4   9      17917.18      18149.05       272.64 o                         
   0   4   9       1701.82       2082.66       182.00 o                         
   2   4   9          1.81        279.28       195.96 o                         
   4   4   9       6052.72       6001.50       215.27 o                         
   6   4   9       6138.99       6337.85       226.79 o                         
   8   4   9        909.04        956.45       184.21 o                         
  10   4   9         38.83        172.53       174.93 o                         
  12   4   9        147.99        296.69       173.99 o                         
  14   4   9         77.57        -78.59       190.90 o                         
  16   4   9         52.63        404.78       177.62 o                         
 -23   5   9       2531.33       1894.62       164.86 o                         
 -21   5   9       2346.55       2473.69       140.14 o                         
 -19   5   9          9.52        670.49       136.33 o                         
 -17   5   9       5044.51       4479.49       213.99 o                         
 -15   5   9       5772.05       4862.41       172.11 o                         
 -13   5   9       6775.05       6318.54       184.06 o                         
 -11   5   9       7658.71       7331.67       166.53 o                         
  -9   5   9      15477.63      14926.36       204.41 o                         
  -7   5   9       1908.27       2003.81       154.86 o                         
  -5   5   9       5940.83       6023.52       169.40 o                         
  -3   5   9       9606.04      10820.51       219.86 o                         
  -1   5   9       1478.83       1457.27       195.26 o                         
   1   5   9        493.70       1191.65       191.98 o                         
   3   5   9        376.45        367.38       222.76 o                         
   5   5   9        504.92       1188.55       185.96 o                         
   7   5   9      12817.04      12685.87       250.59 o                         
   9   5   9          5.32        278.41       192.28 o                         
  11   5   9         17.27        150.56       156.75 o                         
  13   5   9        252.69        279.40       166.90 o                         
  15   5   9        110.00        397.69       170.12 o                         
  17   5   9          5.21        607.85       196.00 o                         
 -24   6   9        450.65        595.39       204.51 o                         
 -22   6   9        317.70        530.05       181.17 o                         
 -20   6   9       1446.63       2005.15       167.48 o                         
 -18   6   9          2.12        293.99       143.56 o                         
 -16   6   9       4564.98       4862.70       201.19 o                         
 -14   6   9        808.50        643.47       160.80 o                         
 -12   6   9       3576.44       3358.73       212.47 o                         
 -10   6   9       7951.50       8703.74       242.50 o                         
  -8   6   9       3352.77       3457.64       162.01 o                         
  -6   6   9      28968.63      30022.39       481.32 o                         
  -4   6   9        575.16        926.41       164.61 o                         
  -2   6   9        286.35        402.23       204.49 o                         
   0   6   9       4218.79       3520.72       198.73 o                         
   2   6   9      16895.62      18312.71       224.49 o                         
   4   6   9       1127.20       1615.34       210.41 o                         
   6   6   9       1214.60       1842.41       224.27 o                         
   8   6   9       2228.44       2667.47       212.00 o                         
  10   6   9       1019.27       1422.15       194.82 o                         
  12   6   9        220.55        697.25       161.57 o                         
  14   6   9        450.03        489.84       170.39 o                         
  16   6   9        241.48        -33.87       182.97 o                         
 -23   7   9       1173.76       1248.02       156.14 o                         
 -21   7   9        311.07        425.22       141.18 o                         
 -19   7   9        755.53        642.08       152.85 o                         
 -17   7   9        202.01        426.41       165.28 o                         
 -15   7   9         32.45        178.53       152.08 o                         
 -13   7   9       1524.29       1643.77       152.28 o                         
 -11   7   9       7653.57       8300.52       195.36 o                         
  -9   7   9      12166.34      12173.65       240.03 o                         
  -7   7   9      24333.45      25166.96       257.09 o                         
  -5   7   9      50690.12      46822.29       282.22 o                         
  -3   7   9       1590.60       2144.22       183.22 o                         
  -1   7   9       1274.14       1630.86       195.73 o                         
   1   7   9        274.52        297.57       175.63 o                         
   3   7   9        102.76        190.46       150.09 o                         
   5   7   9        250.29        774.65       203.95 o                         
   7   7   9       2836.22       3925.60       205.97 o                         
   9   7   9        966.64        909.71       169.04 o                         
  11   7   9        819.65       1072.37       159.51 o                         
  13   7   9         59.42        343.53       164.85 o                         
  15   7   9       1401.16       1463.02       171.64 o                         
 -22   8   9        493.51        351.71       203.58 o                         
 -20   8   9        362.40        422.50       164.01 o                         
 -18   8   9        908.00        643.14       160.73 o                         
 -16   8   9       4428.67       4292.08       164.53 o                         
 -14   8   9       1431.28       1646.87       147.03 o                         
 -12   8   9       1462.79       1927.40       147.14 o                         
 -10   8   9       3240.09       2925.39       171.11 o                         
  -8   8   9       2783.02       3268.18       166.79 o                         
  -6   8   9       3648.32       4491.73       165.16 o                         
  -4   8   9        443.01        706.21       186.85 o                         
  -2   8   9       1007.03       1232.40       185.10 o                         
   0   8   9       4116.55       3422.83       189.99 o                         
   2   8   9       1574.39       2163.27       169.24 o                         
   4   8   9       5757.58       6383.78       186.59 o                         
   6   8   9       2651.97       3909.16       229.70 o                         
   8   8   9       4369.81       3897.57       184.50 o                         
  10   8   9          9.01        250.58       178.47 o                         
  12   8   9       1057.89        721.74       176.23 o                         
  14   8   9        391.83        788.01       170.26 o                         
 -21   9   9          5.76         48.38       145.74 o                         
 -19   9   9         17.81        651.06       146.99 o                         
 -17   9   9       1961.69       3486.19       157.49 o                         
 -15   9   9        456.19        732.76       153.74 o                         
 -13   9   9       1474.46       1635.78       156.07 o                         
 -11   9   9       2592.75       2918.62       154.00 o                         
  -9   9   9         96.82        220.60       181.54 o                         
  -7   9   9       2141.67       2249.23       199.75 o                         
  -5   9   9        947.52        884.96       160.95 o                         
  -3   9   9       1771.47       1856.98       177.10 o                         
  -1   9   9       2045.40       2233.36       213.42 o                         
   1   9   9       1734.33       1903.34       179.38 o                         
   3   9   9       3471.27       3112.01       179.16 o                         
   5   9   9       7180.94       6327.83       230.21 o                         
   7   9   9       5031.91       4422.69       216.46 o                         
   9   9   9       5987.63       4916.08       192.01 o                         
  11   9   9        264.38        426.29       182.43 o                         
  13   9   9          3.46        135.13       181.33 o                         
  15   9   9        315.82        455.34       168.85 o                         
 -20  10   9         95.63        403.77       152.03 o                         
 -18  10   9         19.39       -114.86       204.86 o                         
 -16  10   9       1528.86       1760.80       160.21 o                         
 -14  10   9         53.94         78.24       134.56 o                         
 -12  10   9        863.01       1050.60       143.78 o                         
 -10  10   9       2015.68       2466.92       152.98 o                         
  -8  10   9       4668.91       3889.16       168.96 o                         
  -6  10   9         36.67        739.62       140.49 o                         
  -4  10   9        135.18        176.91       164.99 o                         
  -2  10   9         32.35        475.94       157.54 o                         
   0  10   9       1682.94       1760.45       151.31 o                         
   2  10   9         10.25       -166.92       166.92 o                         
   4  10   9          2.80        193.59       155.83 o                         
   6  10   9        207.73       1196.31       199.83 o                         
   8  10   9        381.21       1036.03       187.50 o                         
  10  10   9       5329.16       4792.97       229.34 o                         
  12  10   9       1245.62       1316.66       163.61 o                         
  14  10   9         33.87        243.92       185.21 o                         
 -19  11   9        106.17        145.62       166.75 o                         
 -17  11   9          2.09        187.14       156.52 o                         
 -15  11   9          0.18        168.17       145.90 o                         
 -13  11   9       2135.77       2956.84       180.01 o                         
 -11  11   9       5165.92       5180.44       195.53 o                         
  -9  11   9       9147.83       8416.58       247.13 o                         
  -7  11   9        821.01        803.68       147.10 o                         
  -5  11   9       7442.22       7212.40       310.08 o                         
  -3  11   9      10301.96       9062.72       223.50 o                         
  -1  11   9       6811.58       6903.65       225.54 o                         
   1  11   9        384.89        698.95       170.15 o                         
   3  11   9         34.97         59.83       151.34 o                         
   5  11   9       1158.44       1273.88       160.62 o                         
   7  11   9       5888.33       6095.35       264.72 o                         
   9  11   9       4072.48       3261.78       210.62 o                         
  11  11   9       1969.14       1918.97       214.75 o                         
  13  11   9       2735.06       2667.40       237.36 o                         
 -18  12   9         89.04        323.67       160.81 o                         
 -16  12   9         49.98        189.03       142.71 o                         
 -14  12   9        894.60        522.25       143.71 o                         
 -12  12   9        160.60         90.51       171.69 o                         
 -10  12   9         57.13        360.14       149.91 o                         
  -8  12   9        557.37        348.42       127.37 o                         
  -6  12   9       3479.02       3175.54       166.79 o                         
  -4  12   9        146.53        644.04       156.00 o                         
  -2  12   9       1295.06       1228.30       199.99 o                         
   0  12   9        173.48        340.71       186.39 o                         
   2  12   9       2616.59       2482.31       170.37 o                         
   4  12   9        278.93        249.18       161.20 o                         
   6  12   9        529.91        863.22       181.94 o                         
   8  12   9        649.75       1239.77       221.93 o                         
  10  12   9         10.48        365.35       182.29 o                         
  12  12   9        959.26       1012.95       192.52 o                         
 -17  13   9        197.20        340.01       158.05 o                         
 -15  13   9        125.87        102.01       171.39 o                         
 -13  13   9          7.39        343.36       142.83 o                         
 -11  13   9       1559.91       1330.74       172.47 o                         
  -9  13   9       1314.84       1157.53       142.64 o                         
  -7  13   9       2442.24       2411.07       181.95 o                         
  -5  13   9        328.66        712.04       229.30 o                         
  -3  13   9       2161.11       2190.36       177.93 o                         
  -1  13   9        607.90        611.30       182.77 o                         
   1  13   9       5364.23       5263.08       218.57 o                         
   3  13   9       1715.04       2629.79       214.01 o                         
   5  13   9        914.72        865.41       171.70 o                         
   7  13   9          9.56       -191.30       204.60 o                         
   9  13   9        134.48        -36.71       238.76 o                         
  11  13   9        321.97        122.77       330.54 o                         
 -16  14   9        141.90        438.81       158.72 o                         
 -14  14   9         61.50        313.56       153.05 o                         
 -12  14   9        683.94        569.98       153.28 o                         
 -10  14   9        263.87        393.70       155.94 o                         
  -8  14   9        155.78        365.38       161.14 o                         
  -6  14   9       2004.11       2165.01       219.55 o                         
  -4  14   9        766.37       1000.90       176.06 o                         
  -2  14   9        287.05        716.77       192.08 o                         
   0  14   9         65.56        159.45       202.98 o                         
   2  14   9         15.82        257.36       180.24 o                         
   4  14   9        294.97        385.78       172.41 o                         
   6  14   9       1713.84       1581.38       199.87 o                         
   8  14   9       1755.15       1489.15       184.78 o                         
 -15  15   9        114.47        384.73       164.18 o                         
 -13  15   9       1384.97       1552.50       193.92 o                         
 -11  15   9        477.70        639.33       166.18 o                         
  -9  15   9        216.60        560.99       171.95 o                         
  -7  15   9        315.23        326.00       160.32 o                         
  -5  15   9         21.58        141.79       162.48 o                         
  -3  15   9        831.73        634.77       152.54 o                         
  -1  15   9         89.44        350.50       301.51 o                         
   1  15   9        326.50        542.71       154.02 o                         
   3  15   9        302.92        595.68       152.79 o                         
   5  15   9        474.87        645.17       223.69 o                         
   7  15   9       1218.78       1100.26       158.15 o                         
 -12  16   9        296.38        469.68       213.74 o                         
 -10  16   9       2141.04       2286.23       256.18 o                         
  -8  16   9       2008.05       2999.88       228.35 o                         
  -6  16   9        136.34        444.61       163.87 o                         
  -4  16   9          2.21        304.65       172.49 o                         
  -2  16   9          1.97        206.31       207.92 o                         
   0  16   9        203.47        120.12       153.09 o                         
   2  16   9        780.13        631.82       161.96 o                         
   4  16   9        239.56        469.71       159.63 o                         
  -9  17   9        330.03        -72.68       188.36 o                         
  -7  17   9         74.22        294.10       227.64 o                         
  -5  17   9        369.45        182.33       223.44 o                         
  -3  17   9        723.84        799.60       174.84 o                         
  -1  17   9          0.16        336.77       167.48 o                         
   1  17   9         32.22       -111.40       167.69 o                         
 -24   0  10          1.92        194.73       227.34 o                         
 -22   0  10       6358.23       5029.64       262.79 o                         
 -20   0  10      25241.78      24786.45       386.39 o                         
 -18   0  10       1754.16       1330.08       216.14 o                         
 -16   0  10        317.65        281.85       197.51 o                         
 -14   0  10       6146.81       5164.03       325.41 o                         
 -12   0  10      15976.86      14645.23       320.10 o                         
 -10   0  10      37323.48      36929.80      1173.48 o                         
  -8   0  10       9506.97       8886.38       251.79 o                         
  -6   0  10       2964.66       3049.01       265.56 o                         
  -4   0  10       5400.18       5818.74       273.04 o                         
  -2   0  10      32133.99      33520.89       432.09 o                         
   0   0  10     115862.95     115035.54       710.96 o                         
   2   0  10      72248.92      71785.74       578.38 o                         
   4   0  10       1251.72        711.61       298.59 o                         
   6   0  10       2843.95       2556.90       213.87 o                         
   8   0  10       4505.67       5433.11       234.64 o                         
  10   0  10       2972.76       3182.05       250.51 o                         
  12   0  10        637.17        552.28       247.76 o                         
  14   0  10        217.07        241.38       251.08 o                         
  16   0  10        360.75        349.53       315.67 o                         
 -25   1  10       1709.52       1461.70       147.56 o                         
 -23   1  10         63.10        429.39       144.56 o                         
 -21   1  10       1793.01       1764.48       143.70 o                         
 -19   1  10       3619.80       4069.45       146.45 o                         
 -17   1  10        219.57        448.38       143.21 o                         
 -15   1  10       5680.39       5904.15       156.74 o                         
 -13   1  10        822.50       1188.52       141.79 o                         
 -11   1  10          4.00        321.40       143.05 o                         
  -9   1  10      26775.71      23130.77       438.57 o                         
  -7   1  10          7.09        214.37       159.56 o                         
  -5   1  10      22901.62      21625.38       261.85 o                         
  -3   1  10       6835.33       7619.46       195.40 o                         
  -1   1  10        128.59       1194.83       179.40 o                         
   1   1  10      33429.54      32738.56       690.62 o                         
   3   1  10        251.09        239.57       174.12 o                         
   5   1  10       1291.49       1380.61       167.70 o                         
   7   1  10       7297.13       7977.26       182.50 o                         
   9   1  10       3304.63       2903.07       170.73 o                         
  11   1  10       2260.75       2624.83       186.83 o                         
  13   1  10       2413.45       2706.47       204.14 o                         
  15   1  10         68.87         50.70       202.26 o                         
  17   1  10         29.21        205.94       189.24 o                         
 -24   2  10        146.17        220.40       159.81 o                         
 -22   2  10        560.56        784.70       138.96 o                         
 -20   2  10         25.03        380.25       137.36 o                         
 -18   2  10         32.12        219.15       143.25 o                         
 -16   2  10       1900.93       2115.51       158.39 o                         
 -14   2  10       3559.32       3161.24       176.16 o                         
 -12   2  10       2519.48       2404.53       134.12 o                         
 -10   2  10      37769.93      39317.61       368.20 o                         
  -8   2  10       6806.63       7367.98       178.95 o                         
  -6   2  10        113.82        262.06       156.37 o                         
  -4   2  10       9441.79      10634.14       229.13 o                         
  -2   2  10        457.75        961.99       163.24 o                         
   0   2  10          0.01        -11.59       172.97 o                         
   2   2  10        198.91        451.48       162.33 o                         
   4   2  10        170.98        409.33       159.95 o                         
   6   2  10        807.97       1707.44       209.02 o                         
   8   2  10       7062.61       6684.05       201.10 o                         
  10   2  10       6592.17       5834.58       206.29 o                         
  12   2  10       1376.90       1060.04       176.77 o                         
  14   2  10          9.62        238.91       171.15 o                         
  16   2  10        983.47       1136.98       173.30 o                         
 -25   3  10       1496.19       1557.45       238.16 o                         
 -23   3  10          0.64        240.09       138.38 o                         
 -21   3  10       1738.71       2111.02       143.72 o                         
 -19   3  10        285.65        281.97       130.75 o                         
 -17   3  10       1754.47       2153.21       153.17 o                         
 -15   3  10       4103.15       4330.78       169.70 o                         
 -13   3  10       8202.32       8063.84       213.97 o                         
 -11   3  10       5239.90       5607.57       155.36 o                         
  -9   3  10      10556.84      13594.85       228.66 o                         
  -7   3  10          7.44        836.03       154.56 o                         
  -5   3  10       7483.08       7958.04       196.27 o                         
  -3   3  10        179.39        276.56       149.52 o                         
  -1   3  10       7214.46       7629.82       241.09 o                         
   1   3  10      10100.18       9900.17       202.27 o                         
   3   3  10      16857.04      17216.31       217.80 o                         
   5   3  10       1784.43       1963.30       193.25 o                         
   7   3  10         83.27        278.65       198.20 o                         
   9   3  10       4142.31       3522.15       174.47 o                         
  11   3  10          1.61          8.77       162.74 o                         
  13   3  10       2562.72       2645.19       203.29 o                         
  15   3  10        182.62        212.17       169.69 o                         
  17   3  10          0.15        378.15       193.60 o                         
 -24   4  10        662.56        757.70       151.95 o                         
 -22   4  10        254.37        845.84       155.58 o                         
 -20   4  10       1173.99       1365.01       136.25 o                         
 -18   4  10        416.29        481.60       136.33 o                         
 -16   4  10       9596.70       9370.25       168.18 o                         
 -14   4  10       6092.66       5824.08       157.24 o                         
 -12   4  10       3334.89       3390.14       142.14 o                         
 -10   4  10       3252.75       3615.99       165.32 o                         
  -8   4  10       9569.22      10740.25       204.75 o                         
  -6   4  10          6.71         74.84       146.63 o                         
  -4   4  10         60.17        179.62       143.91 o                         
  -2   4  10       3728.99       3919.24       180.18 o                         
   0   4  10        603.91        913.01       179.45 o                         
   2   4  10       4402.94       5950.65       203.76 o                         
   4   4  10      16624.08      16428.07       295.14 o                         
   6   4  10      19305.18      20921.43       316.35 o                         
   8   4  10       2205.22       2775.48       209.41 o                         
  10   4  10         25.27        243.10       165.68 o                         
  12   4  10       5834.38       5975.59       206.97 o                         
  14   4  10         88.87        273.50       205.76 o                         
  16   4  10         83.74         77.64       189.84 o                         
 -23   5  10       1054.20       1221.95       178.09 o                         
 -21   5  10       2161.62       3110.84       142.64 o                         
 -19   5  10       1485.29       1205.93       135.92 o                         
 -17   5  10       1605.80       2682.57       149.73 o                         
 -15   5  10         52.09        973.75       151.93 o                         
 -13   5  10        700.57       1328.57       158.92 o                         
 -11   5  10        661.18        671.37       143.75 o                         
  -9   5  10       5576.50       5371.05       161.79 o                         
  -7   5  10       6788.06       6570.91       178.24 o                         
  -5   5  10       5545.17       5896.31       156.66 o                         
  -3   5  10      16933.37      16029.68       231.13 o                         
  -1   5  10        584.94        638.33       189.40 o                         
   1   5  10      31180.89      26602.46       651.55 o                         
   3   5  10        507.06       1112.86       172.32 o                         
   5   5  10      11307.68      10048.14       272.36 o                         
   7   5  10       1867.85       1448.72       189.56 o                         
   9   5  10        194.49        281.00       189.75 o                         
  11   5  10        187.91        321.31       164.08 o                         
  13   5  10          2.48         64.38       153.46 o                         
  15   5  10       1164.56       1286.24       176.23 o                         
 -24   6  10       2501.07       2255.66       195.31 o                         
 -22   6  10       3803.82       3665.52       202.90 o                         
 -20   6  10         99.97        174.67       140.13 o                         
 -18   6  10        356.67        598.45       132.93 o                         
 -16   6  10       1227.34       1481.55       150.04 o                         
 -14   6  10         17.27        341.80       155.09 o                         
 -12   6  10          7.98        508.19       146.52 o                         
 -10   6  10      10959.64      10527.21       267.49 o                         
  -8   6  10         12.61        726.81       153.19 o                         
  -6   6  10      37167.36      37095.87       267.59 o                         
  -4   6  10      22207.13      21661.80       327.73 o                         
  -2   6  10       2898.47       3755.41       185.29 o                         
   0   6  10        264.66       1526.66       175.85 o                         
   2   6  10       2151.68       2784.86       166.44 o                         
   4   6  10        124.92        113.75       147.86 o                         
   6   6  10       6386.54       6322.16       237.56 o                         
   8   6  10       3524.52       3285.09       198.54 o                         
  10   6  10        328.72        458.59       200.08 o                         
  12   6  10        182.29        306.37       159.72 o                         
  14   6  10        174.80        347.17       186.44 o                         
  16   6  10       2157.20       2070.63       527.66 o                         
 -23   7  10        407.43        446.13       158.15 o                         
 -21   7  10         76.83        236.95       152.92 o                         
 -19   7  10        117.99        438.21       171.37 o                         
 -17   7  10         50.99        191.33       141.23 o                         
 -15   7  10         88.25        232.02       151.46 o                         
 -13   7  10         58.95        522.40       140.52 o                         
 -11   7  10       5478.83       5217.49       160.41 o                         
  -9   7  10        162.17        448.87       151.54 o                         
  -7   7  10       4419.28       4085.99       164.79 o                         
  -5   7  10         79.62        339.65       164.14 o                         
  -3   7  10         30.74        162.88       197.12 o                         
  -1   7  10       2713.87       3124.65       194.25 o                         
   1   7  10       1434.46       1284.54       158.29 o                         
   3   7  10        470.79        511.36       171.46 o                         
   5   7  10       1989.15       2833.37       212.79 o                         
   7   7  10       4202.55       3564.22       235.16 o                         
   9   7  10        663.95        529.73       190.56 o                         
  11   7  10        360.41        493.96       162.10 o                         
  13   7  10        457.51        667.12       170.51 o                         
  15   7  10       1733.66       1609.08       179.82 o                         
 -22   8  10        215.60        575.03       192.16 o                         
 -20   8  10        121.16         58.93       149.88 o                         
 -18   8  10        330.93        490.79       148.71 o                         
 -16   8  10        139.91        345.53       144.08 o                         
 -14   8  10        503.69        422.43       162.52 o                         
 -12   8  10        255.25        754.28       151.21 o                         
 -10   8  10       6542.84       5832.97       231.24 o                         
  -8   8  10        181.05        368.33       158.71 o                         
  -6   8  10       1473.83       1229.56       153.62 o                         
  -4   8  10        773.50        928.99       171.31 o                         
  -2   8  10         56.01        398.55       189.24 o                         
   0   8  10        145.14        180.69       176.65 o                         
   2   8  10        184.60        364.06       182.63 o                         
   4   8  10         24.30        212.64       166.10 o                         
   6   8  10        911.77       1393.93       204.57 o                         
   8   8  10       1828.41       1983.56       169.62 o                         
  10   8  10        562.01        901.00       200.47 o                         
  12   8  10        758.20       1157.50       161.35 o                         
  14   8  10        618.94        823.60       171.66 o                         
 -21   9  10        407.82        231.83       160.56 o                         
 -19   9  10        165.16         60.44       190.19 o                         
 -17   9  10       5352.61       5113.04       232.16 o                         
 -15   9  10         67.64        369.52       153.32 o                         
 -13   9  10        541.68        722.83       144.59 o                         
 -11   9  10       2434.49       2364.49       169.74 o                         
  -9   9  10        864.34        622.37       159.89 o                         
  -7   9  10         23.59        120.36       152.29 o                         
  -5   9  10        580.84        739.40       183.42 o                         
  -3   9  10       4779.79       4008.90       194.76 o                         
  -1   9  10       1879.03       2208.52       196.32 o                         
   1   9  10        408.83        629.61       185.09 o                         
   3   9  10        719.56        817.72       160.63 o                         
   5   9  10       1680.21       1153.08       157.53 o                         
   7   9  10        835.71        839.22       188.01 o                         
   9   9  10        276.36        105.54       181.01 o                         
  11   9  10        266.35        473.61       171.53 o                         
  13   9  10        142.91        164.19       183.14 o                         
 -20  10  10         18.59       -224.67       224.67 o                         
 -18  10  10        338.56        232.29       166.10 o                         
 -16  10  10       1075.60       1103.99       142.42 o                         
 -14  10  10       1733.89       1614.79       158.35 o                         
 -12  10  10       1483.98       1755.60       144.01 o                         
 -10  10  10      11008.59      10296.49       227.27 o                         
  -8  10  10       2545.42       3986.64       200.55 o                         
  -6  10  10       2378.26       2966.60       211.14 o                         
  -4  10  10        829.64       1214.64       208.44 o                         
  -2  10  10       6625.38       6689.30       261.70 o                         
   0  10  10       1933.53       1889.00       167.07 o                         
   2  10  10        890.00        986.89       192.12 o                         
   4  10  10       5801.48       5997.57       189.13 o                         
   6  10  10       1313.18       1050.38       170.95 o                         
   8  10  10       1468.26       1437.32       188.83 o                         
  10  10  10         39.71        249.76       233.96 o                         
  12  10  10       1263.69       1030.85       208.13 o                         
 -19  11  10       1102.59       1310.42       179.00 o                         
 -17  11  10       1253.64       1107.82       158.45 o                         
 -15  11  10        173.17        300.58       152.04 o                         
 -13  11  10       2666.51       2558.41       141.86 o                         
 -11  11  10        185.81        998.59       148.01 o                         
  -9  11  10       6473.96       5875.33       177.06 o                         
  -7  11  10         36.56        392.92       147.10 o                         
  -5  11  10       2477.12       1559.32       197.02 o                         
  -3  11  10       1957.41       2656.68       189.57 o                         
  -1  11  10         25.11         10.99       219.90 o                         
   1  11  10          3.78        347.04       149.55 o                         
   3  11  10       3079.42       3257.06       232.97 o                         
   5  11  10        770.14        706.04       158.23 o                         
   7  11  10        308.75        380.13       150.51 o                         
   9  11  10        739.81        716.63       196.21 o                         
  11  11  10         44.14        267.58       194.55 o                         
 -18  12  10         79.97        171.09       159.28 o                         
 -16  12  10         13.67         49.53       129.52 o                         
 -14  12  10          5.21        124.83       139.22 o                         
 -12  12  10       3011.27       2206.67       149.97 o                         
 -10  12  10       4662.18       4743.78       222.94 o                         
  -8  12  10        485.81        432.41       147.66 o                         
  -6  12  10         21.14        181.34       158.52 o                         
  -4  12  10        680.32        775.64       151.89 o                         
  -2  12  10         55.37        478.32       180.34 o                         
   0  12  10        838.32       1110.82       211.32 o                         
   2  12  10        419.82        962.59       188.95 o                         
   4  12  10       3365.99       3851.91       177.90 o                         
   6  12  10       2003.45       1392.88       162.56 o                         
   8  12  10        202.52        288.19       157.36 o                         
  10  12  10        658.58        765.52       207.02 o                         
 -17  13  10         76.64         94.27       165.20 o                         
 -15  13  10        114.28        230.41       154.24 o                         
 -13  13  10        697.11       1258.86       153.83 o                         
 -11  13  10          9.09        217.75       146.96 o                         
  -9  13  10         11.54        517.29       151.33 o                         
  -7  13  10        379.18        319.36       171.62 o                         
  -5  13  10        403.90        601.14       167.00 o                         
  -3  13  10         43.04        356.52       162.88 o                         
  -1  13  10        524.27        241.49       197.71 o                         
   1  13  10       4176.33       3695.79       228.50 o                         
   3  13  10       2604.13       2559.02       166.07 o                         
   5  13  10        973.71       1011.35       168.82 o                         
   7  13  10         63.10          9.24       165.59 o                         
   9  13  10        781.34        949.88       155.92 o                         
 -16  14  10         83.85         69.15       172.49 o                         
 -14  14  10        562.63        153.50       194.12 o                         
 -12  14  10         68.52        365.53       138.62 o                         
 -10  14  10         14.82        463.01       149.36 o                         
  -8  14  10         50.83        294.60       150.48 o                         
  -6  14  10         11.24        167.57       163.45 o                         
  -4  14  10         48.58        221.26       169.58 o                         
  -2  14  10         79.88        415.46       161.76 o                         
   0  14  10       5387.68       7137.42       240.51 o                         
   2  14  10       3322.66       3010.63       188.30 o                         
   4  14  10          8.96        216.27       175.84 o                         
   6  14  10         33.29        221.76       148.31 o                         
   8  14  10        130.61        300.52       151.49 o                         
 -15  15  10          3.36        183.81       671.04 o                         
 -13  15  10          2.57        197.87       174.01 o                         
 -11  15  10        966.19        924.45       156.54 o                         
  -9  15  10       3517.05       3574.59       267.47 o                         
  -7  15  10       1632.44       1894.17       227.67 o                         
  -5  15  10        475.15        435.14       137.16 o                         
  -3  15  10        609.15        878.41       161.94 o                         
  -1  15  10          0.21         85.58       179.90 o                         
   1  15  10        406.97        382.60       180.47 o                         
   3  15  10        774.45        790.64       173.63 o                         
   5  15  10        163.94        -18.02       190.15 o                         
 -12  16  10        210.91        847.92       251.64 o                         
 -10  16  10        280.23        545.46       176.41 o                         
  -8  16  10        435.63        550.42       217.33 o                         
  -6  16  10       2048.88       2098.67       213.96 o                         
  -4  16  10       3699.05       4507.30       318.99 o                         
  -2  16  10        796.00        940.46       183.60 o                         
   0  16  10         85.48        373.15       175.14 o                         
   2  16  10        157.27        370.06       147.43 o                         
   4  16  10        494.09         72.88       184.90 o                         
  -7  17  10         54.77        140.47       178.00 o                         
  -5  17  10       1157.01        865.31       187.05 o                         
  -3  17  10        633.01        321.11       169.99 o                         
  -1  17  10         97.77        351.09       151.02 o                         
 -25   1  11          0.01        547.55       145.33 o                         
 -23   1  11         88.58        321.86       142.73 o                         
 -21   1  11       5362.27       5769.23       189.59 o                         
 -19   1  11        636.29       1043.46       156.91 o                         
 -17   1  11        975.43       1074.65       135.41 o                         
 -15   1  11       1692.19       1709.37       144.03 o                         
 -13   1  11        973.43       1534.04       140.20 o                         
 -11   1  11       6832.07       6545.56       178.34 o                         
  -9   1  11       1601.36       2686.88       147.60 o                         
  -7   1  11         21.59        184.55       143.31 o                         
  -5   1  11         87.11        121.32       147.65 o                         
  -3   1  11       8111.17       9145.73       172.90 o                         
  -1   1  11       2978.46       4020.28       185.91 o                         
   1   1  11      47542.25      48420.07       491.20 o                         
   3   1  11        226.81        597.57       162.79 o                         
   5   1  11      15173.50      14775.46       217.42 o                         
   7   1  11      18545.20      15960.25       232.25 o                         
   9   1  11        115.52        244.96       169.24 o                         
  11   1  11        123.15        281.49       186.18 o                         
  13   1  11        197.61        434.42       182.56 o                         
  15   1  11         66.56        181.57       186.61 o                         
 -24   2  11          0.26        239.29       175.22 o                         
 -22   2  11        995.97        969.54       137.54 o                         
 -20   2  11        683.55       1058.79       141.11 o                         
 -18   2  11       4261.87       4204.08       170.09 o                         
 -16   2  11       1319.66       1354.63       143.84 o                         
 -14   2  11       2458.72       2045.32       147.55 o                         
 -12   2  11       1105.65        954.17       135.11 o                         
 -10   2  11      45528.18      44461.68       667.09 o                         
  -8   2  11      11927.19      12190.72       216.35 o                         
  -6   2  11       7503.65       6130.35       164.90 o                         
  -4   2  11       2416.58       3152.30       152.90 o                         
  -2   2  11       1243.23       2128.85       176.73 o                         
   0   2  11       1319.72       3519.20       204.29 o                         
   2   2  11       2978.25       3807.30       183.87 o                         
   4   2  11       2400.39       1772.99       142.49 o                         
   6   2  11       8375.07       8851.02       228.30 o                         
   8   2  11       5917.75       6947.03       207.76 o                         
  10   2  11       1290.64       1412.80       160.45 o                         
  12   2  11      16740.30      16218.18       395.03 o                         
  14   2  11       2531.37       3093.31       229.50 o                         
  16   2  11          3.56        267.35       167.48 o                         
 -25   3  11        209.45        286.34       398.87 o                         
 -23   3  11        256.65        233.60       149.72 o                         
 -21   3  11         55.49          6.23       138.52 o                         
 -19   3  11        418.85        590.98       135.68 o                         
 -17   3  11       2901.15       3057.11       240.72 o                         
 -15   3  11        513.76       1673.26       148.13 o                         
 -13   3  11       1275.06       1809.02       151.39 o                         
 -11   3  11       7113.18       8341.42       211.68 o                         
  -9   3  11      95956.07      91449.24      1484.96 o                         
  -7   3  11        704.15        512.06       141.48 o                         
  -5   3  11        199.55        350.22       143.25 o                         
  -3   3  11       1163.26       1716.06       152.73 o                         
  -1   3  11       3513.84       2973.38       178.43 o                         
   1   3  11       4771.18       6327.71       187.93 o                         
   3   3  11       4671.21       5827.36       175.51 o                         
   5   3  11       1709.09       2034.85       226.33 o                         
   7   3  11        217.50        551.25       187.15 o                         
   9   3  11          2.05        174.23       160.91 o                         
  11   3  11       8009.05       8436.51       208.05 o                         
  13   3  11       3648.46       3170.65       195.16 o                         
  15   3  11        101.95        399.67       190.55 o                         
 -24   4  11       1040.35       1255.67       197.24 o                         
 -22   4  11         56.71        192.95       145.48 o                         
 -20   4  11       1546.35       1877.73       141.29 o                         
 -18   4  11       3092.26       3494.48       147.83 o                         
 -16   4  11      16393.67      16368.98       237.18 o                         
 -14   4  11       3780.98       4620.19       185.33 o                         
 -12   4  11        930.30       1464.92       141.73 o                         
 -10   4  11         38.18        665.52       138.15 o                         
  -8   4  11        352.51        925.99       141.71 o                         
  -6   4  11       1470.03       1582.15       148.06 o                         
  -4   4  11      16651.51      16221.46       220.35 o                         
  -2   4  11       8474.01       8091.99       240.30 o                         
   0   4  11      17847.94      17875.55       282.87 o                         
   2   4  11      17370.97      17509.43       295.00 o                         
   4   4  11         39.77        287.34       164.62 o                         
   6   4  11        249.89        518.94       191.76 o                         
   8   4  11       1813.03       1672.16       186.29 o                         
  10   4  11         50.21        590.51       183.68 o                         
  12   4  11        544.90        752.91       171.68 o                         
  14   4  11       1189.65       1223.22       184.47 o                         
 -23   5  11       2013.10       1357.16       168.32 o                         
 -21   5  11       2560.11       2661.24       173.11 o                         
 -19   5  11       2687.41       2677.94       144.51 o                         
 -17   5  11       8510.95       8146.27       186.13 o                         
 -15   5  11       9299.06       8349.69       194.33 o                         
 -13   5  11       6930.39       6884.17       179.86 o                         
 -11   5  11        583.62        895.28       139.49 o                         
  -9   5  11        303.60        402.25       141.76 o                         
  -7   5  11       2136.09       1956.43       139.72 o                         
  -5   5  11       1778.99       1790.37       154.92 o                         
  -3   5  11        118.88        214.60       158.96 o                         
  -1   5  11       4186.57       4414.04       230.77 o                         
   1   5  11        253.68        547.81       169.66 o                         
   3   5  11        510.14       1284.37       186.83 o                         
   5   5  11       1701.95       1619.24       202.94 o                         
   7   5  11       5898.90       5515.83       200.87 o                         
   9   5  11        713.36        766.48       181.28 o                         
  11   5  11        166.99        373.90       175.77 o                         
  13   5  11         11.63        379.49       161.88 o                         
  15   5  11        541.67        744.86       180.07 o                         
 -24   6  11         11.67        995.51       484.73 o                         
 -22   6  11        177.67        691.32       155.86 o                         
 -20   6  11        246.68        505.93       144.92 o                         
 -18   6  11         67.95        240.99       140.46 o                         
 -16   6  11       2054.12       2121.49       147.65 o                         
 -14   6  11        273.61        313.37       141.81 o                         
 -12   6  11       5514.33       5445.98       184.12 o                         
 -10   6  11       2004.24       2654.51       150.40 o                         
  -8   6  11         11.47        447.86       142.25 o                         
  -6   6  11       8268.52       7871.35       195.65 o                         
  -4   6  11          2.93        108.13       141.28 o                         
  -2   6  11        531.54        602.43       178.69 o                         
   0   6  11       3634.06       3422.81       193.91 o                         
   2   6  11       6530.31       6980.74       277.11 o                         
   4   6  11       2484.14       2595.77       168.08 o                         
   6   6  11        212.81        747.97       223.78 o                         
   8   6  11       1795.73       2029.11       195.04 o                         
  10   6  11       1937.75       1756.16       200.12 o                         
  12   6  11          0.32         28.75       148.74 o                         
  14   6  11         10.24        186.08       208.18 o                         
 -23   7  11       1482.68       1306.35       218.28 o                         
 -21   7  11         43.22        254.63       207.97 o                         
 -19   7  11        737.98        674.62       140.81 o                         
 -17   7  11         41.62        346.47       138.40 o                         
 -15   7  11        977.21        955.24       143.16 o                         
 -13   7  11       4376.07       4299.80       168.99 o                         
 -11   7  11        605.28       2141.64       163.96 o                         
  -9   7  11        764.83        615.00       147.38 o                         
  -7   7  11      10534.70      11884.34       218.99 o                         
  -5   7  11       9673.75       8968.07       231.84 o                         
  -3   7  11       6365.03       5878.97       233.54 o                         
  -1   7  11        315.22        258.50       202.78 o                         
   1   7  11       5542.40       4136.37       186.74 o                         
   3   7  11       1135.71       1275.38       173.49 o                         
   5   7  11        302.89       1069.23       161.51 o                         
   7   7  11        312.36        582.50       217.13 o                         
   9   7  11       7752.53       6255.34       242.44 o                         
  11   7  11          0.12        220.51       160.31 o                         
  13   7  11         79.91         21.07       161.21 o                         
 -22   8  11          3.59        319.38       221.85 o                         
 -20   8  11          6.63        207.09       171.93 o                         
 -18   8  11         96.41         59.40       159.65 o                         
 -16   8  11        132.42        219.62       146.35 o                         
 -14   8  11         28.81         44.65       155.42 o                         
 -12   8  11       5677.09       6173.05       196.78 o                         
 -10   8  11       2014.48       2017.80       157.07 o                         
  -8   8  11        310.04        531.27       166.60 o                         
  -6   8  11       9315.45      10404.87       233.82 o                         
  -4   8  11       5053.77       5418.07       204.26 o                         
  -2   8  11       4961.51       4694.62       229.42 o                         
   0   8  11       5625.96       6935.82       261.23 o                         
   2   8  11      14601.67      13666.00       320.20 o                         
   4   8  11       2487.78       2912.86       172.78 o                         
   6   8  11        806.51        909.26       165.50 o                         
   8   8  11        318.06        398.49       186.52 o                         
  10   8  11         23.41         19.31       170.84 o                         
  12   8  11         30.26        400.80       168.83 o                         
  14   8  11       3730.13       2967.78       521.62 o                         
 -21   9  11        383.58        243.01       153.93 o                         
 -19   9  11       3232.36       2930.27       162.96 o                         
 -17   9  11        210.23        540.11       135.22 o                         
 -15   9  11       1895.20       2118.89       174.91 o                         
 -13   9  11       1630.92       1525.74       148.71 o                         
 -11   9  11       2173.93       2266.73       196.51 o                         
  -9   9  11       2117.48       1798.97       149.98 o                         
  -7   9  11       1814.52       2017.59       177.40 o                         
  -5   9  11        564.19       1009.42       188.04 o                         
  -3   9  11       2046.87       3130.74       203.35 o                         
  -1   9  11       2162.85       2694.32       225.50 o                         
   1   9  11         18.87        772.68       179.06 o                         
   3   9  11        938.73        773.58       170.58 o                         
   5   9  11        491.41        735.65       177.50 o                         
   7   9  11        100.26        440.48       216.32 o                         
   9   9  11        388.68        648.91       190.70 o                         
  11   9  11         79.20        269.38       200.81 o                         
  13   9  11        448.21        787.85       210.96 o                         
 -20  10  11          6.84        390.21       185.72 o                         
 -18  10  11         39.82         44.05       150.47 o                         
 -16  10  11        695.44        592.06       144.99 o                         
 -14  10  11       2021.92       1141.17       160.18 o                         
 -12  10  11        274.33        712.13       133.67 o                         
 -10  10  11       1591.26       2414.86       153.82 o                         
  -8  10  11        104.52        193.30       163.26 o                         
  -6  10  11        755.78        898.48       176.44 o                         
  -4  10  11       2869.05       3470.51       207.96 o                         
  -2  10  11       1560.87       2157.07       226.86 o                         
   0  10  11       4041.61       3842.18       242.58 o                         
   2  10  11       5987.94       6147.06       240.93 o                         
   4  10  11        156.68        572.03       165.82 o                         
   6  10  11         10.88        127.81       171.06 o                         
   8  10  11        333.99        267.32       211.45 o                         
  10  10  11        240.36        551.78       212.84 o                         
  12  10  11          2.51         -2.27       197.57 o                         
 -19  11  11        779.48        582.05       203.03 o                         
 -17  11  11       1512.69       1294.96       165.88 o                         
 -15  11  11          2.47        -41.32       185.73 o                         
 -13  11  11        774.98       1874.24       160.03 o                         
 -11  11  11       7049.15       6682.82       258.24 o                         
  -9  11  11       2519.77       2041.28       149.44 o                         
  -7  11  11        336.50         88.52       139.44 o                         
  -5  11  11       1876.54       1852.44       217.24 o                         
  -3  11  11        167.20        459.72       229.49 o                         
  -1  11  11         17.42        389.03       198.33 o                         
   1  11  11          5.86        153.20       194.24 o                         
   3  11  11       1599.31       1176.93       211.78 o                         
   5  11  11        471.65        549.75       158.68 o                         
   7  11  11       1654.60       1628.76       150.85 o                         
   9  11  11         44.87        305.53       203.48 o                         
  11  11  11        941.45        689.02       211.32 o                         
 -18  12  11         68.25        571.06       191.17 o                         
 -16  12  11        259.46        458.65       153.39 o                         
 -14  12  11        144.99        601.48       170.62 o                         
 -12  12  11        295.21       1147.99       189.92 o                         
 -10  12  11        663.41        966.66       151.27 o                         
  -8  12  11        946.24        892.22       143.90 o                         
  -6  12  11       2304.83       2793.86       229.52 o                         
  -4  12  11        124.29        350.17       155.26 o                         
  -2  12  11       1977.23       2469.72       215.08 o                         
   0  12  11       1543.92       1735.75       158.91 o                         
   2  12  11       3984.34       3620.37       177.15 o                         
   4  12  11       3518.71       2940.45       167.28 o                         
   6  12  11        769.58        710.31       157.52 o                         
   8  12  11        467.37        494.45       159.11 o                         
  10  12  11         95.68        255.33       168.69 o                         
 -17  13  11        264.51        395.69       164.12 o                         
 -15  13  11       2265.29       2055.73       199.92 o                         
 -13  13  11        640.89        973.26       154.97 o                         
 -11  13  11       3722.22       3421.45       173.45 o                         
  -9  13  11       2487.44       2373.73       193.59 o                         
  -7  13  11        135.33        111.16       150.70 o                         
  -5  13  11         27.44        121.51       139.36 o                         
  -3  13  11         13.42        348.44       198.31 o                         
  -1  13  11        469.16        933.16       176.33 o                         
   1  13  11       4449.95       4643.06       188.57 o                         
   3  13  11       2255.88       2257.72       165.03 o                         
   5  13  11         42.19       -138.89       164.48 o                         
   7  13  11         22.94        138.13       153.26 o                         
   9  13  11         23.72          4.07       264.97 o                         
 -16  14  11         39.88        199.70       163.89 o                         
 -14  14  11        426.28        437.40       153.13 o                         
 -12  14  11       1877.77       1453.54       152.15 o                         
 -10  14  11        214.68        540.69       159.66 o                         
  -8  14  11       1756.99       1480.66       172.08 o                         
  -6  14  11       1086.36       1223.92       161.46 o                         
  -4  14  11        655.30       1083.64       176.21 o                         
  -2  14  11        189.68        736.46       212.23 o                         
   0  14  11        188.58        107.70       173.78 o                         
   2  14  11        454.80        442.67       164.34 o                         
   4  14  11       1751.18       1324.86       182.95 o                         
   6  14  11        364.03        393.27       161.63 o                         
 -13  15  11       1589.00       1802.36       193.43 o                         
 -11  15  11        354.53        743.73       225.44 o                         
  -9  15  11        227.87        630.39       179.22 o                         
  -7  15  11        427.79        418.28       181.34 o                         
  -5  15  11       1376.59       1127.68       154.09 o                         
  -3  15  11       1237.01       1176.44       184.76 o                         
  -1  15  11        155.95        -95.71       197.22 o                         
   1  15  11         17.00        387.98       179.27 o                         
   3  15  11        167.19        542.88       163.10 o                         
   5  15  11         10.49        -51.11       220.48 o                         
 -10  16  11       1478.79       1703.60       213.45 o                         
  -8  16  11         82.15        202.02       156.92 o                         
  -6  16  11         18.29         76.48       182.99 o                         
  -4  16  11         75.34        215.85       168.51 o                         
  -2  16  11        490.69        653.53       180.27 o                         
   0  16  11       1589.88        622.14       230.69 o                         
   2  16  11       1119.15       1060.82       180.23 o                         
  -7  17  11        117.20        -20.21       394.49 o                         
  -5  17  11        284.95        535.58       398.25 o                         
  -3  17  11          4.52        128.96       348.23 o                         
 -24   0  12         21.64        279.14       197.25 o                         
 -22   0  12       2103.39       2267.00       223.64 o                         
 -20   0  12        198.68        504.36       175.45 o                         
 -18   0  12         40.91        -36.79       194.37 o                         
 -16   0  12      17371.44      18241.93       286.20 o                         
 -14   0  12        857.17        475.77       195.00 o                         
 -12   0  12       5962.34       5189.05       298.40 o                         
 -10   0  12       7911.82       8877.81       217.02 o                         
  -8   0  12       1414.95       1310.35       182.78 o                         
  -6   0  12        553.28        401.75       203.50 o                         
  -4   0  12       1990.27       1690.43       201.88 o                         
  -2   0  12       2349.50       2111.75       231.25 o                         
   0   0  12      30795.12      30699.52       449.93 o                         
   2   0  12      33231.56      33421.44       416.14 o                         
   4   0  12        857.22        722.56       201.34 o                         
   6   0  12        534.63        894.70       222.85 o                         
   8   0  12         39.06        360.25       261.07 o                         
  10   0  12        633.88        470.22       270.70 o                         
  12   0  12        307.69        215.99       285.05 o                         
  14   0  12        231.44        423.23       290.26 o                         
 -25   1  12        819.51        799.34       164.09 o                         
 -23   1  12        347.24        663.58       128.10 o                         
 -21   1  12         34.17        419.80       129.45 o                         
 -19   1  12         78.65        110.18       136.96 o                         
 -17   1  12       1753.71       1692.42       161.63 o                         
 -15   1  12        751.62       1006.56       139.75 o                         
 -13   1  12       7606.41       7695.21       152.73 o                         
 -11   1  12       2015.30       1929.13       134.07 o                         
  -9   1  12      42028.02      36755.74       603.19 o                         
  -7   1  12       3539.77       3152.22       139.20 o                         
  -5   1  12       4723.96       4293.34       144.37 o                         
  -3   1  12         67.74        251.37       134.35 o                         
  -1   1  12       1099.83       1351.05       168.21 o                         
   1   1  12      12176.52      11853.46       309.46 o                         
   3   1  12        311.36        311.09       153.91 o                         
   5   1  12       3443.19       3304.79       153.16 o                         
   7   1  12        177.13        394.54       159.13 o                         
   9   1  12        475.51        618.77       182.14 o                         
  11   1  12       5824.70       6557.87       256.51 o                         
  13   1  12       3383.06       3504.14       216.60 o                         
  15   1  12         73.59       -106.57       193.91 o                         
 -24   2  12        279.21        354.30       147.84 o                         
 -22   2  12         17.45        105.20       163.15 o                         
 -20   2  12        217.69        345.51       142.78 o                         
 -18   2  12       4218.67       4193.42       198.19 o                         
 -16   2  12       1112.90       1392.55       140.81 o                         
 -14   2  12       2261.91       2206.01       138.30 o                         
 -12   2  12       1165.01       1112.31       133.09 o                         
 -10   2  12       2414.03       3736.32       176.30 o                         
  -8   2  12        757.42       1467.07       152.99 o                         
  -6   2  12      25153.75      24470.70       244.92 o                         
  -4   2  12       4590.33       4697.97       163.03 o                         
  -2   2  12         10.23        658.51       171.03 o                         
   0   2  12          1.15        183.53       170.10 o                         
   2   2  12        111.67         46.07       148.64 o                         
   4   2  12       6984.74       6694.24       206.88 o                         
   6   2  12        354.92       1140.02       216.70 o                         
   8   2  12        385.16        249.91       175.40 o                         
  10   2  12        524.23        860.47       171.77 o                         
  12   2  12       3250.36       2874.69       190.33 o                         
  14   2  12          1.75        151.29       185.40 o                         
 -23   3  12          7.00        224.77       143.09 o                         
 -21   3  12         12.48         58.35       131.95 o                         
 -19   3  12       2186.90       2062.31       185.60 o                         
 -17   3  12       4602.20       4465.50       161.85 o                         
 -15   3  12      14511.53      13929.54       210.95 o                         
 -13   3  12       1998.66       2243.73       139.83 o                         
 -11   3  12      21667.02      21476.13       214.17 o                         
  -9   3  12      20324.35      18992.62       231.44 o                         
  -7   3  12       2827.22       3689.27       186.04 o                         
  -5   3  12          7.33        653.92       143.89 o                         
  -3   3  12       4147.96       3850.00       168.17 o                         
  -1   3  12      16199.78      15130.34       229.83 o                         
   1   3  12      10021.85      10532.01       199.70 o                         
   3   3  12       4300.78       4756.83       151.43 o                         
   5   3  12       6970.05       7121.45       175.44 o                         
   7   3  12       1648.01       1725.39       187.64 o                         
   9   3  12         17.67        120.48       169.70 o                         
  11   3  12       8000.18       7118.85       211.62 o                         
  13   3  12       5534.76       5235.59       245.64 o                         
  15   3  12        235.85        143.54       186.62 o                         
 -24   4  12        118.44       -109.25       158.55 o                         
 -22   4  12        535.55        657.30       145.57 o                         
 -20   4  12       1330.93       2047.90       166.75 o                         
 -18   4  12       9033.78       8374.27       167.85 o                         
 -16   4  12        403.74       1869.35       163.05 o                         
 -14   4  12        347.95        514.94       151.90 o                         
 -12   4  12       2019.66       2091.26       144.29 o                         
 -10   4  12        103.39        262.40       129.56 o                         
  -8   4  12       3242.61       3599.70       144.76 o                         
  -6   4  12        259.97        338.10       128.46 o                         
  -4   4  12        741.94       1063.71       163.34 o                         
  -2   4  12      13372.68      13793.63       206.04 o                         
   0   4  12       1759.80       1884.71       195.51 o                         
   2   4  12        538.78       1101.58       158.79 o                         
   4   4  12       7756.02       7319.42       200.52 o                         
   6   4  12        410.97        591.25       182.87 o                         
   8   4  12         29.96        198.74       180.78 o                         
  10   4  12       1476.63       1837.65       184.47 o                         
  12   4  12       4451.52       5516.23       229.43 o                         
  14   4  12         89.35        489.27       193.58 o                         
 -23   5  12        531.84        321.39       139.16 o                         
 -21   5  12       1063.71       1249.90       140.13 o                         
 -19   5  12        425.65       1085.51       175.94 o                         
 -17   5  12         33.17       1155.56       141.90 o                         
 -15   5  12       3719.81       4515.40       198.38 o                         
 -13   5  12       8144.25       8559.25       170.41 o                         
 -11   5  12       1064.39       1202.13       137.83 o                         
  -9   5  12          4.78        288.18       137.01 o                         
  -7   5  12       1096.37       1230.21       125.36 o                         
  -5   5  12       1663.86       1226.42       130.40 o                         
  -3   5  12      15969.70      13980.62       210.19 o                         
  -1   5  12         11.22        344.95       164.00 o                         
   1   5  12      19857.73      16574.46       234.81 o                         
   3   5  12       3112.42       3541.31       180.55 o                         
   5   5  12        335.92        584.01       152.45 o                         
   7   5  12       1535.16       1766.58       181.04 o                         
   9   5  12       3362.31       2926.19       202.82 o                         
  11   5  12          0.24         31.68       170.77 o                         
  13   5  12        111.27        311.35       190.12 o                         
 -22   6  12        463.38        617.90       189.23 o                         
 -20   6  12       1717.39       1848.52       173.56 o                         
 -18   6  12        681.38       1347.68       140.74 o                         
 -16   6  12       2028.24       2269.39       210.51 o                         
 -14   6  12       2439.94       2359.11       160.58 o                         
 -12   6  12       3588.35       3361.34       153.75 o                         
 -10   6  12        707.23        956.28       148.00 o                         
  -8   6  12      10018.83       9078.71       184.07 o                         
  -6   6  12        920.06       1142.24       130.37 o                         
  -4   6  12        388.79        883.63       183.63 o                         
  -2   6  12        187.24        195.16       189.48 o                         
   0   6  12       2732.46       3425.43       238.45 o                         
   2   6  12       7917.53       8285.56       200.80 o                         
   4   6  12       5125.56       4252.59       171.08 o                         
   6   6  12        696.47        628.18       148.23 o                         
   8   6  12       7078.57       6461.50       207.90 o                         
  10   6  12       2337.22       2081.31       205.31 o                         
  12   6  12        174.48        241.24       161.24 o                         
  14   6  12       2004.83       1839.75       183.90 o                         
 -23   7  12         99.52        610.24       157.01 o                         
 -21   7  12         53.36        279.22       151.43 o                         
 -19   7  12        154.30        275.17       140.86 o                         
 -17   7  12       1792.62       1431.67       141.54 o                         
 -15   7  12       3043.96       3342.27       164.72 o                         
 -13   7  12       4425.40       5987.50       195.96 o                         
 -11   7  12       3930.59       4460.72       174.26 o                         
  -9   7  12        393.87        949.39       165.33 o                         
  -7   7  12       1921.51       1795.92       164.05 o                         
  -5   7  12       1096.59       1309.04       154.95 o                         
  -3   7  12        375.57        534.79       193.99 o                         
  -1   7  12         75.83        252.36       171.45 o                         
   1   7  12       7241.25       6321.23       241.04 o                         
   3   7  12        587.90        785.63       166.59 o                         
   5   7  12        121.28         37.04       164.94 o                         
   7   7  12        153.07        552.48       191.75 o                         
   9   7  12         27.86        279.26       191.12 o                         
  11   7  12        388.16        532.98       163.92 o                         
  13   7  12       1362.08       1189.11       170.04 o                         
 -22   8  12        207.95        246.88       167.09 o                         
 -20   8  12       1773.98       1375.23       157.85 o                         
 -18   8  12        413.06        432.06       160.92 o                         
 -16   8  12        450.75        484.87       210.36 o                         
 -14   8  12        506.13        587.88       157.48 o                         
 -12   8  12       1817.47       2233.32       173.86 o                         
 -10   8  12        241.13        226.40       140.31 o                         
  -8   8  12       1106.01       1218.88       180.37 o                         
  -6   8  12       1620.23       1335.60       161.66 o                         
  -4   8  12        936.61        901.96       183.82 o                         
  -2   8  12         23.76        305.11       185.53 o                         
   0   8  12         45.83        167.49       165.32 o                         
   2   8  12        162.90        625.76       254.60 o                         
   4   8  12       1484.85       1226.44       160.14 o                         
   6   8  12        294.78       1117.83       153.97 o                         
   8   8  12       6470.90       5740.19       225.68 o                         
  10   8  12          1.99        432.89       205.06 o                         
  12   8  12        174.40        428.39       170.55 o                         
 -21   9  12       1536.14       1473.85       165.62 o                         
 -19   9  12         78.87        364.41       157.49 o                         
 -17   9  12        557.62        462.39       164.04 o                         
 -15   9  12       1536.47       1962.76       154.35 o                         
 -13   9  12        248.85        478.55       167.66 o                         
 -11   9  12       1061.15       1154.86       169.52 o                         
  -9   9  12        318.73        425.43       199.51 o                         
  -7   9  12       1802.74       2945.76       177.70 o                         
  -5   9  12       6985.25       6498.24       196.54 o                         
  -3   9  12       9524.75       9481.15       298.47 o                         
  -1   9  12          5.20        550.40       217.66 o                         
   1   9  12       6152.84       5646.71       279.06 o                         
   3   9  12        269.92        740.70       179.64 o                         
   5   9  12          1.51         19.08       142.82 o                         
   7   9  12        320.26       1024.90       146.99 o                         
   9   9  12         11.94        373.57       191.40 o                         
  11   9  12          2.08        298.50       186.20 o                         
 -20  10  12        175.99         86.83       143.46 o                         
 -18  10  12         53.14        230.13       180.29 o                         
 -16  10  12        388.92        407.67       152.26 o                         
 -14  10  12          2.40         20.30       149.16 o                         
 -12  10  12       1168.90       1346.75       166.32 o                         
 -10  10  12       4494.27       4549.37       206.34 o                         
  -8  10  12       1575.67       1669.71       207.79 o                         
  -6  10  12       2449.59       3084.67       203.49 o                         
  -4  10  12       1674.68       3006.80       227.86 o                         
  -2  10  12      10822.28       8809.90       296.58 o                         
   0  10  12         12.59        825.98       183.91 o                         
   2  10  12         34.92        202.53       178.44 o                         
   4  10  12       2270.76       2513.71       202.57 o                         
   6  10  12        452.94        585.57       158.41 o                         
   8  10  12         22.57         80.01       165.31 o                         
  10  10  12         77.74        204.62       181.54 o                         
 -19  11  12        836.68        823.14       267.10 o                         
 -17  11  12        559.20        437.18       187.67 o                         
 -15  11  12       1990.80       2261.37       187.96 o                         
 -13  11  12        236.24        325.78       154.93 o                         
 -11  11  12        627.94        837.44       138.42 o                         
  -9  11  12       1962.86       1725.05       170.13 o                         
  -7  11  12       2412.77       2301.16       265.79 o                         
  -5  11  12       1688.43       2258.86       214.68 o                         
  -3  11  12        208.13        704.51       187.01 o                         
  -1  11  12       5600.48       5300.25       299.83 o                         
   1  11  12         15.23         95.02       156.17 o                         
   3  11  12         47.63        466.81       152.47 o                         
   5  11  12         29.93        188.96       152.55 o                         
   7  11  12         35.98        517.14       134.84 o                         
   9  11  12        180.24        311.10       149.55 o                         
 -18  12  12        406.13       1188.39       163.64 o                         
 -16  12  12       5540.19       5601.75       250.05 o                         
 -14  12  12        340.56        803.61       175.53 o                         
 -12  12  12       3086.32       3142.38       219.56 o                         
 -10  12  12       2249.74       2657.36       183.13 o                         
  -8  12  12         20.60        208.67       156.60 o                         
  -6  12  12         81.85        355.61       174.67 o                         
  -4  12  12        238.81        463.17       172.39 o                         
  -2  12  12       2655.35       2622.49       163.48 o                         
   0  12  12          2.68         43.41       156.08 o                         
   2  12  12       1285.04        982.71       162.93 o                         
   4  12  12        582.30        461.13       172.22 o                         
   6  12  12         45.13        142.08       148.72 o                         
   8  12  12        356.54        246.68       142.28 o                         
 -17  13  12         27.14        216.56       147.29 o                         
 -15  13  12        255.12        279.65       156.91 o                         
 -13  13  12        693.62        834.05       153.71 o                         
 -11  13  12        168.30        316.08       156.49 o                         
  -9  13  12        335.75        467.80       151.63 o                         
  -7  13  12       1010.61        927.41       167.09 o                         
  -5  13  12        625.17        581.52       154.43 o                         
  -3  13  12          5.68        150.11       167.05 o                         
  -1  13  12        643.46        651.18       168.43 o                         
   1  13  12       5850.87       5435.10       262.38 o                         
   3  13  12       2687.28       2495.52       226.40 o                         
   5  13  12        103.94        171.81       154.47 o                         
   7  13  12        270.40         -2.87       163.44 o                         
 -14  14  12       1306.07        681.80       169.16 o                         
 -12  14  12          7.12        381.75       175.09 o                         
 -10  14  12        189.98        421.84       190.60 o                         
  -8  14  12          0.06        325.47       176.75 o                         
  -6  14  12         32.75        304.22       165.37 o                         
  -4  14  12          0.27        198.70       193.07 o                         
  -2  14  12          0.13        -57.88       162.40 o                         
   0  14  12       2882.56       3717.53       207.02 o                         
   2  14  12       1328.89       1130.11       163.50 o                         
   4  14  12          0.79         87.00       158.20 o                         
   6  14  12         20.21        -27.26       312.38 o                         
 -13  15  12          4.27        316.72       134.63 o                         
 -11  15  12       1238.29       1010.11       208.16 o                         
  -9  15  12       3172.14       2898.23       216.67 o                         
  -7  15  12       1626.00       1862.43       231.14 o                         
  -5  15  12       3873.93       4128.95       193.53 o                         
  -3  15  12       1104.15       2005.63       212.19 o                         
  -1  15  12        416.63        400.37       181.24 o                         
   1  15  12       1481.31       1067.90       165.37 o                         
   3  15  12       1544.65       1352.50       178.14 o                         
 -10  16  12        344.63        336.82       164.51 o                         
  -8  16  12        373.82        389.26       151.80 o                         
  -6  16  12       1234.95       1254.17       172.49 o                         
  -4  16  12        701.34        802.39       169.91 o                         
  -2  16  12        598.32        -32.69       188.97 o                         
   0  16  12        205.74        -75.05       178.29 o                         
 -23   1  13        495.28        621.74       147.45 o                         
 -21   1  13         88.65        177.08       151.20 o                         
 -19   1  13        114.64        320.84       133.44 o                         
 -17   1  13       1323.14       1749.52       141.51 o                         
 -15   1  13       7283.53       6615.11       195.80 o                         
 -13   1  13        131.11        236.26       126.16 o                         
 -11   1  13       2291.77       2297.66       143.20 o                         
  -9   1  13         37.11        543.88       132.70 o                         
  -7   1  13       1114.06       1197.45       127.60 o                         
  -5   1  13       2686.65       3654.21       161.47 o                         
  -3   1  13      21724.78      20546.30       277.82 o                         
  -1   1  13       1263.68       1057.35       193.85 o                         
   1   1  13       5630.99       5007.21       231.49 o                         
   3   1  13       2250.52       2337.21       157.40 o                         
   5   1  13      12924.34      12087.09       207.51 o                         
   7   1  13       1190.98       1803.44       154.52 o                         
   9   1  13        842.10        731.23       169.99 o                         
  11   1  13        189.64        432.03       186.46 o                         
  13   1  13        200.28         79.85       199.39 o                         
 -24   2  13         12.29        353.98       124.96 o                         
 -22   2  13        201.58        419.57       142.24 o                         
 -20   2  13         80.64        167.37       127.49 o                         
 -18   2  13       2303.65       2592.67       139.62 o                         
 -16   2  13         48.24         46.77       163.90 o                         
 -14   2  13       2035.90       1861.87       143.30 o                         
 -12   2  13       2641.35       3411.49       143.62 o                         
 -10   2  13      10210.74      10538.33       175.30 o                         
  -8   2  13        810.21        958.87       131.19 o                         
  -6   2  13      13492.47      13499.55       217.23 o                         
  -4   2  13         17.16        282.46       128.40 o                         
  -2   2  13      15149.21      15663.71       254.16 o                         
   0   2  13        772.28        994.02       167.40 o                         
   2   2  13       1585.18       1276.92       168.15 o                         
   4   2  13       1230.19       1837.10       132.49 o                         
   6   2  13         76.08        483.05       131.92 o                         
   8   2  13       1947.30       2240.50       177.98 o                         
  10   2  13       1757.70       2025.71       231.52 o                         
  12   2  13       9982.55       9699.61       504.26 o                         
  14   2  13        491.56        633.30       207.89 o                         
 -23   3  13        579.49        704.45       138.98 o                         
 -21   3  13          1.99        141.48       141.12 o                         
 -19   3  13       1416.92       1330.59       133.04 o                         
 -17   3  13         92.97        442.78       134.50 o                         
 -15   3  13        732.35       1248.34       158.19 o                         
 -13   3  13         74.85        239.97       131.26 o                         
 -11   3  13       2851.03       3924.21       173.90 o                         
  -9   3  13      11691.35      10153.91       163.49 o                         
  -7   3  13       4809.34       4229.44       144.08 o                         
  -5   3  13       2294.17       2167.93       134.40 o                         
  -3   3  13      18224.44      17091.17       333.16 o                         
  -1   3  13      16544.84      16235.03       261.90 o                         
   1   3  13       4578.98       4897.51       213.79 o                         
   3   3  13       1268.92       1150.50       161.33 o                         
   5   3  13        387.52        465.07       147.80 o                         
   7   3  13        312.13        478.32       160.10 o                         
   9   3  13         76.15        472.04       166.97 o                         
  11   3  13       8775.40       8523.59       231.01 o                         
  13   3  13       1043.11        652.03       217.40 o                         
 -24   4  13        111.96        113.69       186.74 o                         
 -22   4  13       1563.62       1629.62       159.92 o                         
 -20   4  13         20.84        435.26       170.61 o                         
 -18   4  13        799.71        996.58       136.13 o                         
 -16   4  13      21001.74      20402.49       380.95 o                         
 -14   4  13       1304.55       1640.92       139.26 o                         
 -12   4  13        127.70        303.71       130.55 o                         
 -10   4  13       1085.51       1190.95       129.96 o                         
  -8   4  13        771.50        629.82       131.34 o                         
  -6   4  13        736.56        907.54       121.33 o                         
  -4   4  13       5786.09       6838.48       204.79 o                         
  -2   4  13       1117.27       1613.52       180.38 o                         
   0   4  13       4477.33       5364.50       183.50 o                         
   2   4  13       9381.63       9451.26       199.97 o                         
   4   4  13        111.14        290.94       157.19 o                         
   6   4  13        716.02        878.99       144.25 o                         
   8   4  13        141.24        268.77       189.89 o                         
  10   4  13        336.00        352.42       189.81 o                         
  12   4  13         28.96        326.49       173.48 o                         
  14   4  13         75.19        460.58       587.26 o                         
 -23   5  13        276.53        837.10       155.95 o                         
 -21   5  13        318.25        400.73       172.61 o                         
 -19   5  13       1620.86       1728.74       151.47 o                         
 -17   5  13       5885.15       5343.54       170.29 o                         
 -15   5  13       3145.92       3331.51       156.36 o                         
 -13   5  13        104.49        587.99       122.87 o                         
 -11   5  13      12756.02      13333.55       206.18 o                         
  -9   5  13       4749.24       5168.67       206.33 o                         
  -7   5  13        887.26        718.07       133.66 o                         
  -5   5  13       2318.33       2567.07       143.23 o                         
  -3   5  13      10137.78      10496.94       217.97 o                         
  -1   5  13        243.06        362.11       167.86 o                         
   1   5  13       3881.86       4050.42       241.43 o                         
   3   5  13       2522.97       3198.61       195.35 o                         
   5   5  13        455.65        398.72       168.73 o                         
   7   5  13          2.56        -30.16       180.62 o                         
   9   5  13       2548.32       2741.96       196.21 o                         
  11   5  13         84.65         -0.57       184.87 o                         
  13   5  13         93.22        325.55       180.64 o                         
 -22   6  13          2.39          5.07       141.14 o                         
 -20   6  13        519.25        476.17       182.93 o                         
 -18   6  13       2521.41       2629.52       173.74 o                         
 -16   6  13       1200.21       1732.86       172.11 o                         
 -14   6  13         27.22        273.57       135.02 o                         
 -12   6  13       1257.04       1573.63       140.10 o                         
 -10   6  13       1570.89       1531.68       144.97 o                         
  -8   6  13        947.85       2034.16       143.14 o                         
  -6   6  13        422.02        653.03       133.14 o                         
  -4   6  13        856.53       1526.24       271.20 o                         
  -2   6  13       2155.00       2347.61       191.87 o                         
   0   6  13       2097.98       2017.85       182.04 o                         
   2   6  13        573.81       1148.67       190.12 o                         
   4   6  13       3013.43       3390.53       170.14 o                         
   6   6  13       2056.96       1632.95       229.85 o                         
   8   6  13       1914.60       2166.49       209.77 o                         
  10   6  13         72.16        280.65       163.92 o                         
  12   6  13         69.04         25.01       169.01 o                         
 -23   7  13         68.78        -50.27       269.13 o                         
 -21   7  13       1118.45        926.36       156.75 o                         
 -19   7  13        838.12        949.10       138.88 o                         
 -17   7  13       1077.60       1132.40       150.67 o                         
 -15   7  13        715.43        903.24       155.20 o                         
 -13   7  13       6445.35       6563.42       179.63 o                         
 -11   7  13         46.42        970.84       175.72 o                         
  -9   7  13       1758.96       1895.18       168.13 o                         
  -7   7  13       1479.36       1512.17       163.54 o                         
  -5   7  13       2897.98       3593.21       215.32 o                         
  -3   7  13         18.50        -10.21       185.88 o                         
  -1   7  13       1308.52       1095.24       193.42 o                         
   1   7  13       3895.28       2881.94       203.94 o                         
   3   7  13       1534.77       1388.62       174.64 o                         
   5   7  13        514.12        397.66       148.51 o                         
   7   7  13       9278.04       8593.61       203.80 o                         
   9   7  13       8097.18       6899.83       249.87 o                         
  11   7  13         24.70        207.83       149.65 o                         
 -22   8  13        206.07        311.18       181.23 o                         
 -20   8  13        477.00        606.02       162.66 o                         
 -18   8  13        524.03        909.89       250.29 o                         
 -16   8  13       2644.12       2289.40       178.81 o                         
 -14   8  13        217.29        465.45       160.40 o                         
 -12   8  13       4659.77       4571.66       184.40 o                         
 -10   8  13       4276.89       3703.91       165.69 o                         
  -8   8  13        941.48        691.76       168.15 o                         
  -6   8  13        459.62        270.04       140.36 o                         
  -4   8  13        155.02        392.86       222.62 o                         
  -2   8  13       2981.54       2971.64       226.21 o                         
   0   8  13        877.43       1407.83       191.67 o                         
   2   8  13       3347.34       3542.76       198.94 o                         
   4   8  13        216.82        725.85       164.18 o                         
   6   8  13        133.02        401.99       154.68 o                         
   8   8  13       2627.30       3042.60       174.20 o                         
  10   8  13       1881.53       1514.00       231.29 o                         
  12   8  13          0.86        626.86       559.96 o                         
 -21   9  13        124.14        412.12       200.53 o                         
 -19   9  13       1141.87       1122.29       180.26 o                         
 -17   9  13         31.61        418.58       155.41 o                         
 -15   9  13         24.21        588.44       163.49 o                         
 -13   9  13       1574.11       1793.03       170.91 o                         
 -11   9  13        271.67        320.30       144.52 o                         
  -9   9  13       2667.60       2994.23       210.81 o                         
  -7   9  13        214.09        842.51       149.27 o                         
  -5   9  13       4812.70       5781.32       262.96 o                         
  -3   9  13       2182.22       3718.70       322.07 o                         
  -1   9  13       1238.41       1251.99       197.56 o                         
   1   9  13       1703.26       1508.20       174.62 o                         
   3   9  13       2421.39       1903.60       201.67 o                         
   5   9  13          3.11        132.62       153.81 o                         
   7   9  13          1.72        -23.47       164.70 o                         
   9   9  13       1231.14       1002.58       162.92 o                         
  11   9  13         22.76        246.36       185.46 o                         
 -20  10  13        429.31        444.92       188.12 o                         
 -18  10  13        366.52        374.72       178.96 o                         
 -16  10  13        592.54        685.21       151.32 o                         
 -14  10  13        461.23        420.88       183.09 o                         
 -12  10  13        163.58        465.67       147.31 o                         
 -10  10  13       1268.77       1245.55       143.36 o                         
  -8  10  13        482.57        583.72       153.59 o                         
  -6  10  13       2149.00       2032.10       190.51 o                         
  -4  10  13         69.53        179.02       172.34 o                         
  -2  10  13       1428.96       1774.95       222.14 o                         
   0  10  13       3197.08       3707.40       212.59 o                         
   2  10  13        845.58        894.82       171.51 o                         
   4  10  13        343.31        367.73       159.41 o                         
   6  10  13        138.50        110.50       163.98 o                         
   8  10  13        206.34        398.56       153.97 o                         
  10  10  13         53.03        -28.79       158.38 o                         
 -19  11  13        248.78        135.14       145.03 o                         
 -17  11  13       1172.34       1627.75       161.39 o                         
 -15  11  13       3417.30       3003.54       164.84 o                         
 -13  11  13        245.18        452.94       141.81 o                         
 -11  11  13        107.93        342.68       139.50 o                         
  -9  11  13        411.40        725.26       131.17 o                         
  -7  11  13        247.20        385.59       171.60 o                         
  -5  11  13       1997.00       2280.72       177.02 o                         
  -3  11  13       1166.79       1123.47       280.12 o                         
  -1  11  13        635.02        640.80       178.61 o                         
   1  11  13        666.90        627.43       188.86 o                         
   3  11  13        620.39        817.54       158.68 o                         
   5  11  13         87.66        331.47       137.00 o                         
   7  11  13       1182.49       1389.80       186.88 o                         
   9  11  13        702.74        572.19       203.13 o                         
 -18  12  13        778.17        716.79       159.39 o                         
 -16  12  13        137.48        511.54       160.00 o                         
 -14  12  13        115.78        478.66       163.54 o                         
 -12  12  13        180.41        323.31       150.66 o                         
 -10  12  13        113.74        125.62       147.14 o                         
  -8  12  13       2215.57       2072.49       192.64 o                         
  -6  12  13          2.88        528.05       163.46 o                         
  -4  12  13        414.12        737.01       199.70 o                         
  -2  12  13          0.77        403.45       227.95 o                         
   0  12  13       7540.51       7807.71       335.46 o                         
   2  12  13       2716.55       2295.23       167.05 o                         
   4  12  13        682.77        466.15       151.87 o                         
   6  12  13          3.23        165.87       151.47 o                         
   8  12  13       2016.95       1377.92       676.66 o                         
 -17  13  13        464.72        253.93       371.99 o                         
 -15  13  13       1322.13       1010.22       181.04 o                         
 -13  13  13         21.76        103.18       142.92 o                         
 -11  13  13          1.41        283.35       167.73 o                         
  -9  13  13        132.09        289.67       151.63 o                         
  -7  13  13          2.37        341.99       156.32 o                         
  -5  13  13        277.77        821.09       215.84 o                         
  -3  13  13        221.94        390.58       169.87 o                         
  -1  13  13        944.03       1751.69       182.07 o                         
   1  13  13       1854.20       1731.87       163.58 o                         
   3  13  13         25.16        429.15       167.99 o                         
   5  13  13        382.58        445.94       152.05 o                         
 -14  14  13         20.03         90.70       148.58 o                         
 -12  14  13         58.43        247.05       141.94 o                         
 -10  14  13        506.91        582.21       168.56 o                         
  -8  14  13       1368.52       1331.16       181.09 o                         
  -6  14  13       5357.60       4038.90       223.23 o                         
  -4  14  13       4692.77       4620.57       430.93 o                         
  -2  14  13        297.74        339.11       211.66 o                         
   0  14  13        777.47       1232.80       218.18 o                         
   2  14  13       1259.12       1253.92       228.56 o                         
   4  14  13        224.41        230.07       149.69 o                         
 -11  15  13         60.26        125.38       167.33 o                         
  -9  15  13         13.90        199.36       179.53 o                         
  -7  15  13        995.43       1199.39       188.56 o                         
  -5  15  13       3394.40       2506.88       197.28 o                         
  -3  15  13        374.38        731.03       197.56 o                         
  -1  15  13        861.05       1044.40       193.49 o                         
   1  15  13        806.35        653.23       160.20 o                         
  -8  16  13          2.88        139.79       329.37 o                         
  -6  16  13          0.30        292.19       173.82 o                         
  -4  16  13        210.73         95.03       220.30 o                         
 -24   0  14       1263.75       1275.43       180.31 o                         
 -22   0  14        449.45        502.07       207.37 o                         
 -20   0  14       4546.20       4148.31       259.64 o                         
 -18   0  14       1625.71       1997.59       247.94 o                         
 -16   0  14      16824.84      16589.92       303.69 o                         
 -14   0  14       6669.71       6833.51       207.08 o                         
 -12   0  14       3839.13       3989.92       200.62 o                         
 -10   0  14        774.74        421.22       200.48 o                         
  -8   0  14       4140.68       4324.17       194.18 o                         
  -6   0  14        751.30       1111.11       188.98 o                         
  -4   0  14      22429.85      19828.08       573.09 o                         
  -2   0  14       4513.93       5016.68       264.11 o                         
   0   0  14       3425.87       3432.60       282.95 o                         
   2   0  14       5920.99       6373.93       262.83 o                         
   4   0  14       1711.95       1652.32       226.76 o                         
   6   0  14       5709.46       4731.76       240.85 o                         
   8   0  14        827.36        721.18       213.82 o                         
  10   0  14        192.11        293.93       279.06 o                         
  12   0  14         13.28        -94.04       255.32 o                         
 -23   1  14        829.91        998.32       146.59 o                         
 -21   1  14        413.48        410.66       157.48 o                         
 -19   1  14       2765.48       2500.65       158.11 o                         
 -17   1  14       1126.11       1413.51       140.41 o                         
 -15   1  14         25.34        856.97       141.72 o                         
 -13   1  14       4231.84       3943.98       137.25 o                         
 -11   1  14        199.12        345.02       128.42 o                         
  -9   1  14       2467.18       2400.29       137.63 o                         
  -7   1  14       5123.59       4264.26       168.64 o                         
  -5   1  14       9978.64       9203.22       169.89 o                         
  -3   1  14          3.70       1049.96       195.79 o                         
  -1   1  14       2733.58       3205.29       190.48 o                         
   1   1  14       2445.92       2287.33       165.12 o                         
   3   1  14        541.03        287.75       158.08 o                         
   5   1  14       2944.08       2819.05       152.04 o                         
   7   1  14       1493.39       1588.81       142.99 o                         
   9   1  14       1924.77       1698.91       196.51 o                         
  11   1  14       3177.05       3593.83       239.34 o                         
  13   1  14         35.85        212.40       185.79 o                         
 -24   2  14        107.88        203.46       137.98 o                         
 -22   2  14       1263.48       1403.25       129.95 o                         
 -20   2  14        157.89        330.44       173.80 o                         
 -18   2  14        667.73        971.22       130.08 o                         
 -16   2  14       1052.35       1169.38       155.95 o                         
 -14   2  14       5594.29       5802.67       174.88 o                         
 -12   2  14       3237.39       3485.94       189.30 o                         
 -10   2  14       5210.44       4822.84       140.16 o                         
  -8   2  14         18.50        193.56       126.08 o                         
  -6   2  14      15832.67      15769.87       187.19 o                         
  -4   2  14      15398.58      14326.10       221.26 o                         
  -2   2  14       2250.31       2392.29       165.35 o                         
   0   2  14         11.96        184.79       162.30 o                         
   2   2  14       2367.57       2816.70       165.11 o                         
   4   2  14        178.13        260.32       130.24 o                         
   6   2  14        192.80        741.89       144.42 o                         
   8   2  14       1178.07       1213.94       167.41 o                         
  10   2  14        466.96        548.05       169.41 o                         
  12   2  14       1186.62        668.75       201.72 o                         
 -23   3  14          8.13        774.22       147.98 o                         
 -21   3  14        567.68       1091.14       141.73 o                         
 -19   3  14        304.45        348.02       155.64 o                         
 -17   3  14       4739.48       4635.08       141.01 o                         
 -15   3  14       2707.16       2636.17       146.60 o                         
 -13   3  14        641.33        967.65       135.25 o                         
 -11   3  14        611.38        790.73       130.72 o                         
  -9   3  14        808.16       1045.10       133.11 o                         
  -7   3  14       1418.90       1207.40       132.51 o                         
  -5   3  14          5.60        256.35       142.85 o                         
  -3   3  14       1432.28       1233.77       169.84 o                         
  -1   3  14       2325.94       1897.15       200.90 o                         
   1   3  14        962.37       1206.32       172.42 o                         
   3   3  14        941.69       1080.40       148.74 o                         
   5   3  14         55.04        467.46       148.48 o                         
   7   3  14       1272.43       1226.63       146.49 o                         
   9   3  14         33.13         83.22       158.60 o                         
  11   3  14       1178.56       1177.93       192.83 o                         
  13   3  14         51.17        204.90       193.65 o                         
 -24   4  14        109.30        212.88       177.53 o                         
 -22   4  14        224.28       1015.22       152.43 o                         
 -20   4  14       1057.98        947.64       173.81 o                         
 -18   4  14       2144.07       2244.94       153.05 o                         
 -16   4  14        147.99       1047.93       141.17 o                         
 -14   4  14         32.43        205.34       135.16 o                         
 -12   4  14        851.55        841.83       134.74 o                         
 -10   4  14       3425.70       3789.98       160.02 o                         
  -8   4  14       2540.48       2685.19       140.19 o                         
  -6   4  14         22.60        135.09       130.83 o                         
  -4   4  14       6540.42       6078.28       172.68 o                         
  -2   4  14      11370.27      11245.32       202.36 o                         
   0   4  14       1280.04        925.07       172.75 o                         
   2   4  14          4.11        -78.03       158.56 o                         
   4   4  14        210.62        216.94       148.02 o                         
   6   4  14       1359.87       1048.35       154.16 o                         
   8   4  14        117.30        358.13       147.79 o                         
  10   4  14       1057.13       1165.71       172.39 o                         
  12   4  14       1257.34       1241.54       179.57 o                         
 -23   5  14        374.92        469.21       151.31 o                         
 -21   5  14        274.69        435.91       137.34 o                         
 -19   5  14       2102.77       2813.95       151.65 o                         
 -17   5  14          9.74        229.50       131.19 o                         
 -15   5  14        366.44        563.58       135.04 o                         
 -13   5  14        945.62       1344.12       135.47 o                         
 -11   5  14       2605.48       3839.89       172.03 o                         
  -9   5  14        121.59        643.16       153.42 o                         
  -7   5  14       1093.42        939.15       137.49 o                         
  -5   5  14          0.81        219.31       139.66 o                         
  -3   5  14       9726.98       9249.89       217.95 o                         
  -1   5  14        548.35        731.94       168.47 o                         
   1   5  14        560.61        659.31       188.05 o                         
   3   5  14        242.36        434.61       167.78 o                         
   5   5  14       3609.70       3170.62       218.45 o                         
   7   5  14        650.24       1012.10       159.09 o                         
   9   5  14       2642.44       3118.37       204.06 o                         
  11   5  14          5.53        391.73       192.36 o                         
 -22   6  14       2094.11       2061.75       159.33 o                         
 -20   6  14        737.72       1166.96       145.97 o                         
 -18   6  14          1.81        385.99       162.20 o                         
 -16   6  14        180.12        446.64       129.97 o                         
 -14   6  14       2640.37       2537.18       180.28 o                         
 -12   6  14       2116.25       2079.60       136.84 o                         
 -10   6  14      10999.40       9249.91       170.75 o                         
  -8   6  14      13961.89      13130.92       179.19 o                         
  -6   6  14       4368.52       3475.23       144.83 o                         
  -4   6  14       9344.32      10089.80       219.66 o                         
  -2   6  14        297.53        443.86       189.12 o                         
   0   6  14       3077.82       4287.39       201.18 o                         
   2   6  14        239.05        255.17       167.25 o                         
   4   6  14       1172.75       1057.92       175.24 o                         
   6   6  14       2549.24       2268.88       186.29 o                         
   8   6  14      15217.54      12678.48       287.13 o                         
  10   6  14       1668.47       1844.15       204.34 o                         
  12   6  14         33.09        646.73       207.86 o                         
 -21   7  14        731.33        943.60       163.97 o                         
 -19   7  14       2193.49       2118.54       148.15 o                         
 -17   7  14          0.64         86.72       134.59 o                         
 -15   7  14        899.47       1243.65       158.30 o                         
 -13   7  14        507.70        990.88       142.85 o                         
 -11   7  14       6669.19       6599.10       203.75 o                         
  -9   7  14        845.39       2100.22       155.81 o                         
  -7   7  14       1831.90       1947.86       167.68 o                         
  -5   7  14       7791.86       7806.35       304.55 o                         
  -3   7  14        322.93        594.19       217.26 o                         
  -1   7  14         19.19        281.96       175.65 o                         
   1   7  14        243.77        548.96       165.05 o                         
   3   7  14       1765.82       1931.58       194.48 o                         
   5   7  14         20.18         62.31       164.37 o                         
   7   7  14        995.30       1573.14       165.52 o                         
   9   7  14        479.41        837.50       185.21 o                         
  11   7  14         65.18        356.52       183.49 o                         
 -22   8  14        338.81        799.51       317.10 o                         
 -20   8  14       6919.14       5437.79       216.57 o                         
 -18   8  14       1521.46       1491.11       147.30 o                         
 -16   8  14        121.36        109.84       177.67 o                         
 -14   8  14        481.38        395.09       136.78 o                         
 -12   8  14        124.96        502.88       141.71 o                         
 -10   8  14        147.56        167.07       150.70 o                         
  -8   8  14       8233.51       7446.78       227.06 o                         
  -6   8  14       3504.59       3418.71       220.78 o                         
  -4   8  14       1057.97       1202.07       175.03 o                         
  -2   8  14        975.29       1365.14       187.07 o                         
   0   8  14       1507.91       1289.76       218.42 o                         
   2   8  14       2577.26       2937.67       167.09 o                         
   4   8  14        763.50       1191.37       198.50 o                         
   6   8  14        903.12       1469.27       177.31 o                         
   8   8  14       1263.27       1323.68       235.98 o                         
  10   8  14          0.21          4.51       151.42 o                         
 -21   9  14        282.58        161.81       162.19 o                         
 -19   9  14        524.29        562.35       178.83 o                         
 -17   9  14          0.55        420.03       174.43 o                         
 -15   9  14        163.87        373.09       137.36 o                         
 -13   9  14       1623.91       1630.21       147.64 o                         
 -11   9  14        654.96        605.61       156.18 o                         
  -9   9  14         63.44        293.30       138.24 o                         
  -7   9  14        185.04        330.60       143.85 o                         
  -5   9  14       1835.62       1517.80       200.92 o                         
  -3   9  14       6176.15       5301.45       297.93 o                         
  -1   9  14        427.71        590.47       186.01 o                         
   1   9  14         34.67        -90.27       173.30 o                         
   3   9  14         85.14        309.00       165.14 o                         
   5   9  14         38.16        121.64       160.06 o                         
   7   9  14         46.04        154.42       166.36 o                         
   9   9  14         47.70        542.50       179.90 o                         
 -20  10  14         22.83        260.82       192.85 o                         
 -18  10  14       2854.85       2350.51       238.76 o                         
 -16  10  14        405.92        555.96       146.34 o                         
 -14  10  14        267.29        587.22       148.36 o                         
 -12  10  14       1669.27       2007.94       172.94 o                         
 -10  10  14        385.84        307.74       149.86 o                         
  -8  10  14        171.96        392.85       152.28 o                         
  -6  10  14       1941.98       1172.34       199.12 o                         
  -4  10  14       1395.70       2016.91       180.24 o                         
  -2  10  14         32.49        276.60       241.48 o                         
   0  10  14        173.34        239.95       195.30 o                         
   2  10  14        522.45        866.74       166.51 o                         
   4  10  14          5.01        -23.44       170.11 o                         
   6  10  14         67.47        173.16       155.54 o                         
   8  10  14       2159.42       2595.75       180.13 o                         
 -19  11  14         48.56        351.85       161.94 o                         
 -17  11  14         51.68        311.89       173.75 o                         
 -15  11  14        250.60        792.17       192.68 o                         
 -13  11  14         18.70        518.00       157.11 o                         
 -11  11  14        581.94        548.50       162.53 o                         
  -9  11  14       7179.24       7075.07       316.26 o                         
  -7  11  14        860.66       1758.26       195.96 o                         
  -5  11  14        735.87       1331.37       185.54 o                         
  -3  11  14          0.56         61.54       240.02 o                         
  -1  11  14          8.06        259.72       204.60 o                         
   1  11  14          2.77        357.19       224.96 o                         
   3  11  14        976.34        900.20       165.01 o                         
   5  11  14       1218.11       1327.88       157.16 o                         
   7  11  14        468.94        949.60       171.33 o                         
 -16  12  14       3513.13       3118.40       233.08 o                         
 -14  12  14       4047.30       4638.38       240.30 o                         
 -12  12  14          1.53        -23.98       137.96 o                         
 -10  12  14       2599.51       2339.17       222.48 o                         
  -8  12  14       1940.34       1729.42       193.44 o                         
  -6  12  14       1096.83        841.71       205.97 o                         
  -4  12  14       2845.50       2253.41       258.57 o                         
  -2  12  14       2400.47       2069.46       276.44 o                         
   0  12  14        292.31        196.34       203.77 o                         
   2  12  14         25.94        167.97       203.13 o                         
   4  12  14        314.09        482.98       154.06 o                         
   6  12  14       3242.12       2376.10       221.92 o                         
 -15  13  14         36.76        199.77       142.02 o                         
 -13  13  14        158.92        131.98       142.29 o                         
 -11  13  14        365.38        236.34       138.53 o                         
  -9  13  14        393.02        460.08       161.64 o                         
  -7  13  14          4.09        157.81       168.92 o                         
  -5  13  14        202.80        194.45       161.09 o                         
  -3  13  14        400.80       1153.36       158.50 o                         
  -1  13  14        962.47        562.52       172.66 o                         
   1  13  14       2268.27       1630.82       198.59 o                         
   3  13  14        894.22        822.13       165.93 o                         
   5  13  14        184.20        159.21       696.88 o                         
 -14  14  14        251.61        108.39       300.54 o                         
 -12  14  14        327.49        384.65       145.90 o                         
 -10  14  14        681.87       1178.59       199.26 o                         
  -8  14  14         19.37        243.29       165.02 o                         
  -6  14  14        135.57        724.13       210.75 o                         
  -4  14  14        939.78        966.75       178.65 o                         
  -2  14  14         66.27        282.81       170.76 o                         
   0  14  14        680.78        930.83       189.41 o                         
   2  14  14         18.07        149.92       179.45 o                         
 -11  15  14        500.59         60.44       815.46 o                         
  -9  15  14          1.19        437.26       188.39 o                         
  -7  15  14        279.62        601.79       182.00 o                         
  -5  15  14        484.67        -34.98       176.08 o                         
  -3  15  14        284.00        510.19       185.81 o                         
  -1  15  14        568.47        636.27       185.85 o                         
 -23   1  15        202.33        808.78       180.27 o                         
 -21   1  15         17.81        276.19       156.35 o                         
 -19   1  15         91.26        148.43       139.33 o                         
 -17   1  15       2860.33       3018.67       133.91 o                         
 -15   1  15       4025.78       3547.36       159.80 o                         
 -13   1  15        700.29       1086.98       131.77 o                         
 -11   1  15      26401.48      24073.27       283.99 o                         
  -9   1  15       1520.29       1432.22       140.43 o                         
  -7   1  15      17627.05      18746.63       267.16 o                         
  -5   1  15      13110.23      13626.52       201.94 o                         
  -3   1  15       5613.54       5300.84       194.57 o                         
  -1   1  15       2077.54       2224.02       161.41 o                         
   1   1  15         34.78        475.15       178.40 o                         
   3   1  15        611.95        843.89       177.85 o                         
   5   1  15       6515.70       6809.92       189.13 o                         
   7   1  15        864.26       1199.96       135.95 o                         
   9   1  15        116.41        125.40       128.56 o                         
  11   1  15       1395.29       1251.36       196.83 o                         
 -24   2  15        117.52        402.65       141.23 o                         
 -22   2  15       5075.36       4579.47       164.54 o                         
 -20   2  15        649.16        994.13       152.43 o                         
 -18   2  15        225.80        665.59       140.70 o                         
 -16   2  15       2150.65       2391.92       145.63 o                         
 -14   2  15          6.11        125.90       131.52 o                         
 -12   2  15        960.54       1162.17       134.33 o                         
 -10   2  15         29.13        237.28       133.90 o                         
  -8   2  15      10178.54      10391.36       199.99 o                         
  -6   2  15        676.07       1488.73       140.55 o                         
  -4   2  15        895.53       1232.49       164.50 o                         
  -2   2  15       3121.21       3681.96       198.13 o                         
   0   2  15       1318.74       2271.69       190.22 o                         
   2   2  15       1317.47       1728.37       186.31 o                         
   4   2  15      11973.15      11604.74       184.94 o                         
   6   2  15         90.62        197.96       141.55 o                         
   8   2  15       1191.50       1340.65       136.82 o                         
  10   2  15        461.96        694.46       151.98 o                         
  12   2  15        144.12        536.30       224.24 o                         
 -23   3  15       4567.22       4213.62       168.35 o                         
 -21   3  15       2214.42       1997.69       153.42 o                         
 -19   3  15       2968.34       2651.34       162.32 o                         
 -17   3  15       3768.00       3528.21       169.03 o                         
 -15   3  15         11.90        183.27       131.09 o                         
 -13   3  15        524.42        864.90       131.62 o                         
 -11   3  15        486.14        199.87       162.43 o                         
  -9   3  15        358.54       1717.67       135.85 o                         
  -7   3  15          0.54        121.00       130.18 o                         
  -5   3  15       2281.57       2596.56       150.01 o                         
  -3   3  15       2300.18       1920.68       198.97 o                         
  -1   3  15        900.65       1112.83       184.02 o                         
   1   3  15         68.29        172.08       162.68 o                         
   3   3  15        245.26        873.94       158.75 o                         
   5   3  15       4640.36       4838.16       165.38 o                         
   7   3  15         29.90        560.11       152.99 o                         
   9   3  15         47.65        188.25       142.43 o                         
  11   3  15       1752.15       1846.11       176.68 o                         
 -22   4  15       1735.86       1565.76       166.55 o                         
 -20   4  15        341.56        569.21       142.42 o                         
 -18   4  15         76.81         99.06       137.78 o                         
 -16   4  15        636.86        954.80       131.99 o                         
 -14   4  15         74.39        201.90       147.86 o                         
 -12   4  15        131.53        399.62       132.64 o                         
 -10   4  15        517.61        745.64       138.69 o                         
  -8   4  15        458.37        907.70       143.39 o                         
  -6   4  15       1955.02       1786.83       140.79 o                         
  -4   4  15        124.42        703.86       168.41 o                         
  -2   4  15       1469.45       1886.02       168.41 o                         
   0   4  15         61.98        230.94       181.82 o                         
   2   4  15        708.10       1195.81       171.94 o                         
   4   4  15       1334.26       1208.13       172.01 o                         
   6   4  15       2296.57       2514.42       184.84 o                         
   8   4  15         29.35        410.23       153.78 o                         
  10   4  15        100.22        496.72       133.98 o                         
 -23   5  15       1882.97       2473.50       209.19 o                         
 -21   5  15       1011.51        846.95       178.04 o                         
 -19   5  15       2812.79       3052.34       140.77 o                         
 -17   5  15        708.02        964.07       138.30 o                         
 -15   5  15        600.47        613.99       136.85 o                         
 -13   5  15        121.32        329.91       135.08 o                         
 -11   5  15      10623.00      11032.13       178.23 o                         
  -9   5  15       6260.04       6471.75       182.50 o                         
  -7   5  15        211.40        344.42       125.17 o                         
  -5   5  15      10462.92      10113.03       195.12 o                         
  -3   5  15       6514.00       5989.85       182.65 o                         
  -1   5  15        864.66        659.55       173.04 o                         
   1   5  15       3040.48       3519.05       200.40 o                         
   3   5  15        525.94       1065.91       181.72 o                         
   5   5  15         19.57        266.73       222.17 o                         
   7   5  15       1236.13       1262.62       168.44 o                         
   9   5  15        547.82        647.82       160.07 o                         
  11   5  15          0.93        227.36       153.90 o                         
 -22   6  15        186.42        689.67       214.12 o                         
 -20   6  15         56.20        112.83       140.25 o                         
 -18   6  15        151.28        457.49       159.97 o                         
 -16   6  15        707.80        658.86       133.10 o                         
 -14   6  15        211.10        200.71       129.12 o                         
 -12   6  15        119.25        292.74       125.78 o                         
 -10   6  15         41.92        503.51       141.25 o                         
  -8   6  15        155.15       1343.03       142.98 o                         
  -6   6  15        573.40       1161.14       151.29 o                         
  -4   6  15        768.92       1291.19       195.05 o                         
  -2   6  15       1845.67       1752.64       195.74 o                         
   0   6  15         11.50        281.63       190.94 o                         
   2   6  15        243.82       1029.04       174.31 o                         
   4   6  15        749.99        616.49       186.49 o                         
   6   6  15         50.06        466.94       158.59 o                         
   8   6  15       3380.20       3373.75       203.97 o                         
  10   6  15        460.48        316.88       155.12 o                         
 -21   7  15       4298.66       4303.99       156.94 o                         
 -19   7  15         94.12        576.71       151.53 o                         
 -17   7  15        525.42        705.98       146.53 o                         
 -15   7  15       1691.27       1725.13       143.30 o                         
 -13   7  15        267.77        266.97       143.22 o                         
 -11   7  15         76.26        339.59       149.16 o                         
  -9   7  15       7037.35       7969.91       181.22 o                         
  -7   7  15          2.43        153.31       136.77 o                         
  -5   7  15       1363.75       1907.01       171.25 o                         
  -3   7  15        481.85        686.77       183.95 o                         
  -1   7  15         84.83        -88.63       161.59 o                         
   1   7  15       1527.24       1158.08       198.08 o                         
   3   7  15        373.01        568.18       177.96 o                         
   5   7  15        435.67        401.83       172.45 o                         
   7   7  15       9158.72       7700.41       315.28 o                         
   9   7  15       1484.83       1089.12       179.57 o                         
 -20   8  15       1878.97       1147.62       190.22 o                         
 -18   8  15       2612.53       3078.80       220.16 o                         
 -16   8  15       1895.24       2111.23       152.42 o                         
 -14   8  15        335.88        424.15       132.74 o                         
 -12   8  15       1429.09       1411.61       145.59 o                         
 -10   8  15       1658.65       1998.55       153.46 o                         
  -8   8  15        216.51        491.84       134.18 o                         
  -6   8  15         69.10         77.94       165.43 o                         
  -4   8  15        133.44        286.65       196.36 o                         
  -2   8  15        150.59        432.10       188.99 o                         
   0   8  15       1129.45       1141.88       184.95 o                         
   2   8  15       6778.75       6093.71       236.77 o                         
   4   8  15       4026.60       3739.11       212.24 o                         
   6   8  15        114.84        705.84       164.73 o                         
   8   8  15        712.49        222.49       188.52 o                         
 -19   9  15       5268.86       5027.90       266.62 o                         
 -17   9  15        220.37         83.71       171.43 o                         
 -15   9  15        121.73        573.70       153.06 o                         
 -13   9  15       1649.51       2320.21       194.94 o                         
 -11   9  15          2.99        498.81       139.06 o                         
  -9   9  15         15.98        434.90       142.40 o                         
  -7   9  15          0.40        552.52       204.04 o                         
  -5   9  15       3576.13       3299.46       200.64 o                         
  -3   9  15         33.19        367.53       160.60 o                         
  -1   9  15        774.29        683.12       203.82 o                         
   1   9  15       8303.67       7113.63       297.06 o                         
   3   9  15       5434.52       4595.05       179.61 o                         
   5   9  15        190.48        458.15       175.42 o                         
   7   9  15        261.71        467.47       188.58 o                         
 -18  10  15         47.39         46.29       157.32 o                         
 -16  10  15       1065.43        857.53       159.65 o                         
 -14  10  15       2348.10       2437.85       237.84 o                         
 -12  10  15        264.11        428.19       140.47 o                         
 -10  10  15       8389.75       7997.19       253.60 o                         
  -8  10  15       8018.89       6832.97       489.95 o                         
  -6  10  15        519.68       1294.08       190.04 o                         
  -4  10  15        962.15       1358.03       209.82 o                         
  -2  10  15        648.95        807.93       171.41 o                         
   0  10  15        599.14        873.24       169.71 o                         
   2  10  15         85.99        223.88       176.22 o                         
   4  10  15        911.87        758.64       178.70 o                         
   6  10  15         49.81        234.59       169.47 o                         
 -17  11  15       2798.56       2414.55       160.94 o                         
 -15  11  15       4651.49       2507.54       192.07 o                         
 -13  11  15        631.99        566.26       142.25 o                         
 -11  11  15       1203.24       1174.46       147.80 o                         
  -9  11  15       1778.09       2643.47       156.38 o                         
  -7  11  15       2928.76       3272.45       283.27 o                         
  -5  11  15       1327.89       1610.63       207.86 o                         
  -3  11  15       1550.93       1040.66       232.82 o                         
  -1  11  15        677.21        535.40       199.79 o                         
   1  11  15         27.16         48.55       168.94 o                         
   3  11  15        132.13        519.57       161.87 o                         
   5  11  15       1564.37       1326.68       176.95 o                         
 -16  12  15        147.41        149.97       127.75 o                         
 -14  12  15          0.02         83.95       154.56 o                         
 -12  12  15        172.03        269.58       167.04 o                         
 -10  12  15        108.26         51.69       147.28 o                         
  -8  12  15        318.47        736.73       212.87 o                         
  -6  12  15        589.66        178.12       193.24 o                         
  -4  12  15        546.05        722.78       194.17 o                         
  -2  12  15        117.07        243.43       166.93 o                         
   0  12  15        564.81        667.18       201.18 o                         
   2  12  15        254.19        390.22       170.06 o                         
   4  12  15         48.32       -107.91       159.03 o                         
 -15  13  15        983.49        313.28       226.35 o                         
 -13  13  15         83.11        185.47       142.11 o                         
 -11  13  15       1011.98        472.59       151.18 o                         
  -9  13  15          0.97        194.32       159.34 o                         
  -7  13  15         37.31        244.96       157.71 o                         
  -5  13  15         71.18       -146.69       169.85 o                         
  -3  13  15        132.88        422.33       182.78 o                         
  -1  13  15         70.56        421.06       188.91 o                         
   1  13  15        184.37        665.22       156.91 o                         
   3  13  15         39.80        201.64       207.79 o                         
 -12  14  15        414.21        451.33       150.12 o                         
 -10  14  15         33.63        208.79       153.63 o                         
  -8  14  15        215.23        230.33       163.28 o                         
  -6  14  15        656.48        978.09       222.77 o                         
  -4  14  15       1769.46       1427.92       314.60 o                         
  -2  14  15        130.91        306.07       177.61 o                         
   0  14  15        264.09        318.00       193.74 o                         
  -7  15  15        279.29        403.92       496.50 o                         
  -5  15  15        312.00        153.59       432.21 o                         
 -24   0  16        341.54        533.72       313.58 o                         
 -22   0  16       2680.67       2229.79       199.48 o                         
 -20   0  16         21.24        333.48       209.08 o                         
 -18   0  16       1208.84       1159.84       194.92 o                         
 -16   0  16       1234.57       1616.55       195.08 o                         
 -14   0  16        416.47        536.00       190.14 o                         
 -12   0  16      21385.21      19731.63       426.17 o                         
 -10   0  16        568.12        782.61       196.92 o                         
  -8   0  16       8473.29       8484.44       218.19 o                         
  -6   0  16        151.13        186.50       185.00 o                         
  -4   0  16       2743.01       3102.92       314.53 o                         
  -2   0  16        380.22        584.78       235.69 o                         
   0   0  16        185.36        293.13       283.73 o                         
   2   0  16       1891.11       1965.89       230.00 o                         
   4   0  16      13970.79      12482.85       335.72 o                         
   6   0  16       3792.59       2878.00       216.86 o                         
   8   0  16       1006.91        853.11       204.61 o                         
  10   0  16       2521.14       2078.47       207.74 o                         
 -23   1  16       2166.02       2509.84       156.85 o                         
 -21   1  16       1863.25       1617.83       171.98 o                         
 -19   1  16        574.95        785.76       150.99 o                         
 -17   1  16         48.44        495.25       141.92 o                         
 -15   1  16        136.35        386.04       144.47 o                         
 -13   1  16       5790.03       5808.71       157.59 o                         
 -11   1  16       6447.47       5484.84       144.74 o                         
  -9   1  16        373.92        364.59       143.84 o                         
  -7   1  16        928.66       1313.51       145.30 o                         
  -5   1  16         83.84        342.11       131.65 o                         
  -3   1  16        120.94        296.92       161.62 o                         
  -1   1  16        707.10        774.01       186.20 o                         
   1   1  16       2309.80       2229.23       168.04 o                         
   3   1  16        794.44        703.22       162.60 o                         
   5   1  16       1176.25       1964.81       166.45 o                         
   7   1  16         94.39        253.07       128.52 o                         
   9   1  16        192.29        575.74       139.45 o                         
  11   1  16          4.82         63.60       144.54 o                         
 -22   2  16        404.14       1413.31       145.58 o                         
 -20   2  16         22.72        534.10       143.68 o                         
 -18   2  16       1513.83       1869.12       131.37 o                         
 -16   2  16          1.50        132.68       130.23 o                         
 -14   2  16         85.71        364.51       124.84 o                         
 -12   2  16       1502.47       1852.48       146.16 o                         
 -10   2  16       2303.85       2465.72       135.38 o                         
  -8   2  16       1424.48       1217.37       144.14 o                         
  -6   2  16      10657.63      10409.40       260.71 o                         
  -4   2  16        406.23        864.06       157.79 o                         
  -2   2  16         59.36         99.58       156.15 o                         
   0   2  16        115.04        321.58       170.94 o                         
   2   2  16       4516.73       5246.17       175.80 o                         
   4   2  16       1051.40        971.52       142.17 o                         
   6   2  16       1141.10       1234.92       167.13 o                         
   8   2  16        320.11        529.57       155.27 o                         
  10   2  16       1429.50       1664.21       163.31 o                         
 -23   3  16        193.08        868.86       152.08 o                         
 -21   3  16       3852.24       4879.56       211.79 o                         
 -19   3  16       1162.91       1325.14       140.16 o                         
 -17   3  16        312.05        817.25       135.62 o                         
 -15   3  16       2314.26       2327.85       144.83 o                         
 -13   3  16        315.95        496.27       133.49 o                         
 -11   3  16       1037.96        849.75       139.00 o                         
  -9   3  16      11738.23      11045.01       191.80 o                         
  -7   3  16       3257.75       3195.09       148.33 o                         
  -5   3  16       3504.09       3588.57       168.66 o                         
  -3   3  16       2930.31       2616.04       230.40 o                         
  -1   3  16          3.72        375.36       167.33 o                         
   1   3  16      10902.85      10337.29       216.53 o                         
   3   3  16       5723.08       5729.41       174.22 o                         
   5   3  16        231.98        422.10       152.60 o                         
   7   3  16        788.13        919.19       144.71 o                         
   9   3  16        563.95        622.22       136.69 o                         
 -22   4  16        711.33        888.14       162.85 o                         
 -20   4  16        245.48        317.45       138.36 o                         
 -18   4  16        256.65        310.86       137.82 o                         
 -16   4  16       2112.38       2336.23       140.24 o                         
 -14   4  16       1668.52       1682.92       131.69 o                         
 -12   4  16       1455.77       1642.64       151.46 o                         
 -10   4  16        245.36        578.49       134.68 o                         
  -8   4  16         10.40        193.20       142.66 o                         
  -6   4  16         94.53        395.29       127.75 o                         
  -4   4  16       2161.44       2269.44       168.58 o                         
  -2   4  16        627.64        839.32       161.74 o                         
   0   4  16        165.44        731.52       170.12 o                         
   2   4  16        585.17       1195.32       184.61 o                         
   4   4  16         84.36        536.67       170.02 o                         
   6   4  16         30.26         25.16       162.89 o                         
   8   4  16        290.88        227.01       155.30 o                         
  10   4  16         36.19         63.57       140.94 o                         
 -21   5  16         97.04        386.67       141.47 o                         
 -19   5  16       1846.44       1995.88       167.27 o                         
 -17   5  16       1207.53       1257.22       137.05 o                         
 -15   5  16       2480.86       2891.13       144.65 o                         
 -13   5  16        646.46        842.14       126.02 o                         
 -11   5  16       8327.60       8205.70       177.15 o                         
  -9   5  16        139.89        120.53       144.93 o                         
  -7   5  16        129.37        288.52       135.19 o                         
  -5   5  16          2.74        -21.38       173.66 o                         
  -3   5  16        453.71        669.11       162.36 o                         
  -1   5  16       1434.21       1619.60       185.61 o                         
   1   5  16       2433.11       3645.26       223.14 o                         
   3   5  16        983.36        836.83       178.78 o                         
   5   5  16        459.06        533.35       179.75 o                         
   7   5  16       1455.01       1599.15       163.23 o                         
   9   5  16        268.52        292.51       148.56 o                         
 -22   6  16       2030.89       1984.69       157.49 o                         
 -20   6  16         13.24        -60.91       150.79 o                         
 -18   6  16       1327.04       1260.55       142.48 o                         
 -16   6  16         22.74        228.93       146.77 o                         
 -14   6  16        382.76        376.81       156.34 o                         
 -12   6  16       1376.35       1467.09       131.19 o                         
 -10   6  16       1271.35        982.06       131.88 o                         
  -8   6  16       3739.27       3282.97       150.90 o                         
  -6   6  16        599.50        673.58       167.63 o                         
  -4   6  16        682.04       1032.35       163.60 o                         
  -2   6  16       1636.41       1945.30       173.39 o                         
   0   6  16        395.65        441.12       206.97 o                         
   2   6  16        208.55        601.88       191.43 o                         
   4   6  16        117.21        368.31       161.50 o                         
   6   6  16        535.12        475.77       160.99 o                         
   8   6  16        775.88        509.32       165.75 o                         
 -21   7  16        733.48        803.01       188.42 o                         
 -19   7  16       3138.50       2477.19       155.52 o                         
 -17   7  16       1248.89       1040.89       168.91 o                         
 -15   7  16          9.53        133.18       161.51 o                         
 -13   7  16        131.62        281.99       137.20 o                         
 -11   7  16       2403.99       2153.41       144.88 o                         
  -9   7  16         22.52        587.51       148.22 o                         
  -7   7  16       2190.28       2322.49       170.76 o                         
  -5   7  16       5838.44       4291.07       223.32 o                         
  -3   7  16        169.92        444.96       199.18 o                         
  -1   7  16        530.39        482.77       257.55 o                         
   1   7  16       7453.80       6913.58       259.48 o                         
   3   7  16       3799.66       4458.77       208.17 o                         
   5   7  16          2.17       -150.17       176.87 o                         
   7   7  16        457.00        285.50       251.94 o                         
   9   7  16         22.73        107.32       483.27 o                         
 -20   8  16        639.04        712.56       147.82 o                         
 -18   8  16        495.19        828.96       143.26 o                         
 -16   8  16        314.77        748.24       151.20 o                         
 -14   8  16         71.71        363.87       138.83 o                         
 -12   8  16       3009.92       2773.27       140.06 o                         
 -10   8  16         68.63         13.50       172.04 o                         
  -8   8  16         28.55        343.89       149.70 o                         
  -6   8  16       2301.78       2612.91       195.28 o                         
  -4   8  16        687.60        601.56       219.18 o                         
  -2   8  16         26.24        288.68       187.02 o                         
   0   8  16       4325.01       4891.41       228.74 o                         
   2   8  16       2928.03       2900.60       193.58 o                         
   4   8  16       1309.38       1179.76       217.48 o                         
   6   8  16         19.84        115.84       157.14 o                         
   8   8  16        470.41        184.54       232.63 o                         
 -19   9  16       1953.59       1587.01       162.14 o                         
 -17   9  16       2254.53       1342.93       197.64 o                         
 -15   9  16       5615.15       4355.64       183.84 o                         
 -13   9  16        607.36       1056.56       164.70 o                         
 -11   9  16       4317.06       3644.09       181.37 o                         
  -9   9  16       2966.26       2940.88       195.66 o                         
  -7   9  16        926.95       1492.64       193.71 o                         
  -5   9  16         63.19        221.73       204.43 o                         
  -3   9  16        204.24        394.75       158.64 o                         
  -1   9  16          4.31         -5.24       183.04 o                         
   1   9  16       2538.66       2481.69       184.21 o                         
   3   9  16        354.80        428.11       197.11 o                         
   5   9  16        163.07        297.39       185.44 o                         
   7   9  16        121.33        637.33       228.44 o                         
 -18  10  16        248.02        256.04       160.64 o                         
 -16  10  16       4273.03       4567.46       194.99 o                         
 -14  10  16       2585.93       2533.09       233.65 o                         
 -12  10  16        526.72        608.04       136.89 o                         
 -10  10  16         12.01        228.70       158.58 o                         
  -8  10  16        416.10       1056.99       194.65 o                         
  -6  10  16        549.54         66.30       194.47 o                         
  -4  10  16        507.26        653.40       183.80 o                         
  -2  10  16        272.70        132.32       207.46 o                         
   0  10  16        102.26        922.86       180.40 o                         
   2  10  16       1030.36       1352.22       170.75 o                         
   4  10  16         43.66        177.87       199.45 o                         
   6  10  16         45.65        314.89       181.49 o                         
 -17  11  16        431.94        349.47       171.40 o                         
 -15  11  16          4.95        209.74       142.04 o                         
 -13  11  16        750.76        382.68       162.18 o                         
 -11  11  16        251.12        321.93       163.94 o
[truncated: 64,560 more chars]
