# Supplementary material for: Deca­chloro­cyclo­penta­silanes coordinated by pairs of chloride anions, with different cations, but the same solvent mol­ecules
Source: Acta Crystallogr E Crystallogr Commun. 2017 Nov 21;73(Pt 12):1903–7. doi: 10.1107/S2056989017016310 (PMC5730249; doi:10.1107/S2056989017016310)
Supplement: Supplementary file 3 [file e-73-01903-IIsup3.hkl]

data_II                                                                         
_shelx_title ' wa2197 in P-1'                                                   
_shelx_refln_list_code          4                                               
_shelx_F_calc_maximum      154.12                                               
_exptl_crystal_F_000      1016.00                                               
_reflns_d_resolution_high  0.6995                                               
                                                                                
loop_                                                                           
 _space_group_symop_operation_xyz                                               
 'x, y, z'                                                                      
 '-x, -y, -z'                                                                   
                                                                                
_cell_length_a    10.3596                                                       
_cell_length_b    13.9612                                                       
_cell_length_c    16.0205                                                       
_cell_angle_alpha  89.959                                                       
_cell_angle_beta   72.484                                                       
_cell_angle_gamma  79.534                                                       
                                                                                
_shelx_F_squared_multiplier     1.000                                           
                                                                                
loop_                                                                           
 _refln_index_h                                                                 
 _refln_index_k                                                                 
 _refln_index_l                                                                 
 _refln_F_squared_calc                                                          
 _refln_F_squared_meas                                                          
 _refln_F_squared_sigma                                                         
 _refln_observed_status                                                         
   2   0   0        159.13        154.21         5.19 o                         
   3   0   0        720.21        646.34        18.09 o                         
   4   0   0        354.16        352.67         6.85 o                         
   5   0   0         32.79         18.38         3.56 o                         
   6   0   0        529.93        544.26        16.49 o                         
   7   0   0        714.04        737.20        19.13 o                         
   8   0   0        744.64        727.01        11.51 o                         
   9   0   0        123.93        120.00         5.52 o                         
  10   0   0        131.15        137.53         5.74 o                         
  11   0   0        352.62        317.91         6.72 o                         
  12   0   0        116.56        128.70         6.06 o                         
  13   0   0         22.16         16.22         3.34 o                         
 -13   1   0          0.14          6.60         2.78 o                         
 -12   1   0         44.03         46.71         4.84 o                         
 -11   1   0        343.40        340.49        25.94 o                         
 -10   1   0         86.01         65.34         3.32 o                         
  -9   1   0        167.80        207.91         4.12 o                         
  -8   1   0         88.68         90.77         3.76 o                         
  -7   1   0        153.84        137.01         4.61 o                         
  -6   1   0        226.02        235.11         6.69 o                         
  -5   1   0        319.93        289.63        14.23 o                         
  -4   1   0       1545.43       1409.70        49.74 o                         
  -3   1   0       3421.11       3324.24       167.53 o                         
  -2   1   0      11378.75       9216.12        30.96 o                         
   2   1   0       3330.91       3232.48        63.41 o                         
   3   1   0      12244.14      11671.90       922.13 o                         
   4   1   0       1650.65       1597.95        83.01 o                         
   5   1   0        692.84        643.91        18.58 o                         
   6   1   0         77.06         93.17         5.88 o                         
   7   1   0        818.86        930.17        11.46 o                         
   8   1   0         19.00         15.14         3.09 o                         
   9   1   0        140.43        129.00         6.98 o                         
  10   1   0         91.51         89.73         4.40 o                         
  11   1   0       1586.57       1409.76        81.34 o                         
  12   1   0        273.79        298.80        11.13 o                         
  13   1   0         43.29         34.80         4.07 o                         
 -13   2   0         19.43         19.27         2.77 o                         
 -12   2   0        134.90        150.74         5.69 o                         
 -11   2   0         89.33         90.46         4.13 o                         
 -10   2   0        213.62        206.80        10.11 o                         
  -9   2   0         16.75         22.16         3.22 o                         
  -8   2   0         21.50         25.37         3.69 o                         
  -7   2   0       1970.30       1834.52        14.90 o                         
  -6   2   0        650.90        664.37        28.78 o                         
  -5   2   0        459.06        418.19         4.78 o                         
  -4   2   0       1597.11       1634.64        33.91 o                         
  -3   2   0        268.76        221.86         4.91 o                         
  -1   2   0       1138.69        926.78        26.22 o                         
   2   2   0      10031.82       9349.36       209.41 o                         
   3   2   0        341.95        295.73         5.30 o                         
   4   2   0        117.64        178.20         7.16 o                         
   5   2   0        160.95        170.22         5.62 o                         
   6   2   0        837.09        825.17        15.13 o                         
   7   2   0        339.27        324.59         5.07 o                         
   8   2   0       5431.25       4966.80        59.15 o                         
   9   2   0       2936.26       2701.74        34.21 o                         
  10   2   0        524.19        550.48         7.66 o                         
  11   2   0        459.83        401.69        25.20 o                         
  12   2   0        451.62        500.74        31.62 o                         
  13   2   0          5.84         10.60         3.22 o                         
 -13   3   0          2.48         -0.54         2.40 o                         
 -12   3   0        169.91        182.09         3.47 o                         
 -11   3   0         36.29         30.43         3.65 o                         
 -10   3   0        712.65        770.83        19.67 o                         
  -9   3   0        264.95        292.24        15.02 o                         
  -8   3   0       1094.38       1119.83         5.61 o                         
  -7   3   0         11.83          7.85         3.27 o                         
  -6   3   0         73.40         54.99         5.11 o                         
  -5   3   0       1783.76       1777.74        26.82 o                         
  -4   3   0        536.58        476.19        17.90 o                         
  -3   3   0          1.04         34.82         5.01 o                         
  -2   3   0       1143.18       1241.42        21.52 o                         
  -1   3   0       5752.04       5548.58        31.74 o                         
   0   3   0       4371.58       4564.84        37.21 o                         
   1   3   0       1878.34       1923.44        78.12 o                         
   2   3   0       8999.18       8034.38        86.32 o                         
   3   3   0       7546.22       7698.25        32.87 o                         
   4   3   0         26.14         38.78         3.36 o                         
   5   3   0          3.58         11.46         3.82 o                         
   6   3   0        197.15        153.53         3.95 o                         
   7   3   0        933.85       1009.17        20.72 o                         
   8   3   0       2755.34       2704.22        51.96 o                         
   9   3   0         53.55         37.22         3.45 o                         
  10   3   0        363.68        305.02        11.79 o                         
  11   3   0        296.51        310.77         6.33 o                         
  12   3   0          1.05          3.49         3.25 o                         
  13   3   0          0.28          5.56         3.03 o                         
  14   3   0        156.35        158.48         5.83 o                         
 -12   4   0        372.43        408.31         5.35 o                         
 -11   4   0        207.65        189.05         6.10 o                         
 -10   4   0       1609.48       1737.93        33.06 o                         
  -9   4   0        513.96        469.37         7.96 o                         
  -8   4   0        611.40        665.08        19.24 o                         
  -7   4   0       3301.59       3311.89        95.65 o                         
  -6   4   0       1431.14       1503.00        28.14 o                         
  -5   4   0          1.16          2.71         4.89 o                         
  -4   4   0        514.97        430.17        16.43 o                         
  -3   4   0        849.75        869.22        24.29 o                         
  -2   4   0         78.01         29.40         4.01 o                         
   0   4   0        368.73        321.23         9.50 o                         
   1   4   0        697.66        562.73        10.78 o                         
   2   4   0       3497.55       3659.92        50.94 o                         
   3   4   0       4770.83       4436.42        72.20 o                         
   4   4   0       4474.78       4408.77       131.49 o                         
   5   4   0        922.66       1022.97        24.63 o                         
   6   4   0         24.69         36.24         3.99 o                         
   7   4   0       1119.36       1021.22        37.25 o                         
   8   4   0       1713.55       1848.49        33.99 o                         
   9   4   0        438.34        393.54         5.75 o                         
  10   4   0        841.20        844.51        32.98 o                         
  11   4   0          0.73          3.39         2.79 o                         
  12   4   0        182.47        168.21         9.30 o                         
  13   4   0        534.13        598.82        23.90 o                         
  14   4   0         85.87         79.26         2.90 o                         
 -12   5   0          9.38         10.13         2.48 o                         
 -11   5   0        229.09        210.14        10.65 o                         
 -10   5   0        863.80        871.77        32.51 o                         
  -9   5   0        746.42        712.71        36.85 o                         
  -8   5   0       2524.55       2728.04        41.13 o                         
  -7   5   0       1318.88       1321.82        26.13 o                         
  -6   5   0        662.38        659.25        10.52 o                         
  -5   5   0          0.58          2.16         3.40 o                         
  -4   5   0        954.11       1108.91        11.76 o                         
  -3   5   0        839.91        728.30        10.86 o                         
  -2   5   0        978.28        990.61        16.28 o                         
  -1   5   0        156.83        243.15         8.59 o                         
   0   5   0       1785.85       1718.59        15.49 o                         
   1   5   0      20379.52      17550.27        43.70 o                         
   2   5   0         60.18         58.49         5.69 o                         
   3   5   0         13.51          9.24         4.57 o                         
   4   5   0       1866.38       1795.83        40.52 o                         
   5   5   0       1049.52       1070.52        12.88 o                         
   6   5   0        166.82        189.74         4.62 o                         
   7   5   0        207.23        247.34         3.98 o                         
   8   5   0        469.34        415.60         4.89 o                         
   9   5   0       1685.45       1785.53        32.40 o                         
  10   5   0         79.86         66.43         3.47 o                         
  11   5   0        175.36        180.04         6.35 o                         
  12   5   0         29.55         24.83         3.04 o                         
  13   5   0          4.48         12.06         2.90 o                         
  14   5   0         50.47         49.30         3.95 o                         
 -12   6   0         68.16         55.87         3.12 o                         
 -11   6   0         40.89         40.15         3.03 o                         
 -10   6   0          0.13          2.67         2.71 o                         
  -9   6   0        384.92        379.47         3.96 o                         
  -8   6   0          0.52          4.04         3.08 o                         
  -7   6   0        852.68        918.02        13.54 o                         
  -6   6   0        738.06        753.58        29.62 o                         
  -5   6   0        696.54        718.60        15.27 o                         
  -4   6   0        513.72        602.48        10.44 o                         
  -3   6   0       1195.98       1077.36        20.08 o                         
  -2   6   0       1851.26       1991.98        17.36 o                         
  -1   6   0        940.11        850.15         9.31 o                         
   0   6   0        174.62        149.15         4.59 o                         
   1   6   0       3958.14       3861.89       160.42 o                         
   2   6   0         55.07         61.79         7.14 o                         
   3   6   0        672.54        691.31        15.32 o                         
   4   6   0        225.57        178.74         4.20 o                         
   5   6   0        124.36         89.55         4.30 o                         
   6   6   0        247.91        281.60         4.40 o                         
   7   6   0        845.13        911.25        21.11 o                         
   8   6   0         15.92         35.54         3.71 o                         
   9   6   0          0.37          1.72         3.35 o                         
  10   6   0         32.93         30.83         3.20 o                         
  11   6   0       1861.55       1695.87       107.42 o                         
  12   6   0        142.94        134.95         6.57 o                         
  13   6   0          0.00          1.25         3.03 o                         
  14   6   0          3.69          4.12         4.70 o                         
 -12   7   0         22.80         10.97         7.84 o                         
 -11   7   0        613.59        603.76        33.66 o                         
 -10   7   0        201.74        203.40         3.96 o                         
  -9   7   0       1457.94       1614.73        43.79 o                         
  -8   7   0        109.43        100.96         3.34 o                         
  -7   7   0        145.07        152.79         3.80 o                         
  -6   7   0        130.02        162.72         5.40 o                         
  -5   7   0          3.04          4.55         2.80 o                         
  -4   7   0         55.67         48.93         3.56 o                         
  -3   7   0        646.04        517.09        12.23 o                         
  -2   7   0        881.40        915.51        16.77 o                         
  -1   7   0        423.66        476.68         6.77 o                         
   0   7   0       3660.51       3606.05        63.47 o                         
   1   7   0       1466.98       1601.46        24.21 o                         
   2   7   0       2333.11       2364.05         9.56 o                         
   3   7   0       1956.51       1865.21        30.49 o                         
   4   7   0        784.33        815.26         7.21 o                         
   5   7   0        706.25        695.56         5.84 o                         
   6   7   0          2.30          0.14         3.31 o                         
   7   7   0         18.64         18.68         3.52 o                         
   8   7   0        309.41        288.78         5.06 o                         
   9   7   0       1714.18       1651.95        20.01 o                         
  10   7   0          1.67          7.13         3.01 o                         
  11   7   0         96.33        113.26         4.88 o                         
  12   7   0         48.67         52.83         3.11 o                         
  13   7   0        160.82        164.77         4.25 o                         
 -11   8   0       1108.55       1067.81        46.53 o                         
 -10   8   0         15.08         19.46         2.75 o                         
  -9   8   0        991.24        823.68        21.35 o                         
  -8   8   0        852.71        879.21        19.57 o                         
  -7   8   0         44.59         53.03         2.95 o                         
  -6   8   0         70.24         55.01         3.32 o                         
  -5   8   0         27.80         36.84         2.97 o                         
  -4   8   0       1004.68       1062.63        19.57 o                         
  -3   8   0        594.91        527.17         7.52 o                         
  -2   8   0        184.00        180.11         5.81 o                         
  -1   8   0        113.34        161.87         4.91 o                         
   0   8   0        296.34        254.56         5.44 o                         
   1   8   0       2151.48       2102.65        27.55 o                         
   2   8   0        502.79        450.28         9.90 o                         
   3   8   0       1710.44       1698.62        42.80 o                         
   4   8   0        118.66        124.37         5.66 o                         
   5   8   0       1032.75       1050.81        29.82 o                         
   6   8   0       2339.63       2500.61        66.09 o                         
   7   8   0       1605.07       1703.89        39.57 o                         
   8   8   0         98.54         70.69         4.22 o                         
   9   8   0        342.86        360.45        13.65 o                         
  10   8   0        459.07        487.88        31.63 o                         
  11   8   0        342.03        328.43        12.57 o                         
  12   8   0        390.57        412.11        24.06 o                         
  13   8   0        131.78        146.89         6.73 o                         
 -11   9   0         13.46         15.19         2.96 o                         
 -10   9   0         24.75         29.37         3.04 o                         
  -9   9   0        602.86        567.49         6.43 o                         
  -8   9   0        128.66        110.90         3.49 o                         
  -7   9   0         78.73         88.57         3.43 o                         
  -6   9   0          2.52         17.77         3.20 o                         
  -5   9   0        620.36        643.93        13.45 o                         
  -4   9   0       1380.03       1409.77        24.46 o                         
  -3   9   0       2128.01       2395.53        78.77 o                         
  -2   9   0        168.62        183.71         4.84 o                         
  -1   9   0       3782.88       3522.36        32.21 o                         
   0   9   0       7195.32       7285.93        78.91 o                         
   1   9   0       6691.53       6501.29        73.53 o                         
   2   9   0       1741.51       1540.42        10.23 o                         
   3   9   0        207.97        184.00         5.43 o                         
   4   9   0        544.27        473.24        14.36 o                         
   5   9   0         34.28         17.99         3.54 o                         
   6   9   0          0.18         -1.19         3.55 o                         
   7   9   0        206.74        187.88         4.79 o                         
   8   9   0       1597.46       1715.95         6.83 o                         
   9   9   0         26.31         29.46         3.69 o                         
  10   9   0        214.51        191.83         7.98 o                         
  11   9   0          4.73          8.03         2.84 o                         
  12   9   0        121.68        123.29         7.57 o                         
  13   9   0         30.92         44.80         3.63 o                         
 -10  10   0         83.73         77.20         4.26 o                         
  -9  10   0        622.98        513.39        19.26 o                         
  -8  10   0         67.95         60.43         3.11 o                         
  -7  10   0         14.14         17.31         2.55 o                         
  -6  10   0         46.08         71.83         6.65 o                         
  -5  10   0          4.37         11.76         3.01 o                         
  -4  10   0        160.66        197.65         7.69 o                         
  -3  10   0       5387.17       5600.03       159.63 o                         
  -2  10   0        337.83        390.36         5.98 o                         
  -1  10   0       1541.79       1404.17        26.74 o                         
   0  10   0        677.82        744.71        10.22 o                         
   1  10   0       2129.18       2185.27        11.96 o                         
   2  10   0        273.17        317.58         6.90 o                         
   3  10   0        386.80        339.31         6.66 o                         
   4  10   0        929.24        971.76        48.07 o                         
   5  10   0        884.08        779.15        20.52 o                         
   6  10   0        741.48        841.46         5.37 o                         
   7  10   0       2729.07       3015.16        37.67 o                         
   8  10   0        281.61        328.47         5.88 o                         
   9  10   0        177.21        199.28         9.88 o                         
  10  10   0       1439.01       1527.93        38.56 o                         
  11  10   0        110.18        114.31         6.81 o                         
  12  10   0        246.56        216.51         9.67 o                         
  13  10   0          2.19          6.85         2.68 o                         
  -9  11   0         25.00         16.77         2.74 o                         
  -8  11   0        121.75        116.52         5.05 o                         
  -7  11   0         41.78         39.62         2.90 o                         
  -6  11   0        179.14        187.49         7.59 o                         
  -5  11   0          1.88          4.75         3.69 o                         
  -4  11   0        391.59        430.47         6.83 o                         
  -3  11   0        124.80        123.00         4.84 o                         
  -2  11   0        930.77        924.48         5.82 o                         
  -1  11   0          7.77         14.08         4.06 o                         
   0  11   0        198.91        247.04         4.88 o                         
   1  11   0         64.93         92.39         3.37 o                         
   2  11   0       2097.29       2113.81        28.04 o                         
   3  11   0       4240.61       4196.10        52.49 o                         
   4  11   0         20.83         31.87         4.02 o                         
   5  11   0         32.95         38.89         4.53 o                         
   6  11   0          0.86          7.59         3.83 o                         
   7  11   0         51.56         57.10         3.37 o                         
   8  11   0       1584.78       1730.36        20.78 o                         
   9  11   0       1063.47       1189.55        17.23 o                         
  10  11   0        182.02        187.24         4.14 o                         
  11  11   0         56.25         49.67         3.67 o                         
  12  11   0        165.36        154.49         7.33 o                         
  -9  12   0          4.30          3.68         2.55 o                         
  -8  12   0        202.79        163.36         6.72 o                         
  -7  12   0         12.67          9.07         2.70 o                         
  -6  12   0        172.35        162.54         4.08 o                         
  -5  12   0         35.00         36.63         3.07 o                         
  -4  12   0         30.79         23.72         3.42 o                         
  -3  12   0        426.01        423.98         9.41 o                         
  -2  12   0        189.35        183.75         4.88 o                         
  -1  12   0       1701.87       1814.98        27.97 o                         
   0  12   0       5717.35       5897.30       123.09 o                         
   1  12   0        315.29        281.23         5.97 o                         
   2  12   0       5325.29       5260.04        79.45 o                         
   3  12   0        264.72        293.98         6.30 o                         
   4  12   0          1.88          2.48         3.63 o                         
   5  12   0         61.10         78.57         4.39 o                         
   6  12   0          3.81          8.93         3.37 o                         
   7  12   0         50.72         68.85         3.76 o                         
   8  12   0          0.04          0.93         3.21 o                         
   9  12   0        241.59        300.45        14.06 o                         
  10  12   0        166.81        161.00        10.84 o                         
  11  12   0         82.96        108.66         4.06 o                         
  12  12   0         50.28         45.38         3.59 o                         
  -8  13   0         28.65         15.29         2.84 o                         
  -7  13   0        628.65        574.76        58.11 o                         
  -6  13   0        256.17        246.07         4.96 o                         
  -5  13   0        205.80        219.11         4.77 o                         
  -4  13   0        362.24        341.84        23.39 o                         
  -3  13   0          0.76          9.43         3.73 o                         
  -2  13   0        261.98        277.53        10.04 o                         
  -1  13   0        693.50        708.36         5.44 o                         
   0  13   0        291.09        301.21         6.03 o                         
   1  13   0        789.81        756.98         6.49 o                         
   2  13   0         36.77         41.76         3.59 o                         
   3  13   0         89.90         97.91         3.93 o                         
   4  13   0          3.24          9.90         3.05 o                         
   5  13   0        703.24        808.13        14.31 o                         
   6  13   0         17.41         30.36         3.47 o                         
   7  13   0          0.26          9.12         4.07 o                         
   8  13   0        210.51        211.07        21.03 o                         
   9  13   0         63.98         84.29         3.45 o                         
  10  13   0         33.02         25.93         3.10 o                         
  11  13   0        515.95        600.95        24.06 o                         
  12  13   0         65.28         65.17         3.28 o                         
  -7  14   0         45.93         49.99         3.40 o                         
  -6  14   0          0.01          1.54         2.93 o                         
  -5  14   0          0.49          2.22         2.99 o                         
  -4  14   0         21.17         20.24         3.19 o                         
  -3  14   0         21.24         20.02         3.41 o                         
  -2  14   0         17.85         24.58         3.36 o                         
  -1  14   0        134.66        145.96         5.66 o                         
   0  14   0       5769.20       5934.21        68.90 o                         
   1  14   0        893.63        909.23        10.10 o                         
   2  14   0        422.01        420.76         9.11 o                         
   3  14   0        465.93        421.87        12.01 o                         
   4  14   0        112.25        115.04         5.29 o                         
   5  14   0         33.41         37.86         3.63 o                         
   6  14   0          1.22         11.06         2.93 o                         
   7  14   0         42.64         49.91         3.32 o                         
   8  14   0         30.42         29.44         3.40 o                         
   9  14   0        231.47        283.50        11.07 o                         
  10  14   0        190.38        187.98         6.13 o                         
  11  14   0        586.00        626.07        11.48 o                         
  -7  15   0         40.05         42.73         3.80 o                         
  -6  15   0         19.88         12.85         2.94 o                         
  -5  15   0         42.17         53.30         4.36 o                         
  -4  15   0         11.25         18.87         3.83 o                         
  -3  15   0        172.84        190.31         4.80 o                         
  -2  15   0          3.94          7.60         2.97 o                         
  -1  15   0          1.35         15.65         3.87 o                         
   1  15   0         12.86         21.27         3.94 o                         
   2  15   0         11.12         23.26         4.05 o                         
   3  15   0        867.84        866.53        22.37 o                         
   4  15   0        400.26        379.72        17.16 o                         
   5  15   0         17.54         27.02         3.11 o                         
   6  15   0          1.74          5.84         2.96 o                         
   7  15   0        156.62        170.12         5.55 o                         
   8  15   0         96.71         97.76         4.27 o                         
   9  15   0          9.44         10.60         2.91 o                         
  10  15   0         11.31          7.26         2.94 o                         
  11  15   0         61.55         53.41         3.41 o                         
  -6  16   0          2.16          9.80         3.67 o                         
  -5  16   0         78.78         77.02         5.52 o                         
  -4  16   0         16.29         15.36         2.68 o                         
  -3  16   0          2.02         10.90         3.69 o                         
  -2  16   0        250.09        272.27         6.67 o                         
  -1  16   0        644.40        744.50         6.12 o                         
   0  16   0         19.87         26.64         3.58 o                         
   1  16   0         58.49         70.53         3.95 o                         
   2  16   0         40.95         49.08         4.17 o                         
   3  16   0         64.16         76.01         3.58 o                         
   4  16   0        502.67        526.46        28.38 o                         
   5  16   0         17.61         25.39         2.87 o                         
   6  16   0         22.92         29.54         4.21 o                         
   7  16   0          8.94         12.32         3.15 o                         
   8  16   0        218.37        197.71         6.94 o                         
   9  16   0        543.29        554.50        20.82 o                         
  10  16   0        303.35        314.75        10.31 o                         
  -4  17   0        275.37        270.67        16.70 o                         
  -3  17   0         12.90         13.97         4.11 o                         
  -2  17   0        198.38        223.36         4.20 o                         
  -1  17   0          4.17         12.90         4.21 o                         
   0  17   0         73.30         67.43         3.59 o                         
   1  17   0       1009.31       1030.84         6.38 o                         
   2  17   0          0.23          8.36         3.62 o                         
   3  17   0        212.60        185.43         7.51 o                         
   4  17   0          7.24         -3.29         3.29 o                         
   5  17   0         19.41         20.72         3.23 o                         
   6  17   0        120.37        103.81         7.57 o                         
   7  17   0        103.08        104.24         7.26 o                         
   8  17   0         72.65         75.75         3.59 o                         
   9  17   0         46.72         33.80         3.59 o                         
  -3  18   0          3.90          5.47         3.03 o                         
  -2  18   0        101.40        113.82         4.31 o                         
  -1  18   0        338.84        342.99         5.40 o                         
   0  18   0          0.18          1.27         7.00 o                         
   1  18   0         12.95         26.36         3.76 o                         
   2  18   0        136.16        166.28         3.68 o                         
   3  18   0          3.15          4.57         3.53 o                         
   4  18   0         31.88         29.68         3.97 o                         
   5  18   0          3.07          4.13         3.06 o                         
   6  18   0         83.29         76.44         5.07 o                         
   7  18   0          3.53          7.14         2.67 o                         
   8  18   0          5.59          9.13         2.64 o                         
  -1  19   0         23.48         30.23         5.74 o                         
   0  19   0        124.87        118.34         3.51 o                         
   1  19   0          0.41          4.58         3.28 o                         
   2  19   0         20.99         20.97         3.14 o                         
   3  19   0         57.31         67.04         3.73 o                         
   4  19   0         64.74         57.53         7.84 o                         
   5  19   0        123.25        103.57        13.21 o                         
   6  19   0         37.06         32.77         3.22 o                         
  -6 -19   1          5.02          8.81         3.04 o                         
  -5 -19   1        193.18        136.74        17.27 o                         
  -4 -19   1         30.79         21.01         4.56 o                         
  -3 -19   1         12.50          5.59         3.44 o                         
  -2 -19   1          8.33          4.96         3.28 o                         
  -1 -19   1          0.02          2.96         3.00 o                         
   0 -19   1        161.25        151.73         3.55 o                         
   1 -19   1         30.45         28.74         3.23 o                         
  -8 -18   1         81.99         71.52         7.16 o                         
  -7 -18   1        193.88        126.38         5.31 o                         
  -6 -18   1          9.32          9.44         2.86 o                         
  -5 -18   1          9.36          9.36         3.46 o                         
  -4 -18   1        111.67         95.23         5.68 o                         
  -3 -18   1          6.78          9.44         4.00 o                         
  -2 -18   1         15.17         22.65         3.21 o                         
  -1 -18   1        423.08        414.03         7.71 o                         
   0 -18   1        173.84        158.88         4.46 o                         
   1 -18   1        154.26        157.25         3.45 o                         
   2 -18   1         10.43          5.70         3.71 o                         
   3 -18   1          3.39          6.80         2.66 o                         
  -9 -17   1         25.14         20.86         2.65 o                         
  -8 -17   1         57.25         66.53         4.57 o                         
  -7 -17   1          7.31          6.28         3.09 o                         
  -6 -17   1         77.03         59.38         4.32 o                         
  -5 -17   1        242.36        276.16        20.95 o                         
  -4 -17   1         58.68         59.76         3.54 o                         
  -3 -17   1         50.45         49.01         3.79 o                         
  -2 -17   1        119.84        115.70         4.56 o                         
  -1 -17   1        164.26        192.49         4.95 o                         
   0 -17   1        190.83        220.46         6.86 o                         
   1 -17   1         25.86         31.58         3.23 o                         
   2 -17   1        711.75        827.64         5.83 o                         
   3 -17   1         40.37         35.47         3.07 o                         
   4 -17   1         54.07         43.94         3.87 o                         
   5 -17   1        275.57        156.23        21.07 o                         
 -10 -16   1          0.33          1.73         2.53 o                         
  -9 -16   1          2.24          4.45         2.88 o                         
  -8 -16   1        477.89        517.42        14.22 o                         
  -7 -16   1        297.37        324.09        17.40 o                         
  -6 -16   1        149.15         99.75         4.00 o                         
  -5 -16   1         71.04         51.50         3.98 o                         
  -4 -16   1         24.17         42.46         3.41 o                         
  -3 -16   1       1173.88       1240.77        57.34 o                         
  -2 -16   1       1202.56       1296.89        29.39 o                         
  -1 -16   1        102.85        137.09         3.81 o                         
   0 -16   1        562.90        632.22         5.25 o                         
   1 -16   1          5.89          7.52         3.01 o                         
   2 -16   1          0.08          7.97         3.14 o                         
   3 -16   1         38.69         42.41         4.05 o                         
   4 -16   1        633.14        587.86        21.38 o                         
   5 -16   1        418.15        390.10        27.72 o                         
   6 -16   1          1.48          6.60         4.20 o                         
 -10 -15   1        109.87        121.85         4.61 o                         
  -9 -15   1        245.25        226.96         4.98 o                         
  -8 -15   1        107.36        129.21        12.10 o                         
  -7 -15   1         17.10         12.85         3.03 o                         
  -6 -15   1         46.33         48.26         3.24 o                         
  -5 -15   1        212.42        193.86         6.00 o                         
  -4 -15   1        130.45        121.32         6.64 o                         
  -3 -15   1          2.98          0.76         3.13 o                         
  -2 -15   1         37.08         30.06         3.58 o                         
  -1 -15   1        170.60        143.47         3.33 o                         
   0 -15   1        184.48        195.36         3.43 o                         
   1 -15   1        272.30        317.61         5.08 o                         
   2 -15   1         96.08        119.42         4.77 o                         
   3 -15   1         30.05         28.66         4.81 o                         
   4 -15   1         42.12         35.27         3.81 o                         
   5 -15   1        163.53        146.71         7.96 o                         
   6 -15   1         67.83         57.71         4.47 o                         
   7 -15   1         99.23         63.79         8.94 o                         
 -11 -14   1        223.85        170.12         4.38 o                         
 -10 -14   1          3.29          6.18         2.88 o                         
  -9 -14   1          9.23          5.96         3.46 o                         
  -8 -14   1        208.06        179.48         5.46 o                         
  -7 -14   1          0.34          1.35         3.16 o                         
  -6 -14   1        144.98        151.89         9.59 o                         
  -5 -14   1          0.20          2.25         3.80 o                         
  -4 -14   1         12.55         11.63         3.62 o                         
  -3 -14   1        154.08        190.44         5.32 o                         
  -2 -14   1        251.76        245.18         5.03 o                         
  -1 -14   1         79.79         76.23         4.52 o                         
   0 -14   1          5.59         21.31         4.93 o                         
   1 -14   1        742.70        758.16        18.33 o                         
   2 -14   1         75.60         75.56         3.55 o                         
   3 -14   1          1.33         -1.40         3.22 o                         
   4 -14   1         14.58          4.70         2.99 o                         
   5 -14   1        149.31        166.88         5.10 o                         
   6 -14   1        279.16        304.80         4.55 o                         
   7 -14   1        442.37        368.14        35.47 o                         
   8 -14   1         28.13         27.03         3.16 o                         
 -12 -13   1          1.85          7.64         6.66 o                         
 -11 -13   1        274.60        231.02         4.28 o                         
 -10 -13   1        245.75        255.60        17.19 o                         
  -9 -13   1        183.74        133.75         4.11 o                         
  -8 -13   1         47.21         53.18         3.49 o                         
  -7 -13   1         66.58         57.09         3.29 o                         
  -6 -13   1        298.16        287.14        20.64 o                         
  -5 -13   1        737.66        841.80        38.47 o                         
  -4 -13   1         22.04         14.36         4.82 o                         
  -3 -13   1         40.56         56.69         3.88 o                         
  -2 -13   1         45.94         47.16         3.29 o                         
  -1 -13   1        122.35        110.53         3.94 o                         
   0 -13   1       2011.64       2196.28        53.13 o                         
   1 -13   1       3428.26       3503.84        21.19 o                         
   2 -13   1          2.65          4.84         3.23 o                         
   3 -13   1          5.65          7.28         3.88 o                         
   4 -13   1        636.81        690.85        19.27 o                         
   5 -13   1         43.40         44.84         3.72 o                         
   6 -13   1         51.74         50.87         3.64 o                         
   7 -13   1        126.44        133.52         4.64 o                         
   8 -13   1        106.56         84.80         5.87 o                         
 -12 -12   1         54.15         51.85         3.37 o                         
 -11 -12   1         29.78         29.39         2.65 o                         
 -10 -12   1        117.53        149.60         3.69 o                         
  -9 -12   1         15.05         11.33         3.57 o                         
  -8 -12   1        301.38        360.62         5.69 o                         
  -7 -12   1         35.95         33.73         3.15 o                         
  -6 -12   1        501.24        413.99        13.63 o                         
  -5 -12   1       1888.30       1668.21        32.17 o                         
  -4 -12   1         41.30         26.49         3.67 o                         
  -3 -12   1       1389.99       1595.22        32.65 o                         
  -2 -12   1       1569.67       1566.26        20.39 o                         
  -1 -12   1        161.68        151.08         4.69 o                         
   0 -12   1        353.80        331.42         4.50 o                         
   1 -12   1         14.60         30.99         4.33 o                         
   2 -12   1          0.00          9.20         5.04 o                         
   3 -12   1        625.39        746.56        27.06 o                         
   4 -12   1        307.03        283.83        13.68 o                         
   5 -12   1         43.04         37.74         4.44 o                         
   6 -12   1          0.06         10.54         3.08 o                         
   7 -12   1        270.86        266.21        16.13 o                         
   8 -12   1        842.35        753.81        27.60 o                         
   9 -12   1          0.06          6.50         2.53 o                         
 -12 -11   1        253.09        216.53        10.55 o                         
 -11 -11   1        287.69        273.19         8.43 o                         
 -10 -11   1        414.75        379.17        14.99 o                         
  -9 -11   1        721.23        712.57        18.61 o                         
  -8 -11   1        177.39        141.50         4.51 o                         
  -7 -11   1         44.30         45.94         3.59 o                         
  -6 -11   1          3.08         -3.05         3.05 o                         
  -5 -11   1         74.13         54.61         5.09 o                         
  -4 -11   1         13.10         17.03         5.11 o                         
  -3 -11   1        412.08        425.60         8.54 o                         
  -2 -11   1       6311.83       6669.20        84.42 o                         
  -1 -11   1       1974.47       2063.34        67.37 o                         
   0 -11   1        774.93        777.87         7.84 o                         
   1 -11   1        526.71        519.08         8.20 o                         
   2 -11   1        758.14        722.08        45.99 o                         
   3 -11   1         42.70         34.95         4.31 o                         
   4 -11   1        564.30        534.17         9.15 o                         
   5 -11   1          7.89          5.51         3.00 o                         
   6 -11   1       1148.38       1356.98        20.15 o                         
   7 -11   1         79.35         86.16         4.38 o                         
   8 -11   1         94.95         89.91         3.38 o                         
   9 -11   1        829.99        670.67        28.20 o                         
  10 -11   1        146.50        135.15         4.54 o                         
 -13 -10   1         20.42         25.96         3.51 o                         
 -12 -10   1        219.93        250.95         7.91 o                         
 -11 -10   1          0.03         14.47         3.90 o                         
 -10 -10   1        105.06         94.96         4.58 o                         
  -9 -10   1         71.51         57.46         4.18 o                         
  -8 -10   1        360.25        406.61         5.88 o                         
  -7 -10   1          0.01         -0.40         3.45 o                         
  -6 -10   1        128.46         96.68         4.85 o                         
  -5 -10   1        481.42        488.31         8.65 o                         
  -4 -10   1        287.28        299.03         7.79 o                         
  -3 -10   1       1525.87       1416.64         7.92 o                         
  -2 -10   1        180.35        235.36         5.06 o                         
  -1 -10   1         20.15         20.79         3.41 o                         
   0 -10   1        181.99        178.96         7.37 o                         
   1 -10   1       1514.06       1560.76        35.14 o                         
   2 -10   1         43.06         45.26         3.95 o                         
   3 -10   1       2949.24       2827.60        80.66 o                         
   4 -10   1        445.05        479.75        11.74 o                         
   5 -10   1        139.18        142.30         3.78 o                         
   6 -10   1        142.04        129.08         4.95 o                         
   7 -10   1         31.16         41.90         3.21 o                         
   8 -10   1          7.69         11.94         3.18 o                         
   9 -10   1          0.53          6.01         2.87 o                         
  10 -10   1         49.04         40.25         3.25 o                         
 -13  -9   1          2.23          2.95         3.43 o                         
 -12  -9   1        441.81        463.60        17.34 o                         
 -11  -9   1        126.36        113.97         4.61 o                         
 -10  -9   1        838.73        942.69         8.40 o                         
  -9  -9   1        156.87        152.27         5.67 o                         
  -8  -9   1        101.43        108.19         3.46 o                         
  -7  -9   1       1977.06       2024.57        11.20 o                         
  -6  -9   1        522.12        493.79        15.55 o                         
  -5  -9   1        677.53        604.63        10.20 o                         
  -4  -9   1         51.27         16.88         3.71 o                         
  -3  -9   1       6539.33       6052.69        99.83 o                         
  -2  -9   1        922.85       1009.24        13.12 o                         
  -1  -9   1       2034.67       1997.59        26.33 o                         
   0  -9   1       4140.48       4285.58        80.69 o                         
   1  -9   1        307.09        235.67         5.15 o                         
   2  -9   1        513.81        509.03        12.52 o                         
   3  -9   1       1503.23       1450.71        27.68 o                         
   4  -9   1        397.52        395.62         7.39 o                         
   5  -9   1         13.29         14.30         3.10 o                         
   6  -9   1       1505.39       1548.12        61.85 o                         
   7  -9   1        229.22        221.14         6.14 o                         
   8  -9   1        700.96        653.06        28.22 o                         
   9  -9   1        138.33        132.40         4.50 o                         
  10  -9   1         87.34         70.92         3.19 o                         
  11  -9   1          2.93          0.92         2.68 o                         
 -13  -8   1          1.91          0.45         3.06 o                         
 -12  -8   1        252.10        262.90        13.15 o                         
 -11  -8   1          1.49          4.59         2.96 o                         
 -10  -8   1          1.61          0.97         3.14 o                         
  -9  -8   1         18.89         12.27         2.97 o                         
  -8  -8   1         52.33         54.81         3.53 o                         
  -7  -8   1        943.52        985.36         5.62 o                         
  -6  -8   1        118.58        119.33         3.70 o                         
  -5  -8   1       2090.57       1999.43        34.47 o                         
  -4  -8   1       7804.40       7843.62       320.32 o                         
  -3  -8   1        220.54        241.97        14.68 o                         
  -2  -8   1       1835.28       1724.47        54.42 o                         
  -1  -8   1        427.53        417.77         5.23 o                         
   1  -8   1       2301.28       2097.35        28.14 o                         
   2  -8   1       4072.46       4077.91        71.51 o                         
   3  -8   1        796.50        830.36        17.08 o                         
   4  -8   1        425.39        465.71         5.82 o                         
   5  -8   1        252.41        239.94         5.06 o                         
   6  -8   1        102.10         71.65         3.28 o                         
   7  -8   1        522.64        537.89        12.87 o                         
   8  -8   1       2079.26       2095.79        43.25 o                         
   9  -8   1         24.34         31.93         2.77 o                         
  10  -8   1         93.76         89.37         3.28 o                         
  11  -8   1          2.07          4.22         2.77 o                         
 -13  -7   1         21.39         22.02         3.21 o                         
 -12  -7   1         87.15        100.92         5.72 o                         
 -11  -7   1        184.86        128.76         3.99 o                         
 -10  -7   1          5.38          6.67         3.39 o                         
  -9  -7   1        101.57        108.91         4.52 o                         
  -8  -7   1          0.55          6.13         3.46 o                         
  -7  -7   1       2424.89       2362.98        63.91 o                         
  -6  -7   1        514.63        580.85         4.63 o                         
  -5  -7   1       8246.43       7399.75        32.67 o                         
  -4  -7   1         90.17         62.36         4.15 o                         
  -3  -7   1      14796.87      12031.67        27.24 o                         
  -2  -7   1       3819.90       3778.61        97.76 o                         
  -1  -7   1        282.98        301.87         5.45 o                         
   0  -7   1        121.03        123.10         3.81 o                         
   1  -7   1       5498.37       5208.27        61.88 o                         
   2  -7   1       1179.43       1192.99        45.31 o                         
   3  -7   1        501.53        468.47        19.94 o                         
   4  -7   1         72.04         63.16         2.99 o                         
   5  -7   1          6.51          9.16         3.94 o                         
   6  -7   1         12.95          7.77         3.11 o                         
   7  -7   1         16.86         27.92         2.86 o                         
   8  -7   1        585.75        658.46        13.78 o                         
   9  -7   1         72.66         75.89         3.13 o                         
  10  -7   1          6.13         13.31         3.41 o                         
  11  -7   1        640.96        636.92        18.72 o                         
  12  -7   1        550.62        584.71        11.94 o                         
 -13  -6   1         50.81         49.33         4.15 o                         
 -12  -6   1        304.83        321.53        23.19 o                         
 -11  -6   1       1049.49       1072.03        28.39 o                         
 -10  -6   1        781.19        813.79        31.23 o                         
  -9  -6   1         69.91         67.45         3.47 o                         
  -8  -6   1         14.00         27.08         4.00 o                         
  -7  -6   1        155.34        125.26         3.72 o                         
  -6  -6   1        393.60        348.47         4.72 o                         
  -5  -6   1        173.73        167.30         4.44 o                         
  -4  -6   1         79.78        105.85         5.37 o                         
  -3  -6   1        483.92        490.40        14.24 o                         
  -2  -6   1        308.62        294.04         7.00 o                         
  -1  -6   1        343.17        321.57        11.86 o                         
   0  -6   1       2372.63       2524.63        33.68 o                         
   1  -6   1        272.28        291.89         6.86 o                         
   2  -6   1       1201.78       1002.60        41.99 o                         
   3  -6   1       1822.61       1501.14        34.33 o                         
   4  -6   1        170.16        160.53         5.05 o                         
   5  -6   1         38.94         36.40         3.13 o                         
   6  -6   1       2708.77       2686.37        51.33 o                         
   7  -6   1        723.75        734.78         9.08 o                         
   8  -6   1       1142.95        984.73        41.00 o                         
   9  -6   1         82.27         84.89         3.57 o                         
  10  -6   1        409.91        481.44        12.40 o                         
  11  -6   1         34.34         36.62         2.87 o                         
  12  -6   1         44.57         33.42         3.04 o                         
 -13  -5   1        719.36        746.43        28.94 o                         
 -12  -5   1        168.57        167.14         8.37 o                         
 -11  -5   1        640.19        693.40        38.53 o                         
 -10  -5   1        208.00        145.79         4.21 o                         
  -9  -5   1         81.44        109.43         4.95 o                         
  -8  -5   1         46.94         51.17         4.47 o                         
  -7  -5   1         92.84        112.33         3.73 o                         
  -6  -5   1          1.57          1.59         3.45 o                         
  -5  -5   1       6057.60       6111.46       148.87 o                         
  -4  -5   1        103.80        112.31         4.06 o                         
  -3  -5   1        123.29        125.17         4.97 o                         
  -2  -5   1       6561.92       6457.61        44.61 o                         
  -1  -5   1       4368.02       4016.86       174.64 o                         
   0  -5   1       2121.25       2113.74        12.94 o                         
   1  -5   1         36.03         25.97         4.94 o                         
   2  -5   1       1514.70       1937.37        42.26 o                         
   3  -5   1        152.08        148.64         5.60 o                         
   4  -5   1         78.14         60.93         5.22 o                         
   5  -5   1         37.54         49.77         6.41 o                         
   6  -5   1       1835.06       1895.01        19.04 o                         
   7  -5   1       3421.95       3520.05        55.29 o                         
   8  -5   1        714.94        759.87        10.70 o                         
   9  -5   1        900.64        933.88        20.54 o                         
  10  -5   1         17.98         22.02         3.26 o                         
  11  -5   1         37.19         41.94         2.76 o                         
  12  -5   1         47.14         56.39         3.04 o                         
 -13  -4   1          1.43          4.66         2.89 o                         
 -12  -4   1        244.38        198.88        10.76 o                         
 -11  -4   1        515.81        542.45        26.22 o                         
 -10  -4   1        316.46        333.85         4.58 o                         
  -9  -4   1        174.74        185.51         4.60 o                         
  -8  -4   1        511.78        537.72         6.94 o                         
  -7  -4   1         20.74         21.80         2.98 o                         
  -6  -4   1        132.39         98.81         3.76 o                         
  -5  -4   1       2280.65       2177.21        30.39 o                         
  -4  -4   1         21.39         10.60         3.84 o                         
  -3  -4   1        535.82        462.55         9.10 o                         
   1  -4   1       4414.65       5138.81       190.46 o                         
   2  -4   1       3998.05       3562.45        97.55 o                         
   3  -4   1        568.23        632.92        10.00 o                         
   4  -4   1       3424.32       3065.21        24.79 o                         
   5  -4   1        616.77        616.48        12.59 o                         
   6  -4   1        916.52        827.92        42.68 o                         
   7  -4   1        319.76        302.78        16.60 o                         
   8  -4   1        182.25        155.48         8.63 o                         
   9  -4   1        212.18        191.01         9.19 o                         
  10  -4   1        483.22        477.81        18.41 o                         
  11  -4   1         86.91         96.89         3.40 o                         
  12  -4   1          9.78          4.26         2.99 o                         
  13  -4   1         94.12         86.74         7.20 o                         
 -13  -3   1        422.83        424.79        25.00 o                         
 -12  -3   1          0.51          2.86         3.02 o                         
 -11  -3   1         94.90         92.95         3.77 o                         
 -10  -3   1        812.58        823.00        38.75 o                         
  -9  -3   1       2440.08       2039.47        54.39 o                         
  -8  -3   1       1063.85        952.15        39.64 o                         
  -7  -3   1         17.08          8.73         3.66 o                         
  -6  -3   1       2164.48       2063.72        16.40 o                         
  -5  -3   1         19.85         26.92         3.76 o                         
  -4  -3   1        283.66        305.43         3.97 o                         
  -3  -3   1       9901.28       8782.69       241.60 o                         
  -2  -3   1      13496.80      11157.77       120.99 o                         
  -1  -3   1       1461.11       1504.18        45.65 o                         
   0  -3   1       5689.97       5931.82        76.59 o                         
   2  -3   1         10.69         87.65         7.03 o                         
   3  -3   1        913.08        890.49        17.31 o                         
   4  -3   1       2014.74       2028.99        52.27 o                         
   5  -3   1       7057.44       6599.53        42.75 o                         
   6  -3   1        223.07        199.82         4.24 o                         
   7  -3   1        311.16        323.47        12.64 o                         
   8  -3   1         19.90         29.49         3.53 o                         
   9  -3   1        184.40        187.40         5.38 o                         
  10  -3   1        421.58        426.05         6.48 o                         
  11  -3   1       1324.42       1475.76        21.22 o                         
  12  -3   1          1.02          3.82         2.93 o                         
  13  -3   1        128.86        125.51         3.76 o                         
 -13  -2   1          0.00          7.32         3.28 o                         
 -12  -2   1         98.52         89.53         4.07 o                         
 -11  -2   1        340.19        323.84        26.41 o                         
 -10  -2   1        316.06        273.47         4.39 o                         
  -9  -2   1        223.50        211.89         8.23 o                         
  -8  -2   1       2926.94       2789.37        36.40 o                         
  -7  -2   1        375.60        383.51        13.99 o                         
  -6  -2   1        948.04        846.59         7.46 o                         
  -5  -2   1        771.63        660.75        14.07 o                         
  -4  -2   1        810.14        762.64         8.17 o                         
  -3  -2   1       6295.91       6472.56       134.79 o                         
  -2  -2   1          5.70          5.98         4.63 o                         
  -1  -2   1        465.17        521.58        11.39 o                         
   1  -2   1       2618.89       2605.56        20.98 o                         
   2  -2   1        377.82        390.99         6.63 o                         
   3  -2   1       3874.07       3945.97        32.75 o                         
   4  -2   1       3953.96       3315.97        30.18 o                         
   5  -2   1       1383.05       1330.32        42.84 o                         
   6  -2   1       2882.43       2607.66        95.39 o                         
   7  -2   1          1.06         -2.32         3.33 o                         
   8  -2   1       2193.02       2123.19         7.38 o                         
   9  -2   1        902.44        963.80        28.45 o                         
  10  -2   1          1.46          1.03         3.21 o                         
  11  -2   1        631.98        688.69        22.08 o                         
  12  -2   1         14.79         14.51         2.83 o                         
  13  -2   1          3.97          9.59         2.82 o                         
 -13  -1   1        223.41        226.41         4.10 o                         
 -12  -1   1        173.62        178.45        11.29 o                         
 -11  -1   1       1316.80       1269.87       111.23 o                         
 -10  -1   1        290.00        322.81         8.48 o                         
  -9  -1   1        274.81        242.02         6.82 o                         
  -8  -1   1       1173.65       1156.11        30.65 o                         
  -7  -1   1         18.29         17.76         3.30 o                         
  -6  -1   1       4778.48       4076.76        38.66 o                         
  -5  -1   1        639.58        564.67        15.28 o                         
  -4  -1   1       9369.71       9067.66       344.28 o                         
  -2  -1   1       6901.09       6976.93       204.45 o                         
   2  -1   1          2.09          6.74         5.45 o                         
   3  -1   1        436.72        438.77         7.71 o                         
   4  -1   1       1344.01       1174.03        10.30 o                         
   5  -1   1       1468.86       1387.23        30.09 o                         
   6  -1   1         71.49        119.78         4.20 o                         
   7  -1   1        116.04        104.25         3.33 o                         
   8  -1   1       2552.43       2458.57        33.96 o                         
   9  -1   1        337.72        371.19        13.95 o                         
  10  -1   1         76.60         90.14         3.57 o                         
  11  -1   1         74.34         69.09         4.30 o                         
  12  -1   1         15.52         20.61         2.54 o                         
  13  -1   1          2.88         10.00         3.05 o                         
 -13   0   1          3.93          4.01         3.20 o                         
 -12   0   1        501.56        568.45        13.02 o                         
 -11   0   1        539.81        546.35         5.90 o                         
 -10   0   1         67.70         74.93         3.28 o                         
  -9   0   1        945.70        924.52        16.88 o                         
  -8   0   1        519.28        553.31        17.86 o                         
  -7   0   1        395.16        414.31        10.47 o                         
  -6   0   1        550.96        713.51        11.29 o                         
  -5   0   1         24.55         44.18         3.18 o                         
  -4   0   1         70.94        101.65         4.51 o                         
   2   0   1      11102.96      10562.84        44.97 o                         
   3   0   1       9397.18       8318.38        60.64 o                         
   4   0   1        654.64        570.34        17.33 o                         
   5   0   1       1696.06       1621.01        27.91 o                         
   6   0   1       2219.76       2291.91        21.97 o                         
   7   0   1       5151.71       4976.98       107.46 o                         
   8   0   1       4683.14       4441.99       145.23 o                         
   9   0   1        162.81        197.15         4.22 o                         
  10   0   1          5.85          6.79         3.14 o                         
  11   0   1       1194.36       1238.85        74.27 o                         
  12   0   1        233.71        259.71         8.43 o                         
  13   0   1         46.03         43.21         4.74 o                         
 -13   1   1         95.67         97.57         3.15 o                         
 -12   1   1        244.44        225.57        10.07 o                         
 -11   1   1          2.65          5.63         3.40 o                         
 -10   1   1          9.22         15.89         2.99 o                         
  -9   1   1       1298.49       1258.75        47.60 o                         
  -8   1   1        475.98        432.89         5.86 o                         
  -7   1   1         21.54         22.37         4.35 o                         
  -6   1   1         32.77         44.18         3.93 o                         
  -5   1   1       2815.02       2611.94        99.10 o                         
  -4   1   1        775.28        660.29        24.56 o                         
  -3   1   1       8471.22       8158.86       235.72 o                         
  -2   1   1       5009.70       5398.92        51.11 o                         
  -1   1   1        239.18        244.94        27.53 o                         
   2   1   1         75.16        126.57         6.21 o                         
   3   1   1       9364.83       7156.17       188.30 o                         
   4   1   1       8936.95       8886.79        86.80 o                         
   5   1   1       2859.89       2369.82        41.56 o                         
   6   1   1      16865.92      14838.39        33.90 o                         
   7   1   1        876.16        846.82        27.71 o                         
   8   1   1        328.75        338.36         4.36 o                         
   9   1   1        481.81        510.51        20.72 o                         
  10   1   1        690.86        670.02        14.75 o                         
  11   1   1         15.14         25.99         3.00 o                         
  12   1   1          3.44          4.79         3.05 o                         
  13   1   1         66.75         71.46         3.59 o                         
  14   1   1         99.77         85.25         4.27 o                         
 -13   2   1          1.66         -2.41         2.74 o                         
 -12   2   1          9.93          9.21         3.53 o                         
 -11   2   1          2.98          5.44         2.82 o                         
 -10   2   1          5.28          3.18         3.36 o                         
  -9   2   1        407.77        413.77         4.86 o                         
  -8   2   1         89.62         75.56         4.28 o                         
  -7   2   1         98.66        109.94         3.81 o                         
  -6   2   1         41.58         59.34         3.53 o                         
  -5   2   1       2540.63       2209.56        96.45 o                         
  -4   2   1        988.98       1033.58        30.82 o                         
  -3   2   1       8669.89       9469.42       132.56 o                         
  -2   2   1          2.80         18.71         4.61 o                         
  -1   2   1       8592.36       8603.39        38.02 o                         
   1   2   1         17.63         34.89         9.08 o                         
   2   2   1         67.59         88.39         4.70 o                         
   3   2   1       4846.26       4820.99        88.42 o                         
   4   2   1       6264.95       5923.52       351.62 o                         
   5   2   1       7843.93       7338.16        17.84 o                         
   6   2   1        428.78        359.09        11.03 o                         
   7   2   1        451.16        470.03         9.48 o                         
   8   2   1       1070.84       1014.40        21.81 o                         
   9   2   1        777.90        729.16        16.99 o                         
  10   2   1         20.75         22.99         3.12 o                         
  11   2   1        134.52        145.33         5.51 o                         
  12   2   1        190.36        169.54         4.16 o                         
  13   2   1          0.88         -0.22         2.54 o                         
  14   2   1          9.98          0.29         2.71 o                         
 -13   3   1          8.12         19.85         4.66 o                         
 -12   3   1        531.85        570.29        25.31 o                         
 -11   3   1         92.18        103.95         5.81 o                         
 -10   3   1        848.30        806.34        30.12 o                         
  -9   3   1        365.82        336.41         8.40 o                         
  -8   3   1         88.24         81.29         4.32 o                         
  -7   3   1        515.12        505.15         5.18 o                         
  -6   3   1          0.74         -1.58         3.74 o                         
  -5   3   1       3809.02       3594.87        26.88 o                         
  -4   3   1        631.52        684.32        27.55 o                         
  -3   3   1       1955.88       1920.83        22.73 o                         
  -2   3   1       1340.31       1574.13        36.22 o                         
   0   3   1       1699.88       1782.49         8.92 o                         
   1   3   1       6584.65       6530.70       146.81 o                         
   2   3   1       5561.08       5234.62       164.67 o                         
   3   3   1       1619.79       1849.84        37.70 o                         
   5   3   1        194.47        236.13         5.59 o                         
   6   3   1       1025.23       1016.40        15.99 o                         
   7   3   1        377.29        347.30         5.91 o                         
   8   3   1       1593.37       1589.39        25.61 o                         
   9   3   1       2432.43       2420.53       104.90 o                         
  10   3   1       1355.26       1250.90       120.99 o                         
  11   3   1        868.56        812.59        27.28 o                         
  12   3   1        204.14        237.58        14.99 o                         
  13   3   1         90.83         91.25         3.53 o                         
  14   3   1          0.39          8.43         2.86 o                         
 -12   4   1         69.67         72.29         3.13 o                         
 -11   4   1          3.68         10.88         2.80 o                         
 -10   4   1         35.39         29.91         4.37 o                         
  -9   4   1        165.17        185.67         6.81 o                         
  -8   4   1        588.21        592.25        20.87 o                         
  -7   4   1         27.09         12.57         3.41 o                         
  -6   4   1        407.87        410.20         5.11 o                         
  -5   4   1        641.79        574.82        21.33 o                         
  -4   4   1       2755.25       2554.04        12.77 o                         
  -3   4   1          1.61         21.12         3.60 o                         
  -2   4   1        461.50        510.00         6.75 o                         
  -1   4   1       2328.15       2022.17        68.93 o                         
   0   4   1         31.13         46.66         5.16 o                         
   2   4   1       1028.82        993.74        21.38 o                         
   3   4   1       5049.62       4406.86        22.40 o                         
   4   4   1        795.86        598.48         5.95 o                         
   5   4   1       2223.27       2084.49        17.17 o                         
   6   4   1       1145.41       1232.81        10.27 o                         
   7   4   1       2757.89       2634.39        81.58 o                         
   8   4   1         32.03         34.56         3.41 o                         
   9   4   1          0.07         13.95         4.30 o                         
  10   4   1        856.89        916.93        29.84 o                         
  11   4   1          0.22          8.56         3.10 o                         
  12   4   1          8.88         14.60         2.85 o                         
  13   4   1         19.33         20.08         3.37 o                         
  14   4   1        383.06        421.77        19.63 o                         
 -12   5   1        122.76        141.55         3.40 o                         
 -11   5   1        216.34        215.17        10.07 o                         
 -10   5   1        399.32        343.62        13.55 o                         
  -9   5   1         10.91         19.95         3.17 o                         
  -8   5   1        458.21        500.29        14.54 o                         
  -7   5   1       3905.86       4155.45        85.75 o                         
  -6   5   1       2080.65       2004.13        39.20 o                         
  -5   5   1       3190.25       3124.58       108.41 o                         
  -4   5   1        495.64        509.99         5.16 o                         
  -2   5   1       4002.61       4374.26        14.13 o                         
  -1   5   1       2947.82       2904.35        12.32 o                         
   0   5   1       9732.68       9308.40        59.86 o                         
   1   5   1        165.31        189.45         5.63 o                         
   2   5   1        282.85        306.16         7.25 o                         
   3   5   1        820.41        794.05        16.48 o                         
   4   5   1        410.78        474.50         6.78 o                         
   5   5   1       1864.66       1738.57        44.73 o                         
   6   5   1       2810.12       2773.45        63.59 o                         
   7   5   1          7.12          2.37         3.98 o                         
   8   5   1         78.19         83.80         5.71 o                         
   9   5   1        297.65        273.32         5.49 o                         
  10   5   1        238.61        221.24         7.13 o                         
  11   5   1        645.47        652.66        26.33 o                         
  12   5   1        597.93        656.59        35.36 o                         
  13   5   1         57.92         49.97         3.54 o                         
  14   5   1        119.05        137.19         4.21 o                         
 -12   6   1         10.39          6.49         2.47 o                         
 -11   6   1        127.56        132.67         5.33 o                         
 -10   6   1         38.56         46.50         2.57 o                         
  -9   6   1        357.13        341.45         8.09 o                         
  -8   6   1        867.68        837.19         9.31 o                         
  -7   6   1       1038.18       1124.03         9.26 o                         
  -6   6   1         59.74         53.01         3.58 o                         
  -5   6   1        398.68        369.25         8.62 o                         
  -4   6   1       1847.33       1797.43        53.35 o                         
  -3   6   1        139.76        130.72         5.30 o                         
  -2   6   1       2110.93       2182.11        31.88 o                         
  -1   6   1       6515.58       6921.70        18.91 o                         
   0   6   1       9157.50       8572.06        87.31 o                         
   1   6   1        464.85        395.05        10.63 o                         
   2   6   1       4522.31       4264.93        49.31 o                         
   3   6   1         96.19         95.54         4.53 o                         
   4   6   1        139.99        134.41         5.28 o                         
   5   6   1        788.04        746.37        13.18 o                         
   6   6   1         78.16         61.54         4.66 o                         
   7   6   1       4726.23       4710.30        44.05 o                         
   8   6   1       1484.99       1451.11        12.86 o                         
   9   6   1         24.29         16.02         3.16 o                         
  10   6   1         70.63         83.54         3.79 o                         
  11   6   1         13.09         16.30         2.92 o                         
  12   6   1         73.92         82.34         3.51 o                         
  13   6   1         76.02         85.69         3.61 o                         
  14   6   1         36.17         44.10         2.99 o                         
 -11   7   1        484.48        429.63        30.28 o                         
 -10   7   1         18.75         17.51         3.01 o                         
  -9   7   1          2.73          4.29         2.79 o                         
  -8   7   1         71.33         52.69         2.89 o                         
  -7   7   1         60.37         81.77         4.85 o                         
  -6   7   1          2.94          1.67         3.21 o                         
  -5   7   1        346.90        304.47         9.90 o                         
  -4   7   1         86.81         79.70         3.00 o                         
  -3   7   1       8365.12       8668.01       130.32 o                         
  -2   7   1       1753.89       1804.93        27.13 o                         
  -1   7   1        601.77        710.13         9.00 o                         
   0   7   1        173.63        138.14         6.28 o                         
   1   7   1       2136.82       2267.18        19.31 o                         
   2   7   1       1203.32       1377.39        34.17 o                         
   3   7   1       1108.60       1137.84        36.48 o                         
   4   7   1       1334.50       1360.19        41.12 o                         
   5   7   1        103.52        122.21         4.09 o                         
   6   7   1       2638.54       2397.49        35.83 o                         
   7   7   1        152.89        152.34         4.90 o                         
   8   7   1       2991.18       2989.42        39.93 o                         
   9   7   1        996.19       1057.88        18.24 o                         
  10   7   1        571.00        620.08        10.02 o                         
  11   7   1       1128.95       1111.18        39.95 o                         
  12   7   1        374.16        360.49        28.97 o                         
  13   7   1         98.39         86.58         5.14 o                         
  14   7   1          3.53          2.86         2.75 o                         
 -11   8   1        451.63        433.64        19.10 o                         
 -10   8   1        150.82        156.60         8.35 o                         
  -9   8   1         21.10         24.45         2.66 o                         
  -8   8   1        118.65        123.59         3.29 o                         
  -7   8   1        142.20        151.39         3.02 o                         
  -6   8   1        552.35        640.03        11.40 o                         
  -5   8   1        401.83        385.61         8.49 o                         
  -4   8   1       1527.86       1516.38        28.78 o                         
  -3   8   1       1432.88       1433.25         6.45 o                         
  -2   8   1        266.26        218.78         5.77 o                         
  -1   8   1       8259.19       8379.76        85.53 o                         
   1   8   1       9120.75       9370.72       125.80 o                         
   2   8   1       2385.74       2192.46        55.34 o                         
   3   8   1         85.23         80.76         4.23 o                         
   4   8   1        354.48        351.95         9.35 o                         
   5   8   1       1719.17       1524.39         6.60 o                         
   6   8   1         98.15         74.96         4.12 o                         
   7   8   1         51.92         43.31         4.31 o                         
   8   8   1        389.84        450.09        15.11 o                         
   9   8   1         76.16         74.39         3.65 o                         
  10   8   1          1.41          3.62         2.88 o                         
  11   8   1          0.04         -0.09         3.35 o                         
  12   8   1         48.44         63.86         3.96 o                         
  13   8   1         20.61         20.30         2.51 o                         
 -10   9   1         16.29         15.74         2.57 o                         
  -9   9   1         25.36         24.98         2.61 o                         
  -8   9   1        498.62        512.33        15.01 o                         
  -7   9   1         20.27         23.73         2.74 o                         
  -6   9   1       1469.28       1544.24        28.73 o                         
  -5   9   1        562.00        649.90         6.79 o                         
  -4   9   1         51.86         43.23         3.04 o                         
  -3   9   1       2551.02       2621.66        52.78 o                         
  -2   9   1          6.05          5.80         3.76 o                         
  -1   9   1        327.82        339.67         9.69 o                         
   0   9   1         68.96        123.32        10.79 o                         
   1   9   1        728.10        710.98         7.63 o                         
   2   9   1         57.54         61.72         4.19 o                         
   3   9   1       2094.08       2085.31        10.29 o                         
   4   9   1         85.63         74.83         4.24 o                         
   5   9   1          5.05          7.62         3.84 o                         
   6   9   1       1175.13       1178.67        13.62 o                         
   7   9   1       3657.60       3596.13        96.15 o                         
   8   9   1        762.47        809.92        17.81 o                         
   9   9   1        351.71        355.97         4.61 o                         
  10   9   1        489.64        441.26        13.69 o                         
  11   9   1        497.52        384.85         5.57 o                         
  12   9   1         16.73         12.13         2.69 o                         
  13   9   1         10.82          9.77         2.80 o                         
 -10  10   1         25.44         30.86         3.17 o                         
  -9  10   1        436.54        390.49         9.35 o                         
  -8  10   1         97.76         81.00         3.09 o                         
  -7  10   1         48.01         52.44         4.10 o                         
  -6  10   1         14.32         17.29         3.16 o                         
  -5  10   1       1155.51       1057.29        36.46 o                         
  -4  10   1         19.23         13.11         2.95 o                         
  -3  10   1        341.38        354.87         6.01 o                         
  -2  10   1       5564.98       5727.03        62.75 o                         
  -1  10   1         88.47         75.66         4.79 o                         
   0  10   1         10.11         42.02         3.58 o                         
   1  10   1         45.91         40.94         3.49 o                         
   2  10   1        210.95        187.30         4.10 o                         
   3  10   1          2.93          3.79         3.62 o                         
   4  10   1        224.37        224.65         4.78 o                         
   5  10   1        422.58        400.35         5.70 o                         
   6  10   1         93.13         82.60         3.48 o                         
   7  10   1          4.55          4.07         3.68 o                         
   8  10   1       1003.54        993.14        37.06 o                         
   9  10   1        296.29        357.71         6.82 o                         
  10  10   1          8.53         16.22         3.10 o                         
  11  10   1          0.02          1.11         2.69 o                         
  12  10   1         77.15         73.87         3.31 o                         
  13  10   1         23.17         25.28         2.53 o                         
  -9  11   1        308.66        229.28         4.29 o                         
  -8  11   1        400.94        402.93        24.00 o                         
  -7  11   1         12.06         11.86         4.36 o                         
  -6  11   1        335.99        357.52         5.05 o                         
  -5  11   1          5.66          2.97         2.95 o                         
  -4  11   1       1224.88       1275.04         6.54 o                         
  -3  11   1         94.82         90.65         4.33 o                         
  -2  11   1       1523.52       1586.33         6.83 o                         
  -1  11   1        108.49        119.62         5.07 o                         
   0  11   1       1178.61       1328.76         8.26 o                         
   1  11   1         60.44         81.41         3.56 o                         
   2  11   1         87.79         97.01         3.64 o                         
   3  11   1         10.47         25.13         3.75 o                         
   4  11   1        207.37        199.51         4.27 o                         
   5  11   1        393.22        353.26         9.78 o                         
   6  11   1        393.93        421.05         4.34 o                         
   7  11   1        400.91        390.48         5.06 o                         
   8  11   1          0.69          0.40         3.45 o                         
   9  11   1          1.47          4.05         3.06 o                         
  10  11   1        334.48        350.33        23.97 o                         
  11  11   1          0.88          7.57         3.30 o                         
  12  11   1          3.24          6.96         2.45 o                         
  13  11   1         12.92          6.79         2.46 o                         
  -9  12   1         59.17         55.39         2.71 o                         
  -8  12   1        396.06        324.97        18.82 o                         
  -7  12   1        245.72        225.93         8.85 o                         
  -6  12   1        121.00        111.59         6.36 o                         
  -5  12   1         24.90         34.71         2.96 o                         
  -4  12   1        107.23        104.35         9.20 o                         
  -3  12   1          2.83         11.55         3.61 o                         
  -2  12   1        149.66        140.81         4.04 o                         
  -1  12   1       1614.93       1552.08        14.23 o                         
   0  12   1        988.41       1031.13         7.83 o                         
   1  12   1        157.55        123.50         4.60 o                         
   2  12   1       1015.59       1104.03        17.70 o                         
   3  12   1       2232.17       2400.09        12.35 o                         
   4  12   1        481.55        450.72        24.79 o                         
   5  12   1          2.11          6.16         3.16 o                         
   6  12   1         85.38        121.72         4.24 o                         
   7  12   1         53.87         65.95         4.11 o                         
   8  12   1        327.39        319.22         8.86 o                         
   9  12   1         97.49        104.64         4.38 o                         
  10  12   1        442.78        471.54        19.41 o                         
  11  12   1          2.47          1.56         2.73 o                         
  12  12   1          0.34          6.46         2.53 o                         
  -8  13   1         66.36         54.33         3.49 o                         
  -7  13   1         61.41         65.43         5.55 o                         
  -6  13   1         41.18         40.34         3.27 o                         
  -5  13   1         29.09         39.56         3.76 o                         
  -4  13   1         68.92         65.45         3.25 o                         
  -3  13   1        691.62        715.74        57.01 o                         
  -2  13   1        216.78        249.23         6.65 o                         
  -1  13   1       1056.58       1090.09        29.06 o                         
   0  13   1       6391.37       6504.13        43.98 o                         
   1  13   1       1360.35       1416.69        19.91 o                         
   2  13   1         36.03         58.59         3.81 o                         
   3  13   1        474.08        489.46         5.62 o                         
   4  13   1       1081.04       1158.09        56.30 o                         
   5  13   1          9.12         13.81         3.16 o                         
   6  13   1        149.19        158.54         4.10 o                         
   7  13   1        387.34        376.01         6.40 o                         
   8  13   1       1225.28       1093.25        35.20 o                         
   9  13   1        176.88        146.02         6.63 o                         
  10  13   1         44.79         53.52         3.36 o                         
  11  13   1         11.60          4.68         2.77 o                         
  12  13   1          7.50          5.01         2.70 o                         
  -7  14   1        242.20        216.64        17.59 o                         
  -6  14   1         57.84         59.05         4.62 o                         
  -5  14   1          3.30          3.90         3.04 o                         
  -4  14   1          6.45         13.77         3.08 o                         
  -3  14   1        861.62       1018.27        52.87 o                         
  -2  14   1         14.14         19.85         3.70 o                         
  -1  14   1         48.44         43.61         4.02 o                         
   0  14   1        259.84        266.98         5.05 o                         
   1  14   1        406.67        480.98        12.50 o                         
   2  14   1         11.61         11.62         3.04 o                         
   3  14   1        182.89        214.05         7.56 o                         
   4  14   1          0.03          2.84         2.97 o                         
   5  14   1         94.02         98.49         4.46 o                         
   6  14   1          0.22          8.32         3.13 o                         
   7  14   1         32.32         26.10         2.97 o                         
   8  14   1        198.49        203.79         3.96 o                         
   9  14   1         29.85         28.66         3.12 o                         
  10  14   1         54.55         59.01         4.76 o                         
  11  14   1        845.57        691.01        15.69 o                         
  -6  15   1          5.53         11.71         3.05 o                         
  -5  15   1         54.85         51.28         4.24 o                         
  -4  15   1          2.94          2.59         3.03 o                         
  -3  15   1        613.53        680.05        26.86 o                         
  -2  15   1         65.06         66.29         4.59 o                         
  -1  15   1        102.06        117.56         3.47 o                         
   0  15   1         91.32         96.26         3.47 o                         
   1  15   1         58.99         66.68         3.94 o                         
   2  15   1         71.41         78.28         3.42 o                         
   3  15   1         71.52         92.71         4.46 o                         
   4  15   1        796.19        817.58         8.30 o                         
   5  15   1        109.58         89.85         5.87 o                         
   6  15   1        862.03        804.07        27.91 o                         
   7  15   1         11.15         13.60         2.69 o                         
   8  15   1        234.38        266.29        21.41 o                         
   9  15   1        353.39        276.53        10.92 o                         
  10  15   1          0.69          7.76         2.95 o                         
  11  15   1          9.77         13.17         2.73 o                         
  -5  16   1        193.69        211.18         4.59 o                         
  -4  16   1        119.84        133.34         4.24 o                         
  -3  16   1         14.40         19.23         3.37 o                         
  -2  16   1        323.14        329.77         4.92 o                         
  -1  16   1        106.19        101.73         3.68 o                         
   0  16   1          4.02          9.07         3.09 o                         
   1  16   1         12.28         20.93         3.74 o                         
   2  16   1         32.54         31.76         2.93 o                         
   3  16   1         22.37         26.41         3.83 o                         
   4  16   1          4.38          3.60         3.04 o                         
   5  16   1        379.86        325.88        21.21 o                         
   6  16   1        144.07        130.89         4.43 o                         
   7  16   1        830.26        642.35        10.61 o                         
   8  16   1         48.62         31.81         4.01 o                         
   9  16   1        258.17        267.32        10.92 o                         
  10  16   1          6.96         13.70         2.67 o                         
  -4  17   1        102.04         91.92         3.43 o                         
  -3  17   1         63.68         59.03         3.73 o                         
  -2  17   1         43.51         56.92         3.21 o                         
  -1  17   1        867.19        920.36         5.56 o                         
   0  17   1        313.27        352.68        15.19 o                         
   1  17   1        155.57        172.42         4.92 o                         
   2  17   1         51.37         66.91         3.64 o                         
   3  17   1         11.09         10.65         2.74 o                         
   4  17   1          0.54          3.60         2.82 o                         
   5  17   1         17.23         19.39         2.80 o                         
   6  17   1        170.10        140.60         6.04 o                         
   7  17   1        150.68        119.09         8.42 o                         
   8  17   1        130.73         94.46         3.89 o                         
   9  17   1         61.58         55.35         4.07 o                         
  -3  18   1         77.27         73.78         4.22 o                         
  -2  18   1         71.18         68.97         3.40 o                         
  -1  18   1         50.55         54.29         4.96 o                         
   0  18   1          1.05          6.52         3.37 o                         
   1  18   1        610.37        701.35        21.24 o                         
   2  18   1        122.91        140.09         3.83 o                         
   3  18   1         30.01         32.84         4.09 o                         
   4  18   1          1.26          4.22         2.80 o                         
   5  18   1        122.89        131.33         9.14 o                         
   6  18   1         23.35         18.28         2.95 o                         
   7  18   1        278.96        247.75        21.87 o                         
   8  18   1         14.54         14.02         2.72 o                         
  -1  19   1         20.08         26.89         4.14 o                         
   0  19   1          1.90          2.35         3.74 o                         
   1  19   1         48.47         55.65         3.53 o                         
   2  19   1         62.28         66.75         3.40 o                         
   3  19   1         50.39         45.37         3.59 o                         
   4  19   1        223.59        187.15        19.31 o                         
   5  19   1        101.08        137.35        14.87 o                         
   6  19   1         80.69         92.84         6.83 o                         
  -6 -19   2         22.35         19.00         3.76 o                         
  -5 -19   2        172.17        140.70        16.64 o                         
  -4 -19   2         14.43         13.66         3.22 o                         
  -3 -19   2          2.78          5.71         3.16 o                         
  -2 -19   2        247.61        251.46        13.03 o                         
  -1 -19   2        104.52        103.58         3.95 o                         
   0 -19   2         41.10         35.70         3.29 o                         
   1 -19   2          0.00         -1.04         3.67 o                         
  -7 -18   2          0.71          0.14         3.36 o                         
  -6 -18   2         21.66         24.53         3.36 o                         
  -5 -18   2         56.94         28.07         4.24 o                         
  -4 -18   2         80.53         56.44         4.59 o                         
  -3 -18   2          3.53         12.34         2.72 o                         
  -2 -18   2         50.00         41.96         4.83 o                         
  -1 -18   2          2.77         10.98         3.68 o                         
   0 -18   2        194.61        222.54        10.78 o                         
   1 -18   2         44.41         54.75         3.12 o                         
   2 -18   2        145.70        147.63         4.15 o                         
   3 -18   2         80.67         88.67         4.40 o                         
  -8 -17   2         35.69         43.05         3.76 o                         
  -7 -17   2        320.05        291.32         7.83 o                         
  -6 -17   2        531.42        478.33        31.12 o                         
  -5 -17   2        344.69        251.14        15.99 o                         
  -4 -17   2         92.25         57.02         4.50 o                         
  -3 -17   2        154.11        145.24         5.03 o                         
  -2 -17   2         23.11         30.48         3.48 o                         
  -1 -17   2         12.20         17.74         3.95 o                         
   0 -17   2         45.25         48.59         5.42 o                         
   1 -17   2        277.48        243.40         3.95 o                         
   2 -17   2        395.51        427.03         7.77 o                         
   3 -17   2          9.77         17.81         3.37 o                         
   4 -17   2          0.20          6.28         3.63 o                         
   5 -17   2        211.48        173.57        20.31 o                         
  -9 -16   2         26.87         23.24         3.71 o                         
  -8 -16   2        114.61        130.37        12.67 o                         
  -7 -16   2         99.98         81.81         4.60 o                         
  -6 -16   2         75.77         60.76         4.01 o                         
  -5 -16   2        294.00        320.24         5.65 o                         
  -4 -16   2        171.94        143.43         4.75 o                         
  -3 -16   2          0.96          2.77         4.26 o                         
  -2 -16   2         27.93         33.20         3.58 o                         
  -1 -16   2        126.59        140.97         3.62 o                         
   0 -16   2         12.47         20.93         2.93 o                         
   1 -16   2         10.36         15.67         3.25 o                         
   2 -16   2        368.76        361.88        13.68 o                         
   3 -16   2        281.59        311.64         7.65 o                         
   4 -16   2         16.35         14.89         3.10 o                         
   5 -16   2        396.85        384.87        12.70 o                         
   6 -16   2        605.01        537.51        36.48 o                         
 -10 -15   2         12.69         12.43         3.17 o                         
  -9 -15   2          6.20         14.05         3.62 o                         
  -8 -15   2        122.94         98.62         4.54 o                         
  -7 -15   2         14.67         17.03         2.89 o                         
  -6 -15   2         17.02          7.73         3.62 o                         
  -5 -15   2         25.73         24.94         4.99 o                         
  -4 -15   2         11.29         22.73         3.11 o                         
  -3 -15   2        462.29        424.48         6.74 o                         
  -2 -15   2         62.49         46.86         3.56 o                         
  -1 -15   2          1.87          3.44         3.66 o                         
   0 -15   2         10.24          9.32         3.16 o                         
   1 -15   2          5.90         11.47         2.90 o                         
   2 -15   2         29.88         39.41         3.81 o                         
   3 -15   2        790.77        873.78        13.70 o                         
   4 -15   2        184.54        191.39         5.00 o                         
   5 -15   2        293.95        314.34        16.61 o                         
   6 -15   2        235.06        196.32        21.28 o                         
   7 -15   2          3.59          6.64         2.77 o                         
 -11 -14   2        281.77        267.19         8.85 o                         
 -10 -14   2        233.67        168.17         9.56 o                         
  -9 -14   2          0.76         -2.71         2.90 o                         
  -8 -14   2         66.75         96.63         3.88 o                         
  -7 -14   2         81.38        108.40         8.07 o                         
  -6 -14   2          3.26          0.45         3.50 o                         
  -5 -14   2        331.42        313.76        22.59 o                         
  -4 -14   2         22.24         34.99         3.29 o                         
  -3 -14   2       1208.73       1374.42        22.46 o                         
  -2 -14   2       1066.88       1026.49        37.30 o                         
  -1 -14   2          5.86         12.45         3.32 o                         
   0 -14   2        193.98        205.52         4.30 o                         
   1 -14   2        491.56        509.73         6.76 o                         
   2 -14   2        308.13        291.48         7.45 o                         
   3 -14   2        478.92        474.60         5.45 o                         
   4 -14   2        469.31        535.51        17.64 o                         
   5 -14   2         24.47         14.99         2.89 o                         
   6 -14   2         25.29         20.91         3.41 o                         
   7 -14   2         64.64         60.59         6.34 o                         
   8 -14   2         24.43         18.48         2.97 o                         
 -11 -13   2          2.61          1.07         3.26 o                         
 -10 -13   2          0.79         -1.31         2.92 o                         
  -9 -13   2         11.48         15.10         2.71 o                         
  -8 -13   2         56.99         56.41         4.24 o                         
  -7 -13   2         15.14         13.64         3.27 o                         
  -6 -13   2       1006.88        997.68        30.43 o                         
  -5 -13   2       2243.13       2050.09        38.12 o                         
  -4 -13   2        146.42        120.92         4.51 o                         
  -3 -13   2          3.65          5.01         3.14 o                         
  -2 -13   2          7.54         10.58         3.44 o                         
  -1 -13   2        107.01        134.78         3.43 o                         
   0 -13   2         34.61         14.69         3.26 o                         
   1 -13   2         50.71         42.10         5.37 o                         
   2 -13   2         78.60         92.68         5.02 o                         
   3 -13   2          3.49         -2.48         4.76 o                         
   4 -13   2         78.93         85.99         4.74 o                         
   5 -13   2        489.99        408.44        20.93 o                         
   6 -13   2        290.04        250.09        10.56 o                         
   7 -13   2         88.28         78.12         5.57 o                         
   8 -13   2        142.79        105.94         5.76 o                         
   9 -13   2          0.01          0.22         2.96 o                         
 -12 -12   2         27.44         29.16         3.34 o                         
 -11 -12   2         86.12         75.50         4.88 o                         
 -10 -12   2          7.79          9.55         3.05 o                         
  -9 -12   2         10.05         18.91         3.31 o                         
  -8 -12   2          0.00          8.01         3.07 o                         
  -7 -12   2         50.66         68.87         3.37 o                         
  -6 -12   2         72.54         90.89         3.82 o                         
  -5 -12   2       4897.79       4644.66        82.25 o                         
  -4 -12   2       4318.46       4111.46       180.84 o                         
  -3 -12   2        540.94        518.49         9.45 o                         
  -2 -12   2       4061.96       4063.21        66.04 o                         
  -1 -12   2       1079.04       1090.77         7.92 o                         
   0 -12   2         90.51        103.50         4.48 o                         
   1 -12   2        133.69        123.69         4.33 o                         
   2 -12   2         14.52          8.10         3.51 o                         
   3 -12   2        125.81        137.72         5.06 o                         
   4 -12   2        234.76        220.30         8.53 o                         
   5 -12   2         43.30         54.99         3.07 o                         
   6 -12   2       2481.40       2395.68        91.16 o                         
   7 -12   2        222.01        192.68        13.44 o                         
   8 -12   2          3.58          7.20         2.72 o                         
   9 -12   2        106.88        101.54         5.41 o                         
 -12 -11   2          5.76          9.65         3.14 o                         
 -11 -11   2        174.00        190.79         4.82 o                         
 -10 -11   2         77.04         63.98         3.00 o                         
  -9 -11   2          0.59          4.90         3.87 o                         
  -8 -11   2        251.44        233.07        13.57 o                         
  -7 -11   2        973.96       1034.65        22.78 o                         
  -6 -11   2         62.43         79.06         4.99 o                         
  -5 -11   2       2120.46       1911.20        14.97 o                         
  -4 -11   2          1.78         -0.86         3.62 o                         
  -3 -11   2        245.46        246.17        12.36 o                         
  -2 -11   2        132.16        148.29         4.21 o                         
  -1 -11   2        596.78        560.15         6.84 o                         
   0 -11   2       1225.68       1100.56         6.83 o                         
   1 -11   2        110.19        105.97         4.31 o                         
   2 -11   2         13.58         11.55         3.81 o                         
   3 -11   2       1365.71       1277.76        71.86 o                         
   4 -11   2       2650.84       2737.99        74.67 o                         
   5 -11   2        256.38        262.06         4.98 o                         
   6 -11   2         51.82         49.12         3.09 o                         
   7 -11   2        663.98        729.21         6.90 o                         
   8 -11   2         35.69         42.09         2.92 o                         
   9 -11   2          7.60         10.72         2.55 o                         
  10 -11   2         10.64          6.94         2.54 o                         
 -12 -10   2         92.91         85.49         4.43 o                         
 -11 -10   2        735.86        753.34        47.41 o                         
 -10 -10   2         76.49         62.32         3.31 o                         
  -9 -10   2          3.79          8.63         3.07 o                         
  -8 -10   2        551.74        570.02        24.00 o                         
  -7 -10   2        271.33        250.09         6.25 o                         
  -6 -10   2        746.63        712.06        13.03 o                         
  -5 -10   2        285.77        294.36         6.98 o                         
  -4 -10   2        856.05        863.95        14.39 o                         
  -3 -10   2        549.49        557.23         6.00 o                         
  -2 -10   2       1500.54       1434.90        36.96 o                         
  -1 -10   2         10.01          9.95         3.28 o                         
   0 -10   2         13.23          9.83         3.56 o                         
   1 -10   2         65.02         83.49         3.85 o                         
   2 -10   2        310.15        337.08         5.70 o                         
   3 -10   2        149.12        121.74         6.20 o                         
   4 -10   2       1045.16       1036.84        53.17 o                         
   5 -10   2        426.78        443.67         7.01 o                         
   6 -10   2          7.17         12.61         2.89 o                         
   7 -10   2        142.22        124.49         3.32 o                         
   8 -10   2        248.30        272.03         3.82 o                         
   9 -10   2         12.25         22.47         2.79 o                         
  10 -10   2        113.06        104.95         7.43 o                         
 -13  -9   2         18.19         20.93         3.06 o                         
 -12  -9   2          8.88         17.21         3.15 o                         
 -11  -9   2         14.35         18.42         3.12 o                         
 -10  -9   2         14.00         13.18         3.78 o                         
  -9  -9   2        168.16        180.00         4.84 o                         
  -8  -9   2        125.41        113.89         4.20 o                         
  -7  -9   2        440.21        500.03        15.85 o                         
  -6  -9   2       2410.52       2612.43        42.79 o                         
  -5  -9   2        921.13        816.67        20.15 o                         
  -4  -9   2        315.55        329.87         4.44 o                         
  -3  -9   2        477.43        516.68         5.22 o                         
  -2  -9   2       7015.68       6318.79        59.01 o                         
  -1  -9   2       1312.53       1311.55        13.64 o                         
   0  -9   2         37.30         51.93         4.85 o                         
   1  -9   2        157.94        127.30         4.09 o                         
   2  -9   2        166.08        179.60         5.10 o                         
   3  -9   2       1809.05       1833.73        47.65 o                         
   4  -9   2       4225.26       4360.22        38.48 o                         
   5  -9   2       1658.49       1616.99        14.79 o                         
   6  -9   2          0.08          6.17         2.94 o                         
   7  -9   2        327.66        310.75         9.05 o                         
   8  -9   2        812.59        869.61        21.19 o                         
   9  -9   2         39.71         30.26         2.88 o                         
  10  -9   2          6.39         14.61         3.26 o                         
  11  -9   2         65.08         70.42         2.98 o                         
 -13  -8   2         68.85         73.31         6.46 o                         
 -12  -8   2        868.01        712.74        15.72 o                         
 -11  -8   2          0.01          5.34         2.94 o                         
 -10  -8   2          0.90         10.01         3.32 o                         
  -9  -8   2         25.34         26.39         3.48 o                         
  -8  -8   2         47.60         38.88         3.49 o                         
  -7  -8   2        291.92        302.57         4.41 o                         
  -6  -8   2       2381.16       2696.78        22.00 o                         
  -5  -8   2       2029.77       1950.67        48.95 o                         
  -4  -8   2       2600.11       2328.10        69.37 o                         
  -3  -8   2      12923.32      11175.12       161.75 o                         
  -2  -8   2       1552.44       1677.29        43.68 o                         
  -1  -8   2       1994.20       1913.26        29.90 o                         
   0  -8   2       1708.49       1546.65        19.67 o                         
   1  -8   2        155.16        190.18         4.74 o                         
   2  -8   2        706.47        764.30         7.46 o                         
   3  -8   2       1737.69       1792.35        32.19 o                         
   4  -8   2       1428.75       1328.03        34.76 o                         
   5  -8   2       2225.54       2377.73        11.54 o                         
   6  -8   2        104.29        113.15         4.21 o                         
   7  -8   2        175.83        184.56         4.24 o                         
   8  -8   2        438.96        467.08         7.27 o                         
   9  -8   2       1258.24       1266.16        53.97 o                         
  10  -8   2         55.50         47.66         3.06 o                         
  11  -8   2        105.81        113.73         2.97 o                         
 -13  -7   2        186.28        190.50         6.36 o                         
 -12  -7   2         62.42         62.51         5.20 o                         
 -11  -7   2         14.08         15.49         3.14 o                         
 -10  -7   2        104.15         90.79         5.06 o                         
  -9  -7   2         88.18         87.63         5.12 o                         
  -8  -7   2       1043.83       1038.79        18.95 o                         
  -7  -7   2        559.85        608.26         8.94 o                         
  -6  -7   2        611.45        569.56        10.93 o                         
  -5  -7   2        383.45        361.00         5.01 o                         
  -4  -7   2        628.60        613.45         4.90 o                         
  -3  -7   2       7212.85       7075.69       100.20 o                         
  -2  -7   2       1651.59       1612.24         8.81 o                         
  -1  -7   2       1648.59       1755.23        56.33 o                         
   0  -7   2          4.10          8.64         5.10 o                         
   1  -7   2       3216.95       3062.39        80.09 o                         
   2  -7   2        200.96        148.35         5.90 o                         
   3  -7   2        531.37        448.33        15.61 o                         
   4  -7   2       2492.85       2395.66        27.34 o                         
   5  -7   2        522.96        552.29        24.52 o                         
   6  -7   2        160.92        172.85         6.96 o                         
   7  -7   2        260.52        304.05         6.77 o                         
   8  -7   2          0.06          3.19         2.70 o                         
   9  -7   2        259.10        268.41        10.60 o                         
  10  -7   2        121.90        145.47         3.92 o                         
  11  -7   2         30.28         26.79         2.76 o                         
  12  -7   2         14.02         17.68         2.71 o                         
 -13  -6   2          0.04          6.33         3.21 o                         
 -12  -6   2         53.80         52.85         3.18 o                         
 -11  -6   2         21.20         32.11         3.21 o                         
 -10  -6   2         10.03         12.41         3.25 o                         
  -9  -6   2          5.24          9.27         2.98 o                         
  -8  -6   2        191.57        188.38         8.73 o                         
  -7  -6   2         91.69         91.91         3.51 o                         
  -6  -6   2        156.71        146.92         3.35 o                         
  -5  -6   2       4381.06       4371.61       104.92 o                         
  -4  -6   2        321.56        278.11        12.34 o                         
  -3  -6   2        104.18        123.03         4.12 o                         
  -2  -6   2        109.95        123.62         4.50 o                         
  -1  -6   2       9394.03       7136.03       245.04 o                         
   0  -6   2        894.03        817.33        13.94 o                         
   1  -6   2       2052.13       1942.82        38.58 o                         
   2  -6   2         51.86         37.39         4.51 o                         
   3  -6   2       6643.06       7167.10       275.58 o                         
   4  -6   2         34.13         18.69         5.92 o                         
   5  -6   2        469.13        437.45         7.88 o                         
   6  -6   2         10.07         12.27         3.53 o                         
   7  -6   2        135.66        133.75         4.08 o                         
   8  -6   2         28.82         38.96         3.65 o                         
   9  -6   2        353.76        363.77         6.17 o                         
  10  -6   2         12.42         10.18         2.71 o                         
  11  -6   2        147.48        122.63         3.63 o                         
  12  -6   2        270.63        270.73         6.93 o                         
 -13  -5   2          3.51          6.74         3.44 o                         
 -12  -5   2         27.79         34.63         3.28 o                         
 -11  -5   2        676.80        757.20        51.69 o                         
 -10  -5   2        443.97        488.26         4.86 o                         
  -9  -5   2        225.03        222.32         8.82 o                         
  -8  -5   2         55.22         52.95         3.56 o                         
  -7  -5   2        907.30        919.67         6.36 o                         
  -6  -5   2        343.95        348.07         4.16 o                         
  -5  -5   2         12.46         27.20         3.86 o                         
  -4  -5   2        150.04        159.12         4.66 o                         
  -3  -5   2       2177.03       2278.40        26.22 o                         
  -2  -5   2        234.79        268.18         6.79 o                         
  -1  -5   2       1226.43        877.20        30.33 o                         
   0  -5   2        506.58        493.81        10.66 o                         
   1  -5   2        145.95         99.04         5.53 o                         
   2  -5   2         46.26          1.40         4.08 o                         
   3  -5   2       1214.91       1392.66        16.17 o                         
   4  -5   2       1985.77       1926.44        38.47 o                         
   5  -5   2       3418.01       3660.54        50.34 o                         
   6  -5   2          8.33         21.57         3.12 o                         
   7  -5   2       1020.34        946.96        16.47 o                         
   8  -5   2        320.29        327.91        11.79 o                         
   9  -5   2        454.99        534.68         9.57 o                         
  10  -5   2         31.17         28.86         2.81 o                         
  11  -5   2         66.93         61.85         4.25 o                         
  12  -5   2          1.56          1.53         2.32 o                         
  13  -5   2         14.57         14.03         3.71 o                         
 -13  -4   2       1190.72       1384.69         7.73 o                         
 -12  -4   2         47.88         47.46         3.24 o                         
 -11  -4   2         71.58         79.81         6.53 o                         
 -10  -4   2        390.82        385.01        23.95 o                         
  -9  -4   2        148.27        161.21         3.48 o                         
  -8  -4   2       1600.35       1416.08        35.05 o                         
  -7  -4   2        416.62        410.71         9.68 o                         
  -6  -4   2       3971.72       4227.49        94.44 o                         
  -5  -4   2      16131.38      14533.70        27.24 o                         
  -4  -4   2        273.50        359.45         7.47 o                         
  -3  -4   2        170.81        220.37         4.41 o                         
  -2  -4   2       2023.64       1684.48        23.58 o                         
  -1  -4   2       4485.90       4396.85        82.90 o                         
   1  -4   2       1595.36       1408.77        29.87 o                         
   4  -4   2          0.39          2.50         4.31 o                         
   5  -4   2       2504.91       2526.31        51.00 o                         
   6  -4   2         38.58         43.69         3.31 o                         
   7  -4   2       3682.79       3384.13        24.05 o                         
   8  -4   2       4852.52       4903.44        87.20 o                         
   9  -4   2        160.09        155.09         4.81 o                         
  10  -4   2        250.80        233.28         6.31 o                         
  11  -4   2         98.39         99.72         6.10 o                         
  12  -4   2          3.67          5.08         2.85 o                         
  13  -4   2        116.67        102.52         5.31 o                         
 -13  -3   2         21.93         13.42         3.95 o                         
 -12  -3   2         17.03         14.35         3.04 o                         
 -11  -3   2        829.86        828.14        67.75 o                         
 -10  -3   2         82.26         69.92         4.32 o                         
  -9  -3   2        498.33        539.43        19.58 o                         
  -8  -3   2       1583.00       1639.32        78.98 o                         
  -7  -3   2        253.53        272.00         7.73 o                         
  -6  -3   2        633.68        612.61         4.71 o                         
  -5  -3   2        709.44        599.70         9.67 o                         
  -4  -3   2       2429.50       2433.76        33.50 o                         
  -3  -3   2       6535.11       6392.81        42.29 o                         
   0  -3   2        470.04        491.81        14.37 o                         
   1  -3   2       9267.83       9492.61        26.65 o                         
   2  -3   2       6212.12       6534.54        20.86 o                         
   3  -3   2         87.57        125.21         5.68 o                         
   4  -3   2         33.21         82.36         4.99 o                         
   5  -3   2      17403.10      12024.62        23.32 o                         
   6  -3   2        163.38        140.47         6.54 o                         
   7  -3   2        397.15        382.23        20.44 o                         
   8  -3   2          5.81         13.46         3.00 o                         
   9  -3   2          0.25          4.17         3.50 o                         
  10  -3   2         49.72         52.86         3.28 o                         
  11  -3   2        244.81        221.17        17.17 o                         
  12  -3   2         13.35         16.90         3.01 o                         
  13  -3   2         35.22         28.90         3.19 o                         
 -13  -2   2          0.40         -0.82         3.14 o                         
 -12  -2   2        203.59        197.36        10.19 o                         
 -11  -2   2         96.05         84.21         6.65 o                         
 -10  -2   2        812.90        733.57        36.52 o                         
  -9  -2   2        668.91        621.58        19.81 o                         
  -8  -2   2       1307.36       1241.30        39.00 o                         
  -7  -2   2       2435.86       2597.36        45.05 o                         
  -6  -2   2        211.33        177.10         4.31 o                         
  -5  -2   2        161.88        131.22         3.62 o                         
  -4  -2   2        369.01        399.37        11.16 o                         
  -3  -2   2       4032.70       4043.07        74.53 o                         
  -2  -2   2       2065.33       2313.99        17.39 o                         
  -1  -2   2       8089.01       6620.94       927.50 o                         
   0  -2   2         29.53         59.82         5.10 o                         
   1  -2   2       2971.07       2972.46        33.10 o                         
   2  -2   2       6410.19       5861.27       217.52 o                         
   4  -2   2       6489.04       6174.40       133.12 o                         
   5  -2   2       2124.82       1969.86        52.30 o                         
   6  -2   2       1527.18       1289.32        45.83 o                         
   7  -2   2       4693.08       4655.21        87.63 o                         
   8  -2   2       1649.75       1972.90        25.04 o                         
   9  -2   2        817.81        817.36        33.07 o                         
  10  -2   2          0.12          9.70         3.06 o                         
  11  -2   2       1819.75       1964.57        63.61 o                         
  12  -2   2         41.94         31.84         2.99 o                         
  13  -2   2          2.58          4.04         2.61 o                         
 -13  -1   2         99.56         96.11         3.80 o                         
 -12  -1   2        120.59        122.14         8.41 o                         
 -11  -1   2         38.13         41.16         4.13 o                         
 -10  -1   2          0.77          2.47         2.78 o                         
  -9  -1   2          4.10          7.48         3.08 o                         
  -8  -1   2        492.56        537.79         6.57 o                         
  -7  -1   2        659.32        606.54        12.24 o                         
  -6  -1   2         32.67         29.73         3.65 o                         
  -5  -1   2        155.23        161.07         3.69 o                         
  -4  -1   2        310.42        253.19         5.25 o                         
  -3  -1   2       1211.91       1107.99        28.01 o                         
  -2  -1   2       1922.40       2118.74        26.59 o                         
  -1  -1   2       2668.39       2684.59        15.11 o                         
   2  -1   2       1971.78       2157.78        13.66 o                         
   3  -1   2       7119.40       6641.42        49.02 o                         
   4  -1   2       5550.83       5548.11       169.35 o                         
   5  -1   2        323.89        346.91         5.85 o                         
   6  -1   2       3960.28       3873.67        51.28 o                         
   7  -1   2        180.45        175.04         5.33 o                         
   8  -1   2        821.00        745.22        14.20 o                         
   9  -1   2       1156.11       1206.50        26.73 o                         
  10  -1   2          5.62          0.40         2.55 o                         
  11  -1   2        201.43        221.47         8.80 o                         
  12  -1   2          7.15          7.65         2.39 o                         
  13  -1   2         97.53        103.80         3.37 o                         
 -13   0   2         44.47         46.83         2.76 o                         
 -12   0   2        128.92        149.84         8.08 o                         
 -11   0   2        429.36        426.25         9.73 o                         
 -10   0   2        551.80        573.43        23.86 o                         
  -9   0   2          8.09         14.11         3.20 o                         
  -8   0   2         10.18         24.76         3.15 o                         
  -7   0   2        232.91        258.48         5.64 o                         
  -6   0   2       1916.86       2040.65        65.62 o                         
  -5   0   2      12430.35      12738.28       869.62 o                         
  -4   0   2       5430.59       5238.56        93.70 o                         
  -3   0   2        390.54        378.06         9.31 o                         
  -2   0   2       5735.32       5633.59        98.91 o                         
  -1   0   2       6877.37       6691.52       207.80 o                         
   2   0   2        202.69        159.82         6.97 o                         
   3   0   2        734.78        847.22        33.02 o                         
   4   0   2      11824.60      10923.78        36.25 o                         
   5   0   2       4210.99       3949.68        55.04 o                         
   6   0   2       3915.34       3894.90       116.93 o                         
   7   0   2       1454.44       1421.23        41.56 o                         
   8   0   2        644.51        678.95         6.19 o                         
   9   0   2        605.50        544.61        16.89 o                         
  10   0   2         18.25         17.63         2.79 o                         
  11   0   2          2.36          5.04         2.96 o                         
  12   0   2        304.88        339.53        12.59 o                         
  13   0   2          1.42          3.74         2.47 o                         
  14   0   2        136.56        134.65         7.20 o                         
 -13   1   2          0.42          1.98         2.45 o                         
 -12   1   2        433.91        453.48        18.52 o                         
 -11   1   2         13.99          8.80         2.81 o                         
 -10   1   2         92.09        101.26         3.43 o                         
  -9   1   2          2.80         18.76         3.98 o                         
  -8   1   2         78.94         80.98         4.72 o                         
  -7   1   2        667.98        527.37        17.03 o                         
  -6   1   2       1373.20       1490.07        71.04 o                         
  -5   1   2       6316.55       6344.38        57.88 o                         
  -4   1   2        716.24        817.26         9.76 o                         
  -3   1   2       1478.43       1634.65         7.77 o                         
  -2   1   2      13580.35      10847.18        34.69 o                         
  -1   1   2       6714.06       5873.80       220.74 o                         
   2   1   2          0.32          0.05         4.76 o                         
   3   1   2         46.48         42.27         4.91 o                         
   4   1   2      11928.15      10048.79        48.49 o                         
   5   1   2       5793.67       5340.08        58.99 o                         
   6   1   2          3.17          0.45         4.08 o                         
   7   1   2        957.89        991.32        16.61 o                         
   8   1   2         41.98         66.05         3.24 o                         
   9   1   2        172.16        180.98         4.23 o                         
  10   1   2        209.48        197.53        11.26 o                         
  11   1   2        834.17        793.36        53.77 o                         
  12   1   2        163.11        166.58        10.43 o                         
  13   1   2         13.54          9.25         2.79 o                         
  14   1   2          0.19          5.64         2.56 o                         
 -13   2   2          1.86         12.68         3.95 o                         
 -12   2   2        471.20        429.78         4.21 o                         
 -11   2   2         41.49         35.81         2.83 o                         
 -10   2   2         81.18         67.78         5.20 o                         
  -9   2   2        216.37        218.18         4.27 o                         
  -8   2   2        110.82        123.70         3.77 o                         
  -7   2   2        323.18        301.31        12.78 o                         
  -6   2   2       1807.63       1869.49        31.55 o                         
  -5   2   2         44.99         46.98         3.59 o                         
  -4   2   2         36.78         32.00         3.34 o                         
  -3   2   2        371.07        388.99         4.19 o                         
  -1   2   2       5135.57       5092.77       223.15 o                         
   0   2   2       4066.98       4083.54        50.64 o                         
   1   2   2          0.61         14.71         4.43 o                         
   2   2   2        879.85        853.71        12.56 o                         
   3   2   2          6.31         84.48         8.93 o                         
   4   2   2        389.63        629.01        15.21 o                         
   5   2   2        408.18        411.33         6.66 o                         
   7   2   2       2047.68       1933.21        32.08 o                         
   8   2   2        377.15        408.54        19.27 o                         
   9   2   2       1111.57        998.09        60.59 o                         
  10   2   2        579.15        476.50        16.65 o                         
  11   2   2          9.15         14.19         3.01 o                         
  12   2   2          0.70          7.27         2.58 o                         
  13   2   2        321.45        341.43         9.48 o                         
  14   2   2         22.71         22.91         2.80 o                         
 -12   3   2          0.02          2.22         2.88 o                         
 -11   3   2         97.83         76.22         3.63 o                         
 -10   3   2        226.73        222.02         5.03 o                         
  -9   3   2         72.78         84.09         3.29 o                         
  -8   3   2         69.91         67.99         3.51 o                         
  -7   3   2        310.08        301.62         5.85 o                         
  -6   3   2        611.69        580.63        23.05 o                         
  -5   3   2       1852.49       1781.14        41.71 o                         
  -4   3   2       1422.62       1472.07        38.83 o                         
  -3   3   2        165.34        107.30         4.07 o                         
  -2   3   2       2893.13       2675.49        94.23 o                         
  -1   3   2      10847.37       9395.21        32.33 o                         
   0   3   2      13096.28      11115.42        38.02 o                         
   1   3   2       1133.94       1105.28        13.11 o                         
   2   3   2       1325.40       1275.54        17.93 o                         
   3   3   2       8583.82       7978.63       124.04 o                         
   4   3   2       4130.82       3942.36        42.54 o                         
   5   3   2         95.66         34.75         3.81 o                         
   6   3   2       7556.02       7582.62        49.67 o                         
   7   3   2        208.36        162.10         3.92 o                         
   8   3   2         21.73         31.58         3.39 o                         
   9   3   2        889.02        907.85        23.68 o                         
  10   3   2         93.13         90.00         4.13 o                         
  11   3   2          8.58         10.11         2.71 o                         
  12   3   2        469.01        449.45        15.30 o                         
  13   3   2          1.16          4.09         2.62 o                         
  14   3   2          0.45          5.36         2.92 o                         
 -12   4   2        189.56        187.65         7.60 o                         
 -11   4   2        364.26        369.54        13.35 o                         
 -10   4   2        363.92        377.47        12.18 o                         
  -9   4   2         27.60         32.10         2.95 o                         
  -8   4   2        215.16        196.77         4.96 o                         
  -7   4   2       1477.20       1475.20        20.62 o                         
  -6   4   2       6807.29       7751.29       274.18 o                         
  -5   4   2         26.18         18.13         3.44 o                         
  -4   4   2       1920.18       2053.59        48.47 o                         
  -3   4   2         35.27         34.69         4.09 o                         
  -2   4   2       1188.76       1261.20         9.67 o                         
  -1   4   2       8454.74       8311.06       194.11 o                         
   0   4   2       8034.90       8755.86       308.62 o                         
   1   4   2       2737.28       3199.21        44.17 o                         
   2   4   2        115.38        165.39         4.78 o                         
   3   4   2          1.25         -4.06         6.57 o                         
   4   4   2        707.35        506.85         5.28 o                         
   5   4   2        421.35        364.96         6.39 o                         
   6   4   2       3513.76       3234.35        93.02 o                         
   7   4   2       3844.02       3860.06        64.03 o                         
   8   4   2       1376.63       1480.71        11.00 o                         
   9   4   2          4.09          1.56         3.13 o                         
  10   4   2        150.70        161.27         5.19 o                         
  11   4   2         31.37         35.20         2.97 o                         
  12   4   2        130.34        150.95         6.27 o                         
  13   4   2        220.82        186.28         8.33 o                         
  14   4   2          6.46          4.66         2.53 o                         
 -12   5   2         40.28         39.55         3.05 o                         
 -11   5   2         77.29         65.87         6.06 o                         
 -10   5   2        313.48        277.08         8.40 o                         
  -9   5   2          8.89         12.85         3.30 o                         
  -8   5   2         75.21         69.35         3.38 o                         
  -7   5   2        391.88        394.77         4.37 o                         
  -6   5   2       4462.58       4292.65        23.43 o                         
  -5   5   2        117.25        124.82         4.32 o                         
  -4   5   2       5399.91       5395.93       135.68 o                         
  -3   5   2         16.36          7.89         4.26 o                         
  -2   5   2       1956.10       1713.00        18.51 o                         
  -1   5   2        117.01        184.48         4.47 o                         
   0   5   2       2758.82       2672.00        27.52 o                         
   1   5   2       1299.45       1495.77        20.88 o                         
   2   5   2       1647.04       1714.44        21.47 o                         
   3   5   2       2381.99       2269.21        35.78 o                         
   4   5   2       2877.93       2573.76        57.51 o                         
   5   5   2       5683.74       5446.37        62.41 o                         
   6   5   2       1168.28       1305.93        14.31 o                         
   7   5   2       1101.18       1270.70        16.97 o                         
   8   5   2        436.18        523.81         4.27 o                         
   9   5   2         63.59         64.15         3.77 o                         
  10   5   2         73.44         81.38         3.67 o                         
  11   5   2        323.51        294.91         7.57 o                         
  12   5   2         97.53         94.22         5.11 o                         
  13   5   2          6.16          8.01         2.30 o                         
  14   5   2         75.86         72.27         4.25 o                         
 -11   6   2         11.76         14.00         2.97 o                         
 -10   6   2        119.49        111.29         3.40 o                         
  -9   6   2         65.24         61.54         3.96 o                         
  -8   6   2         27.24         42.06         3.24 o                         
  -7   6   2       1129.14        985.09         8.70 o                         
  -6   6   2       1693.57       1591.42        21.83 o                         
  -5   6   2        680.04        746.49        27.01 o                         
  -4   6   2        369.07        331.89         9.66 o                         
  -3   6   2      16289.34      15558.20        79.75 o                         
  -2   6   2         37.15         43.75         4.47 o                         
  -1   6   2       1592.91       1370.83        41.66 o                         
   0   6   2         63.04        110.57         3.92 o                         
   1   6   2       3015.54       2474.50        40.81 o                         
   2   6   2       1636.62       1464.94        11.95 o                         
   3   6   2        337.53        250.56         5.11 o                         
   4   6   2       1779.37       1775.94        69.45 o                         
   5   6   2      17765.95      14903.79       283.63 o                         
   6   6   2       1232.39       1220.88        25.48 o                         
   7   6   2         15.97         20.82         3.32 o                         
   8   6   2         44.19         71.33         4.21 o                         
   9   6   2         76.47         83.24         3.65 o                         
  10   6   2         90.24         79.15         4.50 o                         
  11   6   2       1108.23       1133.81        42.23 o                         
  12   6   2        162.59        156.67         6.26 o                         
  13   6   2         12.89         10.87         2.20 o                         
  14   6   2         54.40         52.07         3.92 o                         
 -11   7   2        440.95        429.57        15.83 o                         
 -10   7   2        193.35        207.10         7.37 o                         
  -9   7   2        164.60        179.31         7.23 o                         
  -8   7   2          8.86         14.09         3.01 o                         
  -7   7   2        116.70         94.21         3.54 o                         
  -6   7   2        132.54        131.69         6.28 o                         
  -5   7   2         82.82         93.50         3.21 o                         
  -4   7   2        555.94        568.44        14.93 o                         
  -3   7   2        350.24        326.88         6.29 o                         
  -2   7   2       8954.75       7130.42       393.94 o                         
  -1   7   2        206.32        264.09         5.19 o                         
   0   7   2        176.19        148.35         4.04 o                         
   1   7   2         58.93         65.01         4.12 o                         
   2   7   2       1561.98       1687.50        12.53 o                         
   3   7   2       1196.62       1009.70         7.37 o                         
   4   7   2       4562.57       4662.21        51.22 o                         
   5   7   2        219.61        208.67         5.49 o                         
   6   7   2        145.52        139.63         4.56 o                         
   7   7   2        260.76        236.85         4.96 o                         
   8   7   2          0.30          5.20         3.34 o                         
   9   7   2         31.73         28.19         3.52 o                         
  10   7   2        123.98        133.57         3.56 o                         
  11   7   2        273.93        211.50         4.57 o                         
  12   7   2         99.99        111.99         2.96 o                         
  13   7   2          2.26          7.88         2.40 o                         
  14   7   2        162.29        159.98         5.77 o                         
 -11   8   2        129.61        105.86         5.13 o                         
 -10   8   2          0.09         12.12         3.23 o                         
  -9   8   2         24.68         22.85         2.78 o                         
  -8   8   2        359.77        364.08        11.60 o                         
  -7   8   2          0.91          5.80         2.80 o                         
  -6   8   2        749.53        768.34         6.70 o                         
  -5   8   2       1497.13       1576.36        33.09 o                         
  -4   8   2        203.41        247.63         6.51 o                         
  -3   8   2        299.79        339.94         4.18 o                         
  -2   8   2         39.94         68.21         7.00 o                         
  -1   8   2       5217.03       5583.34       115.17 o                         
   0   8   2        224.18        179.16         4.21 o                         
   1   8   2        104.92        148.41         4.61 o                         
   2   8   2        382.43        336.94         8.14 o                         
   3   8   2        333.84        298.49         5.21 o                         
   4   8   2         26.89         13.35         4.31 o                         
   5   8   2       2233.04       2094.69        29.88 o                         
   6   8   2        237.93        257.82         4.22 o                         
   7   8   2       4089.28       4226.64        33.37 o                         
   8   8   2       1416.46       1439.00        21.47 o                         
   9   8   2        128.76        136.86         3.40 o                         
  10   8   2         97.11         89.01         4.61 o                         
  11   8   2        484.47        544.24         6.20 o                         
  12   8   2         15.01         16.80         2.99 o                         
  13   8   2        224.48        227.77        10.00 o                         
  14   8   2         92.73         99.18         4.33 o                         
 -10   9   2         52.73         38.95         3.16 o                         
  -9   9   2        124.83        104.57         7.31 o                         
  -8   9   2          0.32          6.24         2.59 o                         
  -7   9   2         31.73         30.92         3.19 o                         
  -6   9   2         34.18         38.36         3.04 o                         
  -5   9   2       3025.03       2902.73        84.32 o                         
  -4   9   2        835.34        827.36        15.67 o                         
  -3   9   2        137.68        122.04         3.95 o                         
  -2   9   2       2975.10       3058.76        81.46 o                         
  -1   9   2         80.31         66.18         4.47 o                         
   0   9   2       2169.76       2018.83        25.40 o                         
   1   9   2        368.40        409.56         6.21 o                         
   2   9   2         53.92         34.75         4.37 o                         
   3   9   2       1046.78       1005.58         8.43 o                         
   4   9   2       2400.84       2483.56        13.82 o                         
   5   9   2         21.02         21.77         3.53 o                         
   6   9   2        804.55        852.91        22.50 o                         
   7   9   2        176.78        187.68         4.16 o                         
   8   9   2        480.94        466.99        14.24 o                         
   9   9   2         47.58         43.46         3.19 o                         
  10   9   2          0.18          2.26         2.86 o                         
  11   9   2        718.65        801.93        28.48 o                         
  12   9   2         40.42         40.33         2.83 o                         
  13   9   2          5.24          5.09         2.67 o                         
 -10  10   2        205.42        145.56        11.27 o                         
  -9  10   2         94.59         81.08         3.62 o                         
  -8  10   2        234.83        243.57         6.32 o                         
  -7  10   2        285.27        326.02         7.27 o                         
  -6  10   2        558.22        595.84        10.17 o                         
  -5  10   2       2366.55       2342.25        64.21 o                         
  -4  10   2         57.78         51.43         3.86 o                         
  -3  10   2        957.66       1006.02        25.94 o                         
  -2  10   2       2128.47       2208.47        15.28 o                         
  -1  10   2         39.71         43.66         3.59 o                         
   0  10   2        522.06        518.46         7.61 o                         
   1  10   2         53.67         50.13         3.46 o                         
   2  10   2        814.87        722.81         7.12 o                         
   3  10   2       5065.69       5251.39       141.53 o                         
   4  10   2       1273.74       1365.71        39.35 o                         
   5  10   2         88.19         78.08         4.81 o                         
   6  10   2        133.17        141.79         5.74 o                         
   7  10   2        487.34        591.87         5.13 o                         
   8  10   2         19.22         12.66         4.14 o                         
   9  10   2        766.45        894.24         7.69 o                         
  10  10   2        518.23        523.65        14.14 o                         
  11  10   2        425.56        456.83        11.09 o                         
  12  10   2         17.69         22.50         2.39 o                         
  13  10   2        126.20        126.08         2.99 o                         
  -9  11   2        184.03        161.35         3.37 o                         
  -8  11   2        192.01        164.84         3.54 o                         
  -7  11   2         38.55         33.74         2.95 o                         
  -6  11   2         49.74         56.26         3.13 o                         
  -5  11   2        432.12        439.60         7.32 o                         
  -4  11   2          0.23          5.95         3.27 o                         
  -3  11   2         71.48         87.87         3.79 o                         
  -2  11   2       1511.24       1620.39        25.60 o                         
  -1  11   2       3487.86       3396.92        56.65 o                         
   0  11   2        143.05        125.16         3.48 o                         
   1  11   2         88.24         82.82         3.48 o                         
   2  11   2       2996.45       2854.81        23.66 o                         
   3  11   2          9.09          5.86         3.70 o                         
   4  11   2        867.94        904.23        16.02 o                         
   5  11   2        271.14        324.34         6.79 o                         
   6  11   2          3.77          5.10         3.37 o                         
   7  11   2        361.02        396.23         4.63 o                         
   8  11   2       1489.94       1508.08        33.67 o                         
   9  11   2        111.47         92.17         5.74 o                         
  10  11   2         37.46         44.67         3.09 o                         
  11  11   2        179.97        232.57         3.76 o                         
  12  11   2         26.52         22.03         2.94 o                         
  13  11   2         71.70         73.87         3.80 o                         
  -8  12   2         26.32         25.15         3.07 o                         
  -7  12   2         16.56         12.93         2.68 o                         
  -6  12   2         85.88         73.06         3.43 o                         
  -5  12   2         27.52         27.12         3.59 o                         
  -4  12   2          3.68          5.94         2.87 o                         
  -3  12   2       1231.17       1360.94        11.48 o                         
  -2  12   2        194.37        225.80         4.77 o                         
  -1  12   2        209.88        205.10         6.37 o                         
   0  12   2        582.21        655.73         9.61 o                         
   1  12   2        160.78        155.94         4.57 o                         
   2  12   2          6.39         28.92         4.11 o                         
   3  12   2       3700.21       3537.85       114.68 o                         
   4  12   2       2162.28       2353.14        23.59 o                         
   5  12   2        690.55        639.17        11.72 o                         
   6  12   2        173.21        150.06         4.05 o                         
   7  12   2       1069.91       1177.27        42.15 o                         
   8  12   2        600.00        629.06         8.20 o                         
   9  12   2        133.30        150.55         4.12 o                         
  10  12   2         18.41         23.90         2.98 o                         
  11  12   2         30.91         25.95         2.78 o                         
  12  12   2         58.68         56.66         2.88 o                         
  -8  13   2         26.06         17.99         3.05 o                         
  -7  13   2        347.77        328.83        19.31 o                         
  -6  13   2        410.49        342.37        10.47 o                         
  -5  13   2          8.28         14.98         3.72 o                         
  -4  13   2          7.31         10.92         2.94 o                         
  -3  13   2        847.55        908.80         6.11 o                         
  -2  13   2          0.26          1.44         3.31 o                         
  -1  13   2          5.31          7.60         4.19 o                         
   0  13   2        254.53        290.64         4.08 o                         
   1  13   2       1426.85       1604.55        14.47 o                         
   2  13   2          7.52          4.44         3.29 o                         
   3  13   2        589.03        584.56         5.27 o                         
   4  13   2        220.31        201.95         4.31 o                         
   5  13   2          2.85          7.38         3.13 o                         
   6  13   2        794.73        723.98        32.23 o                         
   7  13   2        395.98        380.36        11.70 o                         
   8  13   2        570.02        582.05        20.47 o                         
   9  13   2        540.40        627.09        25.33 o                         
  10  13   2         30.21         35.01         3.04 o                         
  11  13   2        274.64        310.92         4.61 o                         
  12  13   2         93.20         85.12         3.63 o                         
  -7  14   2         63.73         43.06         3.08 o                         
  -6  14   2         81.23         68.43         3.27 o                         
  -5  14   2        225.18        209.29        15.30 o                         
  -4  14   2        617.04        586.42        39.57 o                         
  -3  14   2        374.65        417.26         5.25 o                         
  -2  14   2        106.16        101.26         4.20 o                         
  -1  14   2          7.42         14.65         3.27 o                         
   0  14   2       1635.07       1638.94         9.08 o                         
   1  14   2        773.17        892.99         7.01 o                         
   2  14   2        104.63        129.87         3.51 o                         
   3  14   2        156.48        114.45         4.43 o                         
   4  14   2        406.87        388.82         5.06 o                         
   5  14   2         18.05         16.79         3.20 o                         
   6  14   2       1126.80       1151.20        28.09 o                         
   7  14   2         74.80         67.63         3.14 o                         
   8  14   2        375.07        371.82        23.20 o                         
   9  14   2          0.14         -0.20         3.42 o                         
  10  14   2          0.81          2.94         2.97 o                         
  11  14   2          0.09          3.60         2.94 o                         
  12  14   2         38.27         43.54        11.95 o                         
  -6  15   2         36.37         33.92         3.59 o                         
  -5  15   2         51.28         58.68         4.09 o                         
  -4  15   2          5.17          9.29         3.00 o                         
  -3  15   2         43.08         41.90         3.79 o                         
  -2  15   2        184.43        215.77         5.67 o                         
  -1  15   2         29.36         21.90         3.17 o                         
   0  15   2          0.37          9.55         4.51 o                         
   1  15   2          2.37          6.60         3.15 o                         
   2  15   2         51.69         55.84         3.35 o                         
   3  15   2         87.43         93.45         4.64 o                         
   4  15   2        382.24        434.47        16.13 o                         
   5  15   2         16.13         29.91         3.36 o                         
   6  15   2          7.26          3.31         3.61 o                         
   7  15   2        197.83        213.96         4.18 o                         
   8  15   2         26.95         33.61         2.85 o                         
   9  15   2         91.06         81.28         3.68 o                         
  10  15   2        110.70        105.09         4.58 o                         
  11  15   2        188.84        168.77         3.82 o                         
  -5  16   2          4.37          9.50         2.98 o                         
  -4  16   2        148.06        153.84         4.76 o                         
  -3  16   2          1.79         17.53         4.06 o                         
  -2  16   2          0.74          1.31         3.05 o                         
  -1  16   2        334.90        369.82         7.01 o                         
   0  16   2        123.94        135.85         3.60 o                         
   1  16   2         71.67         88.74         4.20 o                         
   2  16   2        330.48        319.58         4.63 o                         
   3  16   2        209.12        217.06         9.22 o                         
   4  16   2        392.53        369.77         6.16 o                         
   5  16   2         28.53         22.66         4.31 o                         
   6  16   2        226.03        233.15         8.32 o                         
   7  16   2          0.06         -1.35         2.87 o                         
   8  16   2         78.92         79.82         5.02 o                         
   9  16   2        301.94        270.31         7.29 o                         
  10  16   2         62.93         62.36         3.60 o                         
  -4  17   2         36.93         26.15         3.57 o                         
  -3  17   2         24.12         15.37         2.71 o                         
  -2  17   2          3.11          7.47         3.02 o                         
  -1  17   2         18.71         24.78         3.64 o                         
   0  17   2        122.31        147.53         4.66 o                         
   1  17   2        182.71        187.42         6.08 o                         
   2  17   2        165.69        179.02         8.20 o                         
   3  17   2          2.47          9.05         3.33 o                         
   4  17   2         25.40         29.48         2.87 o                         
   5  17   2         27.20         30.58         3.80 o                         
   6  17   2        138.90        148.31        10.51 o                         
   7  17   2        460.64        328.83        12.88 o                         
   8  17   2        279.10        214.27         9.14 o                         
   9  17   2          3.14          6.48         2.48 o                         
  -2  18   2        238.02        214.30         5.56 o                         
  -1  18   2        128.83        139.73         4.37 o                         
   0  18   2          1.81          3.61         4.80 o                         
   1  18   2        114.59        134.46         4.69 o                         
   2  18   2          0.12          3.60         3.97 o                         
   3  18   2         37.54         37.78         3.03 o                         
   4  18   2        131.65        107.44         5.45 o                         
   5  18   2        176.51        195.16         6.37 o                         
   6  18   2         40.30         35.99         4.87 o                         
   7  18   2         45.18         34.36         3.82 o                         
   8  18   2         18.78         13.46         3.22 o                         
   0  19   2        165.17        180.28         4.03 o                         
   1  19   2          6.97          8.19         4.02 o                         
   2  19   2         53.52         53.96         2.96 o                         
   3  19   2         60.54         76.70         3.81 o                         
   4  19   2        106.40        130.70         4.95 o                         
   5  19   2        139.09        140.09        20.73 o                         
   6  19   2          4.55         11.39         2.68 o                         
  -5 -19   3        165.19        162.23        12.23 o                         
  -4 -19   3        170.85        131.09        17.54 o                         
  -3 -19   3         47.19         47.83         3.40 o                         
  -2 -19   3          8.13          5.47         2.96 o                         
  -1 -19   3         44.47         55.27         4.00 o                         
   0 -19   3         41.11         50.62         3.63 o                         
   1 -19   3         10.82         11.32         2.83 o                         
  -7 -18   3          2.28          7.55         2.57 o                         
  -6 -18   3         37.40         33.98         3.01 o                         
  -5 -18   3         55.67         61.11         3.82 o                         
  -4 -18   3         24.66         32.44         3.14 o                         
  -3 -18   3         12.04         14.46         4.50 o                         
  -2 -18   3        139.60        150.71        14.31 o                         
  -1 -18   3          3.58         11.21         3.71 o                         
   0 -18   3        226.18        253.33         7.57 o                         
   1 -18   3        496.16        542.30         6.85 o                         
   2 -18   3        110.82         98.35         3.47 o                         
   3 -18   3        204.38        224.36         6.24 o                         
  -8 -17   3          2.79          2.69         3.64 o                         
  -7 -17   3        172.65        136.13         5.92 o                         
  -6 -17   3         75.20         77.41         4.40 o                         
  -5 -17   3         16.63         21.85         3.44 o                         
  -4 -17   3         35.80         46.59         2.92 o                         
  -3 -17   3          2.27         10.07         3.00 o                         
  -2 -17   3          7.28          1.51         3.43 o                         
  -1 -17   3          0.12          7.01         3.31 o                         
   0 -17   3        273.74        312.49         5.36 o                         
   1 -17   3         25.01         39.10         3.37 o                         
   2 -17   3        203.48        173.65         5.86 o                         
   3 -17   3        506.20        441.17        28.39 o                         
   4 -17   3        135.34        132.88        10.21 o                         
   5 -17   3        201.84        153.92        16.91 o                         
  -9 -16   3         11.60         10.35         2.94 o                         
  -8 -16   3          6.54          5.80         3.15 o                         
  -7 -16   3         35.83         41.28         5.36 o                         
  -6 -16   3         50.26         47.92         5.88 o                         
  -5 -16   3        894.15        723.17        13.83 o                         
  -4 -16   3         34.57         42.09         3.82 o                         
  -3 -16   3        577.89        459.66        17.23 o                         
  -2 -16   3         69.12         73.08         3.98 o                         
  -1 -16   3        289.82        302.92         6.38 o                         
   0 -16   3        370.13        390.80         4.27 o                         
   1 -16   3         26.86         47.89         3.38 o                         
   2 -16   3        187.46        197.04         4.07 o                         
   3 -16   3         33.56         32.89         3.53 o                         
   4 -16   3         60.50         81.95         4.55 o                         
   5 -16   3        586.17        594.41        32.91 o                         
   6 -16   3        240.49        169.00        21.64 o                         
 -10 -15   3         41.70         46.02         5.23 o                         
  -9 -15   3         18.63         31.24         3.62 o                         
  -8 -15   3        316.00        361.89        15.89 o                         
  -7 -15   3        995.53        885.49        62.96 o                         
  -6 -15   3          4.92          7.29         3.33 o                         
  -5 -15   3         13.93         19.80         4.62 o                         
  -4 -15   3          2.23          6.68         3.72 o                         
  -3 -15   3          0.90         10.87         3.14 o                         
  -2 -15   3        546.81        549.16        16.28 o                         
  -1 -15   3         16.39         20.10         3.72 o                         
   0 -15   3          8.79          9.15         2.95 o                         
   1 -15   3         64.37         72.41         3.74 o                         
   2 -15   3          3.22          6.88         3.74 o                         
   3 -15   3          0.00          6.05         3.32 o                         
   4 -15   3        122.11        128.68         4.23 o                         
   5 -15   3         70.66         56.76         5.43 o                         
   6 -15   3        541.78        463.60        52.54 o                         
   7 -15   3         35.84         35.71         4.19 o                         
 -10 -14   3        169.67        147.22         5.14 o                         
  -9 -14   3         98.90         84.60         4.88 o                         
  -8 -14   3          0.01          2.93         3.77 o                         
  -7 -14   3          1.58          5.03         3.27 o                         
  -6 -14   3         51.50         36.59         3.82 o                         
  -5 -14   3        113.81         88.77         4.84 o                         
  -4 -14   3        619.38        527.65        24.71 o                         
  -3 -14   3          6.85          6.14         3.68 o                         
  -2 -14   3         21.92         32.23         3.47 o                         
  -1 -14   3        327.80        356.75         4.83 o                         
   0 -14   3         11.95         19.46         2.91 o                         
   1 -14   3         60.20         70.30         4.07 o                         
   2 -14   3        221.65        199.96        14.37 o                         
   3 -14   3       1229.49       1237.28        28.19 o                         
   4 -14   3        546.15        619.10        10.14 o                         
   5 -14   3        314.81        336.59         8.78 o                         
   6 -14   3         24.36         22.96         3.55 o                         
   7 -14   3         44.34         42.37         6.01 o                         
   8 -14   3         19.39         14.88         3.44 o                         
 -11 -13   3         48.18         39.11         3.88 o                         
 -10 -13   3        158.54        143.68         4.22 o                         
  -9 -13   3         21.00         24.23         3.21 o                         
  -8 -13   3        359.61        344.34        14.16 o                         
  -7 -13   3         72.52         76.46         5.67 o                         
  -6 -13   3        695.28        663.36        27.77 o                         
  -5 -13   3       2036.19       2012.15        84.62 o                         
  -4 -13   3       1368.45       1134.41        33.09 o                         
  -3 -13   3        284.14        260.15         4.50 o                         
  -2 -13   3         31.28         31.32         3.34 o                         
  -1 -13   3        879.47        972.49        18.52 o                         
   0 -13   3         81.85         81.19         3.56 o                         
   1 -13   3          8.61         15.05         3.25 o                         
   2 -13   3        199.75        193.41         3.93 o                         
   3 -13   3         93.27         87.93         5.43 o                         
   4 -13   3         72.70         79.20         4.33 o                         
   5 -13   3        552.57        552.87        17.30 o                         
   6 -13   3        380.11        420.00        10.14 o                         
   7 -13   3         78.11         70.29         3.57 o                         
   8 -13   3         18.48         15.44         3.38 o                         
   9 -13   3         51.16         40.62         3.36 o                         
 -11 -12   3          5.36         10.64         3.55 o                         
 -10 -12   3         10.63          6.36         3.16 o                         
  -9 -12   3         22.81         28.93         3.86 o                         
  -8 -12   3          1.82          3.61         3.23 o                         
  -7 -12   3         11.00         19.11         3.29 o                         
  -6 -12   3         99.65         93.17         3.44 o                         
  -5 -12   3       1862.02       2040.77        35.15 o                         
  -4 -12   3        292.81        274.39         6.22 o                         
  -3 -12   3         68.21         79.24         3.69 o                         
  -2 -12   3       1218.22       1089.08        25.50 o                         
  -1 -12   3         80.47         73.61         5.07 o                         
   0 -12   3         70.42         56.84         3.76 o                         
   1 -12   3         62.82         50.58         3.98 o                         
   2 -12   3          2.48          2.11         4.37 o                         
   3 -12   3       1395.90       1403.05        10.16 o                         
   4 -12   3       2103.76       2321.20         6.53 o                         
   5 -12   3       1308.96       1206.25        71.13 o                         
   6 -12   3          1.89          0.48         3.19 o                         
   7 -12   3         98.81         85.68         3.79 o                         
   8 -12   3        138.64        133.90         4.80 o                         
   9 -12   3          0.71          3.14         2.55 o                         
 -12 -11   3         36.35         38.46         3.74 o                         
 -11 -11   3         12.30         10.56         3.37 o                         
 -10 -11   3        388.32        411.42        16.87 o                         
  -9 -11   3         28.62         44.50         3.70 o                         
  -8 -11   3       1088.05       1105.84        23.73 o                         
  -7 -11   3        494.41        480.45         9.95 o                         
  -6 -11   3         92.99         84.37         3.11 o                         
  -5 -11   3        609.79        538.60        10.18 o                         
  -4 -11   3        638.64        574.72        21.32 o                         
  -3 -11   3       1231.35       1269.39        43.44 o                         
  -2 -11   3        436.78        411.40         6.79 o                         
  -1 -11   3       4840.45       5058.57        76.85 o                         
   0 -11   3        511.13        579.20        20.17 o                         
   1 -11   3        776.32        855.92        19.46 o                         
   2 -11   3        266.13        242.84         9.35 o                         
   3 -11   3          7.35          4.35         4.00 o                         
   4 -11   3       1247.48       1266.76        14.55 o                         
   5 -11   3        223.63        213.97         7.89 o                         
   6 -11   3        160.34        164.74         5.44 o                         
   7 -11   3        683.81        680.98        25.56 o                         
   8 -11   3         53.41         42.35         3.10 o                         
   9 -11   3         18.39         19.53         2.84 o                         
  10 -11   3         50.32         44.65         3.02 o                         
 -12 -10   3         31.63         34.82         4.14 o                         
 -11 -10   3        426.37        484.34        13.66 o                         
 -10 -10   3        194.68        144.94        11.55 o                         
  -9 -10   3         18.00         24.56         3.54 o                         
  -8 -10   3         94.54         73.95         3.87 o                         
  -7 -10   3        644.06        714.63         9.66 o                         
  -6 -10   3         93.65         95.58         3.97 o                         
  -5 -10   3        333.85        354.57         4.51 o                         
  -4 -10   3          6.18          7.86         3.78 o                         
  -3 -10   3          0.78          3.44         3.24 o                         
  -2 -10   3       1650.93       1500.53        23.76 o                         
  -1 -10   3       2179.83       2238.77        45.05 o                         
   0 -10   3         24.45         23.57         3.47 o                         
   1 -10   3          1.12          9.40         3.90 o                         
   2 -10   3          0.68          8.28         3.86 o                         
   3 -10   3        519.58        520.08        14.21 o                         
   4 -10   3        577.76        622.01         9.12 o                         
   5 -10   3        452.96        569.38        16.60 o                         
   6 -10   3        839.26        831.27        11.89 o                         
   7 -10   3         32.54         33.39         2.89 o                         
   8 -10   3        241.53        250.57         5.37 o                         
   9 -10   3        110.24         94.02         3.68 o                         
  10 -10   3         38.24         34.52         3.20 o                         
  11 -10   3         54.32         35.96         3.88 o                         
 -12  -9   3        122.90         95.32         4.57 o                         
 -11  -9   3        335.34        283.57         8.86 o                         
 -10  -9   3        350.92        394.94        20.03 o                         
  -9  -9   3        148.72        187.45        11.57 o                         
  -8  -9   3         24.01         20.80         2.77 o                         
  -7  -9   3        133.00        123.60         3.20 o                         
  -6  -9   3       3206.77       3601.33       111.56 o                         
  -5  -9   3       4132.28       4314.54        51.18 o                         
  -4  -9   3         28.92         25.29         3.27 o                         
  -3  -9   3        191.07        219.65         4.68 o                         
  -2  -9   3        332.79        283.79         4.92 o                         
  -1  -9   3          0.00         10.10         4.10 o                         
   0  -9   3         18.74         40.32         3.89 o                         
   1  -9   3       2629.67       2433.81        12.96 o                         
   2  -9   3       2907.20       2728.59        82.75 o                         
   3  -9   3         74.01         87.08         4.91 o                         
   4  -9   3       3588.39       3686.45        28.19 o                         
   5  -9   3        142.77        139.42         3.61 o                         
   6  -9   3        254.92        258.30         5.66 o                         
   7  -9   3        148.37        158.88         6.85 o                         
   8  -9   3        228.56        178.85        12.16 o                         
   9  -9   3        438.70        434.26        25.91 o                         
  10  -9   3          0.06          1.49         2.34 o                         
  11  -9   3         36.80         34.10         2.90 o                         
 -12  -8   3         24.20         24.75         3.78 o                         
 -11  -8   3          0.60          7.40         3.49 o                         
 -10  -8   3         20.35         21.01         3.84 o                         
  -9  -8   3        990.28       1021.46        54.36 o                         
  -8  -8   3        648.77        636.78        15.53 o                         
  -7  -8   3        283.06        253.30         4.55 o                         
  -6  -8   3       1856.16       1878.28        13.08 o                         
  -5  -8   3       1048.20       1093.84        15.47 o                         
  -4  -8   3       1545.05       1573.46        50.68 o                         
  -3  -8   3        713.34        738.67        17.16 o                         
  -2  -8   3        897.37        838.14        19.17 o                         
  -1  -8   3          2.72          6.77         4.39 o                         
   0  -8   3       1702.78       1706.27        16.54 o                         
   1  -8   3        593.87        567.18         7.98 o                         
   2  -8   3       2098.48       2075.40        13.08 o                         
   3  -8   3       1792.62       1697.74        13.78 o                         
   4  -8   3        204.04        191.04         5.69 o                         
   5  -8   3        612.82        737.72        20.42 o                         
   6  -8   3        708.65        725.38         5.83 o                         
   7  -8   3        109.99        120.50         6.34 o                         
   8  -8   3        324.89        300.71        11.03 o                         
   9  -8   3          5.52         17.22         3.58 o                         
  10  -8   3        344.43        312.63        18.86 o                         
  11  -8   3          0.20         10.34         2.52 o                         
  12  -8   3         37.41         -0.20         5.68 o                         
 -13  -7   3        115.85         92.14         5.84 o                         
 -12  -7   3        396.62        416.04        13.96 o                         
 -11  -7   3         71.08         69.94         4.41 o                         
 -10  -7   3          6.22         14.18         3.51 o                         
  -9  -7   3          3.66          7.19         3.58 o                         
  -8  -7   3        368.37        350.46         6.59 o                         
  -7  -7   3        622.60        653.14         4.89 o                         
  -6  -7   3          6.68          6.93         3.33 o                         
  -5  -7   3         31.31         19.40         3.20 o                         
  -4  -7   3       1138.04       1048.84        17.44 o                         
  -3  -7   3       2617.25       2546.25        40.72 o                         
  -2  -7   3       8790.94       7909.36        41.83 o                         
  -1  -7   3        953.83        972.39        16.65 o                         
   0  -7   3       3725.44       3553.60       122.81 o                         
   1  -7   3        149.57        110.50         4.24 o                         
   2  -7   3        634.18        638.11         6.79 o                         
   3  -7   3       5997.67       5902.63        67.77 o                         
   4  -7   3        128.73        150.49         4.81 o                         
   5  -7   3        626.41        650.55         7.67 o                         
   6  -7   3       2935.48       3310.64        29.02 o                         
   7  -7   3        881.30        991.43         9.85 o                         
   8  -7   3        382.61        404.73         9.45 o                         
   9  -7   3        267.96        214.03        12.63 o                         
  10  -7   3         66.81         75.40         3.58 o                         
  11  -7   3        190.54        188.77        10.88 o                         
  12  -7   3         33.51         40.81         2.81 o                         
 -13  -6   3         52.22         43.15         5.39 o                         
 -12  -6   3        176.73        141.81         4.20 o                         
 -11  -6   3          3.89          6.68         3.21 o                         
 -10  -6   3        159.63        175.66         8.77 o                         
  -9  -6   3        260.33        267.47        12.90 o                         
  -8  -6   3       2457.39       2503.57        75.82 o                         
  -7  -6   3        304.10        269.96        12.63 o                         
  -6  -6   3       3088.01       3165.81        43.53 o                         
  -5  -6   3        216.12        221.06         4.19 o                         
  -4  -6   3        522.05        405.35         5.64 o                         
  -3  -6   3         16.54         10.07         3.48 o                         
  -2  -6   3         69.53        100.43         3.85 o                         
  -1  -6   3       1247.26       1106.37        16.43 o                         
   0  -6   3        510.28        565.60        10.46 o                         
   1  -6   3       3923.68       3875.98        68.95 o                         
   2  -6   3       7655.47       7522.03        43.89 o                         
   4  -6   3        996.80       1065.98        11.44 o                         
   5  -6   3       1278.52       1115.52        39.48 o                         
   6  -6   3       4156.04       4395.60        58.29 o                         
   7  -6   3        597.85        502.89        23.21 o                         
   8  -6   3         15.13         19.86         3.27 o                         
   9  -6   3        268.74        257.95        13.08 o                         
  10  -6   3        455.23        454.93         4.16 o                         
  11  -6   3        176.57        184.11         7.61 o                         
  12  -6   3         22.27         18.03         2.93 o                         
 -13  -5   3         41.36         25.95         4.16 o                         
 -12  -5   3         20.45         26.05         3.29 o                         
 -11  -5   3          2.99          6.53         3.24 o                         
 -10  -5   3         15.31         14.89         4.43 o                         
  -9  -5   3        289.52        242.10         7.58 o                         
  -8  -5   3         78.82         88.49         3.27 o                         
  -7  -5   3        282.24        286.34        11.10 o                         
  -6  -5   3        290.62        299.19         4.76 o                         
  -5  -5   3      11941.02      11120.61      2382.02 o                         
  -4  -5   3       1218.14        953.19        13.14 o                         
  -3  -5   3       3771.20       3209.17        77.32 o                         
  -2  -5   3        194.56        122.51         5.09 o                         
  -1  -5   3       3169.02       2816.71        24.00 o                         
   0  -5   3       2049.05       1776.48         9.46 o                         
   1  -5   3       2764.90       2710.28        22.28 o                         
   2  -5   3       1639.75       1544.00        11.24 o                         
   3  -5   3       5806.41       5424.20        24.59 o                         
   4  -5   3        277.11        205.68         4.50 o                         
   5  -5   3        250.88        297.75         5.90 o                         
   6  -5   3       2817.05       2897.80        21.57 o                         
   7  -5   3         13.02         22.40         5.89 o                         
   8  -5   3        147.69        124.51         3.81 o                         
   9  -5   3       1336.95       1490.51        15.02 o                         
  10  -5   3         24.39         24.44         2.82 o                         
  11  -5   3         32.43         41.25         3.19 o                         
  12  -5   3        118.81        126.23         3.16 o                         
  13  -5   3          3.29          5.32         2.38 o                         
 -13  -4   3         13.02         12.71         3.17 o                         
 -12  -4   3        267.78        279.22         5.20 o                         
 -11  -4   3         38.43         30.01         3.38 o                         
 -10  -4   3         75.12         68.47         3.43 o                         
  -9  -4   3         71.13         73.99         3.62 o                         
  -8  -4   3        724.65        796.10        18.54 o                         
  -7  -4   3         82.95         83.75         3.54 o                         
  -6  -4   3       2445.25       2378.35        49.64 o                         
  -5  -4   3      10796.54       8846.77       320.57 o                         
  -4  -4   3      17843.05      13997.40        29.98 o                         
  -3  -4   3         20.16         42.86         3.67 o                         
  -2  -4   3       3380.70       3750.61        23.10 o                         
  -1  -4   3        548.39        545.35         5.78 o                         
   0  -4   3       3063.40       2994.89        12.75 o                         
   3  -4   3         86.11         80.61         4.66 o                         
   4  -4   3       2604.62       2640.33        30.19 o                         
   5  -4   3         19.49         24.67         4.51 o                         
   6  -4   3       2923.81       2954.75        31.09 o                         
   7  -4   3        243.73        253.75         9.99 o                         
   8  -4   3         66.82         73.83         3.27 o                         
   9  -4   3         34.88         33.92         3.33 o                         
  10  -4   3        214.91        218.90         7.39 o                         
  11  -4   3         46.64         42.55         2.68 o                         
  12  -4   3         65.72         81.60         3.20 o                         
  13  -4   3         82.91         72.65         6.98 o                         
 -13  -3   3        239.07        240.58         7.04 o                         
 -12  -3   3         71.18         93.64         3.35 o                         
 -11  -3   3         26.78         34.58         3.46 o                         
 -10  -3   3          2.41          8.83         3.10 o                         
  -9  -3   3        235.36        269.35        12.70 o                         
  -8  -3   3        684.64        690.94        28.37 o                         
  -7  -3   3       5134.12       5083.61       124.24 o                         
  -6  -3   3        624.95        626.13        11.66 o                         
  -5  -3   3       1573.18       1592.62        28.99 o                         
  -4  -3   3       2418.19       2339.16        64.73 o                         
  -3  -3   3         73.48         45.97         3.89 o                         
  -2  -3   3       1748.85       1692.45        12.16 o                         
  -1  -3   3       3494.07       2700.06       104.71 o                         
   0  -3   3        548.68        462.05        11.46 o                         
   1  -3   3         73.31        126.37         6.59 o                         
   2  -3   3       3886.82       4202.71        43.49 o                         
   3  -3   3       9846.70       8556.32       364.06 o                         
   4  -3   3       2927.89       2879.66        52.32 o                         
   5  -3   3      15058.75      10533.85        21.16 o                         
   6  -3   3       8905.25       8515.62       327.17 o                         
   7  -3   3         92.66         85.48         3.59 o                         
   8  -3   3        180.00        175.93         4.85 o                         
   9  -3   3        705.50        715.33         7.47 o                         
  10  -3   3         22.23         24.81         2.81 o                         
  11  -3   3        613.42        694.65        24.60 o                         
  12  -3   3          0.09          2.11         2.72 o                         
  13  -3   3        305.06        323.78        22.68 o                         
 -13  -2   3         38.34         44.78         3.59 o                         
 -12  -2   3         77.91         75.09         3.62 o                         
 -11  -2   3          5.74          7.57         4.00 o                         
 -10  -2   3        337.31        380.39         5.83 o                         
  -9  -2   3         38.66         35.17         3.30 o                         
  -8  -2   3        409.01        410.39         4.58 o                         
  -7  -2   3        205.08        178.66         4.53 o                         
  -6  -2   3        162.50        138.78         4.32 o                         
  -5  -2   3       5540.30       4791.80        54.53 o                         
  -4  -2   3       4451.69       4744.55        32.92 o                         
  -3  -2   3       1708.06       1611.62        18.61 o                         
  -2  -2   3        104.97        184.95         5.98 o                         
  -1  -2   3        449.45        345.75         7.81 o                         
   0  -2   3       2716.26       2764.95        19.21 o                         
   1  -2   3        317.68        287.16         6.36 o                         
   2  -2   3        588.89        609.79         8.05 o                         
   3  -2   3        484.25        394.23        10.83 o                         
   4  -2   3      13762.10      12186.84       169.20 o                         
   5  -2   3       3458.85       3561.33        74.99 o                         
   6  -2   3       2685.69       2537.65       125.03 o                         
   7  -2   3        564.74        589.43        14.14 o                         
   8  -2   3         11.27         18.83         2.98 o                         
   9  -2   3          1.29          8.35         2.86 o                         
  10  -2   3       1167.74       1247.88        30.99 o                         
  11  -2   3        913.84        920.17        58.60 o                         
  12  -2   3         23.35         28.33         3.04 o                         
  13  -2   3        182.75        178.68         5.92 o                         
 -13  -1   3        169.44        160.56         4.84 o                         
 -12  -1   3         78.28         83.47         3.55 o                         
 -11  -1   3        207.30        258.10         4.36 o                         
 -10  -1   3         71.27         66.85         4.66 o                         
  -9  -1   3         34.53         37.76         4.33 o                         
  -8  -1   3        261.53        247.50        12.63 o                         
  -7  -1   3         46.96         57.31         2.77 o                         
  -6  -1   3       3623.76       3436.05        91.22 o                         
  -5  -1   3        296.65        252.85         7.01 o                         
  -4  -1   3       3835.51       3844.85        50.25 o                         
  -3  -1   3       2926.13       3000.75        64.97 o                         
  -2  -1   3      17585.61      15587.68        39.19 o                         
  -1  -1   3       6678.22       7169.77        19.54 o                         
   0  -1   3       8932.06       8116.82       436.17 o                         
   1  -1   3       7153.64       7075.77       455.69 o                         
   2  -1   3       1608.10       1457.89        42.52 o                         
   3  -1   3         80.97         94.51         4.85 o                         
   4  -1   3      12141.87      10402.18        28.22 o                         
   5  -1   3        867.32        787.13        15.05 o                         
   6  -1   3       4439.43       4224.75       106.35 o                         
   7  -1   3        151.03        160.17         4.43 o                         
   8  -1   3        275.26        276.11         3.79 o                         
   9  -1   3        967.68        948.84        16.66 o                         
  10  -1   3        150.28        125.11         3.92 o                         
  11  -1   3       1279.64       1208.20        33.63 o                         
  12  -1   3        415.43        373.06        28.49 o                         
  13  -1   3          9.29          4.90         3.11 o                         
  14  -1   3        263.34        237.84         6.89 o                         
 -13   0   3         85.43         75.70         3.16 o                         
 -12   0   3        355.59        342.11         9.39 o                         
 -11   0   3         51.26         51.42         3.21 o                         
 -10   0   3         64.79         66.76         4.04 o                         
  -9   0   3          3.71          8.73         3.45 o                         
  -8   0   3         93.76        108.04         3.80 o                         
  -7   0   3          0.51         20.04         3.35 o                         
  -6   0   3        997.79       1033.50         7.05 o                         
  -5   0   3        388.11        295.61         7.54 o                         
  -4   0   3          0.05          9.09         3.31 o                         
  -3   0   3       2393.77       2261.51        75.09 o                         
  -2   0   3       2160.36       2119.98        36.67 o                         
  -1   0   3       8558.00       9335.63       205.06 o                         
   0   0   3         98.97        120.08         5.55 o                         
   1   0   3       9629.50       8729.21       297.08 o                         
   2   0   3        388.54        454.75        12.72 o                         
   3   0   3       3028.48       3232.07        26.95 o                         
   4   0   3       2869.96       2500.51        43.77 o                         
   5   0   3        625.88        767.65        11.06 o                         
   6   0   3        324.73        338.41         5.45 o                         
   7   0   3        837.09        881.08         9.25 o                         
   8   0   3        284.73        301.89         9.73 o                         
   9   0   3        669.71        642.42         5.50 o                         
  10   0   3        146.20        128.22         3.55 o                         
  11   0   3       1053.36       1034.94        12.67 o                         
  12   0   3          6.40          6.52         2.62 o                         
  13   0   3        183.22        195.01         6.42 o                         
  14   0   3         33.06         34.39         2.93 o                         
 -12   1   3        185.27        199.20         7.15 o                         
 -11   1   3         13.30         17.48         3.09 o                         
 -10   1   3         21.53         16.19         3.13 o                         
  -9   1   3       1237.58       1319.10        65.21 o                         
  -8   1   3       4703.91       5085.73        98.85 o                         
  -7   1   3         94.23        117.69         4.89 o                         
  -6   1   3       1105.31        997.60        13.64 o                         
  -5   1   3      13216.56      12204.48       902.63 o                         
  -4   1   3       6962.15       7060.85        66.26 o                         
  -3   1   3        858.65        857.37         5.75 o                         
  -2   1   3        562.17        710.27        11.69 o                         
   0   1   3        479.14        417.31        12.91 o                         
   1   1   3       5533.30       5422.97       151.32 o                         
   2   1   3        904.15        990.73         7.46 o                         
   3   1   3       2167.74       2070.56        66.63 o                         
   4   1   3       2373.83       1839.32        50.21 o                         
   5   1   3       4178.26       4331.45        85.07 o                         
   6   1   3       4639.86       4270.68        31.95 o                         
   7   1   3         78.98         63.33         4.25 o                         
   8   1   3        170.17        184.93         3.31 o                         
   9   1   3         88.76        115.21         3.76 o                         
  10   1   3        416.77        438.34        17.80 o                         
  11   1   3        118.07        126.85         3.71 o                         
  12   1   3          3.38         16.05         2.77 o                         
  13   1   3          6.45          5.77         2.74 o                         
  14   1   3         91.63         83.54         3.48 o                         
 -12   2   3         31.48         26.22         2.75 o                         
 -11   2   3        545.29        558.58         4.88 o                         
 -10   2   3         24.45         24.86         3.25 o                         
  -9   2   3         67.42         73.74         4.36 o                         
  -8   2   3         17.17         33.76         3.75 o                         
  -7   2   3        164.89        166.25         4.78 o                         
  -6   2   3        483.37        528.03        15.89 o                         
  -5   2   3      14317.31      13911.76        31.35 o                         
  -4   2   3        151.77        103.70         3.26 o                         
  -3   2   3          8.00         17.52         3.66 o                         
  -2   2   3       2414.74       2392.81         9.17 o                         
  -1   2   3       5760.16       6438.04        53.99 o                         
   0   2   3        205.69        315.09         5.81 o                         
   1   2   3       2563.63       2215.70        25.40 o                         
   2   2   3       1556.53       1614.24         8.75 o                         
   3   2   3         63.93         64.55         6.06 o                         
   4   2   3        567.95        696.72         9.82 o                         
   5   2   3        370.30        336.56        12.39 o                         
   6   2   3       3105.54       2975.74        53.00 o                         
   7   2   3       3615.69       3736.46        69.72 o                         
   8   2   3        320.27        295.35         4.53 o                         
   9   2   3          8.79          8.80         2.87 o                         
  10   2   3        289.31        237.33         8.63 o                         
  11   2   3         71.36         67.77         3.03 o                         
  12   2   3         65.31         65.79         4.03 o                         
  13   2   3          2.40          9.03         2.63 o                         
  14   2   3          4.59          8.58         2.48 o                         
 -12   3   3        137.29        127.52         3.35 o                         
 -11   3   3         71.02         60.30         3.23 o                         
 -10   3   3        523.83        514.66        18.97 o                         
  -9   3   3          2.82         10.78         2.99 o                         
  -8   3   3        525.67        528.31        15.67 o                         
  -7   3   3          0.08         12.74         4.23 o                         
  -6   3   3          0.54          3.90         2.94 o                         
  -5   3   3        420.18        398.57        18.68 o                         
  -4   3   3        126.70        149.85         5.51 o                         
  -3   3   3       8966.58       8916.69      1032.64 o                         
  -2   3   3         69.41         81.19         5.29 o                         
  -1   3   3       3896.93       3875.22        23.41 o                         
   0   3   3       9291.31       7927.54       149.02 o                         
   1   3   3       9349.64       9109.76       291.27 o                         
   2   3   3       5518.38       5407.75       111.90 o                         
   3   3   3      19112.68      15855.35        39.78 o                         
   5   3   3       7241.68       6686.27       293.57 o                         
   6   3   3       1856.94       1740.43        48.12 o                         
   7   3   3        556.08        501.51        16.54 o                         
   8   3   3        453.56        477.91         4.53 o                         
   9   3   3          9.81         18.83         2.96 o                         
  10   3   3        787.76        736.42        10.45 o                         
  11   3   3        319.72        330.32        13.96 o                         
  12   3   3        170.10        147.46         4.83 o                         
  13   3   3        219.70        248.87         6.17 o                         
  14   3   3          3.16          2.71         2.51 o                         
 -12   4   3          0.40          0.88         2.46 o                         
 -11   4   3         96.53        110.21         4.18 o                         
 -10   4   3         81.17         60.63         3.89 o                         
  -9   4   3          7.96          5.21         2.74 o                         
  -8   4   3         65.59         70.51         4.27 o                         
  -7   4   3         21.39         19.23         3.55 o                         
  -6   4   3          8.87          7.91         4.34 o                         
  -5   4   3        661.49        619.41        19.48 o                         
  -4   4   3       5685.18       5657.67        52.91 o                         
  -3   4   3          0.17         -3.44         3.44 o                         
  -2   4   3        248.91        228.44         6.40 o                         
  -1   4   3        437.81        436.25         5.57 o                         
   0   4   3       1276.73       1466.45        38.46 o                         
   1   4   3        877.87       1051.77         6.79 o                         
   2   4   3       3384.98       3695.53        76.24 o                         
   4   4   3        148.13        213.33         5.95 o                         
   5   4   3        399.91        342.30        10.76 o                         
   6   4   3        894.13        891.22        22.91 o                         
   7   4   3       1519.18       1556.25        63.66 o                         
   8   4   3        216.01        196.49         4.25 o                         
   9   4   3        447.86        494.49         4.04 o                         
  10   4   3        376.94        385.87         3.73 o                         
  11   4   3         79.14         76.44         3.45 o                         
  12   4   3          4.20          8.75         2.91 o                         
  13   4   3        126.56        110.18         4.30 o                         
  14   4   3          5.16          2.03         2.70 o                         
 -11   5   3        136.23        130.42         4.44 o                         
 -10   5   3         95.23         99.71         4.38 o                         
  -9   5   3        109.88        104.42         3.20 o                         
  -8   5   3        148.72        180.22         5.06 o                         
  -7   5   3         81.41         80.71         4.58 o                         
  -6   5   3       3597.08       4016.06        38.97 o                         
  -5   5   3       2229.22       2453.51        92.05 o                         
  -4   5   3        113.70         85.85         3.84 o                         
  -3   5   3       9108.79       9226.86        89.13 o                         
  -2   5   3       1879.27       1754.78        21.30 o                         
  -1   5   3       1362.73       1198.27        23.68 o                         
   0   5   3          7.48         16.00         3.39 o                         
   3   5   3       2151.61       2012.45        25.57 o                         
   4   5   3       2835.76       3104.95        38.38 o                         
   5   5   3       6438.71       5713.29       285.76 o                         
   6   5   3        120.49        114.20         4.25 o                         
   7   5   3        469.56        467.40         7.01 o                         
   8   5   3        276.27        237.44         6.65 o                         
   9   5   3       2304.23       2284.72        25.37 o                         
  10   5   3          2.16         13.73         2.67 o                         
  11   5   3          0.08          6.42         2.66 o                         
  12   5   3          5.10          9.72         2.46 o                         
  13   5   3        237.53        228.28         7.11 o                         
  14   5   3         30.44         23.09         3.28 o                         
 -11   6   3         71.71         53.23         3.63 o                         
 -10   6   3         30.51         26.08         2.64 o                         
  -9   6   3        154.40        154.06         3.47 o                         
  -8   6   3        217.88        193.68         9.63 o                         
  -7   6   3        941.08        920.51        23.63 o                         
  -6   6   3        151.30        125.43         3.99 o                         
  -5   6   3        274.44        265.69         9.89 o                         
  -4   6   3       1556.66       1518.13         9.62 o                         
  -3   6   3       2854.46       2595.89        61.04 o                         
  -2   6   3        684.32        689.02         5.62 o                         
  -1   6   3        258.15        220.87         4.83 o                         
   0   6   3        563.57        533.71         9.21 o                         
   1   6   3          1.52          3.94         3.67 o                         
   2   6   3       1505.19       1329.21        11.76 o                         
   3   6   3       5337.95       5239.25        80.75 o                         
   4   6   3        924.19       1013.64         7.19 o                         
   5   6   3       3725.24       4034.33        47.01 o                         
   6   6   3       1350.42       1421.52        16.96 o                         
   7   6   3        598.76        530.27         5.08 o                         
   8   6   3       1494.13       1656.43        10.32 o                         
   9   6   3        532.93        512.17         7.33 o                         
  10   6   3         48.70         64.08         2.99 o                         
  11   6   3        407.49        387.05         4.59 o                         
  12   6   3         95.09        100.23         3.08 o                         
  13   6   3         26.40         28.98         3.33 o                         
  14   6   3          6.16          5.97         2.91 o                         
 -11   7   3          5.90          4.42         2.35 o                         
 -10   7   3         65.49         58.00         3.48 o                         
  -9   7   3         44.47         44.24         2.94 o                         
  -8   7   3          5.23         10.32         3.07 o                         
  -7   7   3        228.35        231.70         3.88 o                         
  -6   7   3        369.20        358.59         3.37 o                         
  -5   7   3        776.99        704.78        12.08 o                         
  -4   7   3       1214.65       1125.79        19.80 o                         
  -3   7   3        162.39        186.84         5.01 o                         
  -2   7   3       1345.59       1299.57         7.00 o                         
  -1   7   3        581.50        599.54         8.03 o                         
   0   7   3       2669.70       2544.82        24.21 o                         
   1   7   3        189.15        198.91         5.01 o                         
   2   7   3        167.79        149.59         5.96 o                         
   4   7   3        879.32        903.28         7.92 o                         
   5   7   3        883.04        991.27         7.45 o                         
   6   7   3         22.11         23.32         3.34 o                         
   7   7   3        145.25        154.84         4.22 o                         
   8   7   3        721.43        726.39        18.72 o                         
   9   7   3         16.67         21.02         3.23 o                         
  10   7   3        293.69        287.01        10.94 o                         
  11   7   3       1988.65       2021.73        70.15 o                         
  12   7   3         19.14         29.15         2.65 o                         
  13   7   3          0.24         10.03         2.60 o                         
  14   7   3          6.15         11.30         2.95 o                         
 -10   8   3        706.77        692.28        22.04 o                         
  -9   8   3         85.53         93.65         3.62 o                         
  -8   8   3        103.62        108.67         3.96 o                         
  -7   8   3        148.80        134.69         4.10 o                         
  -6   8   3         31.71         23.51         3.00 o                         
  -5   8   3       4139.71       4193.24        64.46 o                         
  -4   8   3         13.54         22.27         3.80 o                         
  -3   8   3        118.11         95.33         3.56 o                         
  -2   8   3         36.66         40.58         3.09 o                         
  -1   8   3        969.13        926.12        36.45 o                         
   0   8   3        311.64        328.96         6.54 o                         
   1   8   3        366.31        281.21         4.61 o                         
   2   8   3       5589.01       4980.58        49.66 o                         
   3   8   3        339.83        308.66         5.70 o                         
   4   8   3       1704.01       1687.15        40.99 o                         
   5   8   3       3523.66       3661.31        36.67 o                         
   6   8   3       1801.82       1737.29        15.67 o                         
   7   8   3       1523.94       1540.05         5.79 o                         
   8   8   3         22.05         17.36         3.28 o                         
   9   8   3         96.14        100.48         3.52 o                         
  10   8   3        269.38        270.87         4.09 o                         
  11   8   3          5.68          7.56         2.83 o                         
  12   8   3        200.34        210.09         9.16 o                         
  13   8   3         11.12         13.60         2.77 o                         
  14   8   3         95.65         75.03         3.44 o                         
 -10   9   3          0.09         -0.72         2.59 o                         
  -9   9   3         30.72         35.63         2.94 o                         
  -8   9   3         66.40         86.17         4.02 o                         
  -7   9   3        330.81        323.05         5.46 o                         
  -6   9   3        458.43        500.69        12.87 o                         
  -5   9   3       4234.76       4424.02        50.61 o                         
  -4   9   3          8.95          4.41         3.26 o                         
  -3   9   3        110.83        144.95         4.06 o                         
  -2   9   3          4.85         13.60         3.86 o                         
  -1   9   3        544.67        541.07         9.11 o                         
   0   9   3          3.16          0.60         3.75 o                         
   1   9   3        133.01        120.00         3.48 o                         
   2   9   3          5.77          6.38         3.57 o                         
   3   9   3          0.11          5.30         3.37 o                         
   4   9   3       2768.63       2434.38        74.16 o                         
   5   9   3        310.45        383.18         6.63 o                         
   6   9   3        344.69        335.50         4.82 o                         
   7   9   3        286.26        291.41         7.76 o                         
   8   9   3       1462.70       1412.48        34.32 o                         
   9   9   3        256.99        280.05         4.05 o                         
  10   9   3         10.47          9.96         2.90 o                         
  11   9   3        442.26        371.97        12.09 o                         
  12   9   3         26.55         38.83         2.87 o                         
  13   9   3         48.45         46.83         3.08 o                         
  -9  10   3        132.98        128.15         4.39 o                         
  -8  10   3         84.19        119.16         3.94 o                         
  -7  10   3        326.98        374.34         4.95 o                         
  -6  10   3         90.32         86.19         3.13 o                         
  -5  10   3       1814.28       1951.49        27.63 o                         
  -4  10   3       2102.98       2177.02        19.80 o                         
  -3  10   3          0.67          6.93         2.98 o                         
  -2  10   3       6297.65       6444.82       160.50 o                         
  -1  10   3       3188.72       3192.54       112.51 o                         
   0  10   3        389.99        407.58        10.60 o                         
   1  10   3          8.33          6.58         3.01 o                         
   2  10   3         96.21        123.91         3.86 o                         
   3  10   3         43.87         52.54         3.37 o                         
   4  10   3          2.07         -1.76         3.63 o                         
   5  10   3        100.60        116.80         3.77 o                         
   6  10   3       5107.23       4870.39        59.04 o                         
   7  10   3       1177.16       1137.12        11.17 o                         
   8  10   3        317.78        373.73         4.10 o                         
   9  10   3        102.54        116.43         3.43 o                         
  10  10   3          6.72         14.32         4.32 o                         
  11  10   3         28.80         29.72         2.82 o                         
  12  10   3         73.26         88.93         3.06 o                         
  13  10   3        130.11        134.79         6.47 o                         
  -9  11   3        127.78        108.93         4.24 o                         
  -8  11   3        305.53        262.30         8.30 o                         
  -7  11   3        129.59        119.12         3.29 o                         
  -6  11   3        100.82        100.87         2.99 o                         
  -5  11   3         26.39         22.09         2.97 o                         
  -4  11   3         18.51         13.34         3.22 o                         
  -3  11   3         54.88         64.24         2.93 o                         
  -2  11   3        364.01        431.11         6.91 o                         
  -1  11   3        468.77        458.52         5.52 o                         
   0  11   3         48.08         54.05         3.08 o                         
   1  11   3        261.09        278.94         4.79 o                         
   2  11   3        648.02        710.73         5.39 o                         
   3  11   3       1226.12       1298.16        10.97 o                         
   4  11   3       2160.82       2118.99        41.34 o                         
   5  11   3        919.97        861.17         8.60 o                         
   6  11   3       1034.45       1159.67        44.81 o                         
   7  11   3        190.92        209.82         6.03 o                         
   8  11   3          3.29          4.27         3.22 o                         
   9  11   3        362.79        365.70         7.48 o                         
  10  11   3          0.97          1.83         2.84 o                         
  11  11   3        188.99        220.67         6.26 o                         
  12  11   3         65.10         52.93         3.11 o                         
  13  11   3         72.42         72.28         3.08 o                         
  -8  12   3         18.18          8.36         2.49 o                         
  -7  12   3          1.42          7.08         2.79 o                         
  -6  12   3        589.45        643.00        18.22 o                         
  -5  12   3        255.60        283.47         4.44 o                         
  -4  12   3        326.23        341.37         3.75 o                         
  -3  12   3         83.76         96.34         4.51 o                         
  -2  12   3       1149.43       1219.34        13.87 o                         
  -1  12   3         23.28         20.62         3.49 o                         
   0  12   3         38.71         23.65         3.06 o                         
   1  12   3        289.25        240.50         4.65 o                         
   2  12   3         17.15         16.50         3.70 o                         
   3  12   3         10.24         30.06         4.31 o                         
   4  12   3       2746.09       2641.97        33.63 o                         
   5  12   3        161.67        154.13         4.43 o                         
   6  12   3        148.59        156.05         4.19 o                         
   7  12   3         27.86         41.48         3.89 o                         
   8  12   3        179.15        173.49         4.44 o                         
   9  12   3        139.66        132.79         3.53 o                         
  10  12   3         31.18         37.69         2.80 o                         
  11  12   3         32.67         36.70         3.07 o                         
  12  12   3          1.48         10.41         3.00 o                         
  13  12   3         14.17         10.71         3.09 o                         
  -7  13   3          7.28          7.22         3.56 o                         
  -6  13   3       1083.40       1016.49        38.72 o                         
  -5  13   3        299.74        343.79         9.02 o                         
  -4  13   3         87.78         85.95         3.77 o                         
  -3  13   3        151.51        157.99         6.49 o                         
  -2  13   3        991.09       1032.62         8.92 o                         
  -1  13   3         68.37         83.79         3.93 o                         
   0  13   3          2.09          7.90         3.02 o                         
   1  13   3        125.67        141.83         4.06 o                         
   2  13   3         15.21         16.68         3.24 o                         
   3  13   3        123.33        109.09         4.00 o                         
   4  13   3       1222.90       1314.66        18.63 o                         
   5  13   3        604.78        580.77         5.23 o                         
   6  13   3        346.12        368.50        17.14 o                         
   7  13   3         15.08         16.42         3.52 o                         
   8  13   3        342.24        348.70        15.69 o                         
   9  13   3          4.31          4.76         3.39 o                         
  10  13   3         32.86         43.50         3.03 o                         
  11  13   3         39.04         36.09         3.02 o                         
  12  13   3         13.29         12.66         2.76 o                         
  -7  14   3         71.43         50.67         3.17 o                         
  -6  14   3        136.81        140.17         8.71 o                         
  -5  14   3         70.49         63.09         3.72 o                         
  -4  14   3          6.21          3.32         2.86 o                         
  -3  14   3        917.97        876.87         4.83 o                         
  -2  14   3        323.67        362.27        10.80 o                         
  -1  14   3        417.34        404.50         8.16 o                         
   0  14   3         33.74         39.23         3.53 o                         
   1  14   3          0.47          7.06         3.35 o                         
   2  14   3         33.76         28.13         3.17 o                         
   3  14   3        301.39        309.36         4.26 o                         
   4  14   3        359.32        378.30         5.22 o                         
   5  14   3        177.45        169.22         3.79 o                         
   6  14   3       1313.89       1370.34        27.58 o                         
   7  14   3        474.09        492.42        29.40 o                         
   8  14   3        164.12        175.23         3.82 o                         
   9  14   3        419.83        353.62        12.86 o                         
  10  14   3        207.11        189.12         3.70 o                         
  11  14   3         98.06         86.40         3.37 o                         
  12  14   3          0.44          1.34         2.39 o                         
  -6  15   3        122.35         98.18         7.60 o                         
  -5  15   3         18.48         27.04         3.31 o                         
  -4  15   3         38.54         40.24         3.75 o                         
  -3  15   3         11.60          7.99         3.04 o                         
  -2  15   3          3.15          8.07         2.93 o                         
  -1  15   3         10.58         17.78         3.01 o                         
   0  15   3         41.22         56.12         5.06 o                         
   1  15   3         15.22         24.14         2.94 o                         
   2  15   3        227.77        248.67         5.03 o                         
   3  15   3        332.23        350.64         7.81 o                         
   4  15   3        483.88        488.23         4.87 o                         
   5  15   3          1.17          4.65         3.57 o                         
   6  15   3        921.84        905.49        49.05 o                         
   7  15   3        109.28        112.44         6.02 o                         
   8  15   3         35.37         38.76         3.96 o                         
   9  15   3         18.64         22.68         2.79 o                         
  10  15   3         38.11         43.07         2.63 o                         
  11  15   3         47.72         54.17         3.89 o                         
  -5  16   3        428.47        418.61        10.87 o                         
  -4  16   3        212.92        244.50         8.49 o                         
  -3  16   3         28.12         37.93         3.55 o                         
  -2  16   3          0.41          3.12         2.43 o                         
  -1  16   3         18.61         19.76         2.90 o                         
   0  16   3        225.03        241.48         5.49 o                         
   1  16   3          5.30          6.20         3.22 o                         
   2  16   3         34.04         44.12         3.05 o                         
   3  16   3         35.47         45.28         3.85 o                         
   4  16   3         55.58         53.47         3.27 o                         
   5  16   3        486.96        419.12         5.37 o                         
   6  16   3        182.21        176.36         4.92 o                         
   7  16   3          1.08          2.18         3.12 o                         
   8  16   3          6.91          8.11         2.63 o                         
   9  16   3          0.04         -0.71         2.76 o                         
  10  16   3         18.66         18.03         2.72 o                         
  -4  17   3         72.60         69.60         4.82 o                         
  -3  17   3          3.51          3.59         2.72 o                         
  -2  17   3          0.01          0.95         3.47 o                         
  -1  17   3         39.63         46.61         3.23 o                         
   0  17   3          0.29          5.04         3.31 o                         
   1  17   3        242.41        269.15         4.92 o                         
   2  17   3        136.06        152.10         4.39 o                         
   3  17   3        346.09        365.71        17.28 o                         
   4  17   3        415.88        413.40        15.94 o                         
   5  17   3         51.93         46.14         3.27 o                         
   6  17   3          0.17          6.83         3.09 o                         
   7  17   3          0.96          5.67         2.63 o                         
   8  17   3         11.50         18.44         2.58 o                         
   9  17   3          4.97          2.80         2.91 o                         
  -2  18   3         48.43         55.46         3.30 o                         
  -1  18   3         21.88         15.34         3.48 o                         
   0  18   3         12.81         14.91         3.45 o                         
   1  18   3         24.90         36.15         3.91 o                         
   2  18   3        223.02        222.54         4.56 o                         
   3  18   3        539.64        576.48         5.62 o                         
   4  18   3        290.94        278.20         8.99 o                         
   5  18   3        428.88        328.45        19.78 o                         
   6  18   3         95.30         83.21         5.86 o                         
   7  18   3        238.96        241.64        20.73 o                         
   8  18   3          0.27         -1.60         2.83 o                         
   0  19   3         37.43         49.98         3.55 o                         
   1  19   3        152.92        148.52         4.04 o                         
   2  19   3         59.76         52.68         3.94 o                         
   3  19   3         25.51         31.19         3.19 o                         
   4  19   3         46.43         42.23         3.57 o                         
   5  19   3        480.84        537.41        30.15 o                         
   6  19   3         48.65         54.13         9.47 o                         
  -5 -19   4         18.83         16.28         3.62 o                         
  -4 -19   4         54.88         66.69         4.71 o                         
  -3 -19   4        245.46        209.80        17.41 o                         
  -2 -19   4        162.61        173.63         6.24 o                         
  -1 -19   4         59.48         47.79         3.54 o                         
   0 -19   4          5.79          1.97         1.82 o                         
   1 -19   4         36.23         34.39         2.82 o                         
  -7 -18   4         10.97         14.70         6.27 o                         
  -6 -18   4        349.89        334.81        25.44 o                         
  -5 -18   4          4.98          7.95         3.60 o                         
  -4 -18   4         74.95         60.56         4.28 o                         
  -3 -18   4         99.29         58.57         4.72 o                         
  -2 -18   4         31.03         25.18         3.66 o                         
  -1 -18   4         17.05         20.98         3.19 o                         
   0 -18   4         24.49         21.02         3.37 o                         
   1 -18   4         74.19         72.14         3.58 o                         
   2 -18   4         94.33         77.60         3.61 o                         
   3 -18   4         18.61         18.51         3.61 o                         
  -8 -17   4          0.63          9.24         3.40 o                         
  -7 -17   4         69.35         53.31         3.87 o                         
  -6 -17   4        142.80        142.27        10.86 o                         
  -5 -17   4        460.06        442.63        23.87 o                         
  -4 -17   4         55.78         55.08         6.70 o                         
  -3 -17   4         77.68         56.67         3.63 o                         
  -2 -17   4          9.26         16.43         3.14 o                         
  -1 -17   4         19.88         13.49         3.78 o                         
   0 -17   4        116.04        104.30         3.61 o                         
   1 -17   4        517.66        507.92         9.35 o                         
   2 -17   4        685.47        715.75         8.83 o                         
   3 -17   4        141.82        143.79         3.72 o                         
   4 -17   4         53.05         50.57         4.46 o                         
   5 -17   4         13.66         13.46         3.23 o                         
  -9 -16   4         35.37         36.33         4.06 o                         
  -8 -16   4          4.29          8.95         3.64 o                         
  -7 -16   4        627.27        417.66         5.87 o                         
  -6 -16   4         44.47         35.16         3.85 o                         
  -5 -16   4         11.81         24.06         3.40 o                         
  -4 -16   4        267.36        275.04        12.25 o                         
  -3 -16   4          5.10         19.76         3.17 o                         
  -2 -16   4        148.06        156.42         5.23 o                         
  -1 -16   4         90.87        100.70         4.52 o                         
   0 -16   4        163.55        181.44         3.73 o                         
   1 -16   4         73.76         75.84         3.74 o                         
   2 -16   4         12.01         11.14         3.11 o                         
   3 -16   4        154.81        173.45         4.98 o                         
   4 -16   4        359.09        355.70        10.82 o                         
   5 -16   4        190.57        186.81        18.30 o                         
   6 -16   4        665.82        424.08        30.29 o                         
 -10 -15   4          3.54         12.42         5.72 o                         
  -9 -15   4        126.19        117.55         5.80 o                         
  -8 -15   4        181.90        124.73         4.70 o                         
  -7 -15   4        396.29        303.46        33.28 o                         
  -6 -15   4        319.20        233.37        38.24 o                         
  -5 -15   4        201.97        217.18        12.06 o                         
  -4 -15   4         50.72         41.23         3.65 o                         
  -3 -15   4        167.10        178.81         4.59 o                         
  -2 -15   4        176.09        159.49         3.70 o                         
  -1 -15   4         66.48         52.20         4.36 o                         
   0 -15   4        886.65        950.21        19.69 o                         
   1 -15   4        484.37        536.22         5.61 o                         
   2 -15   4        215.26        265.91         5.86 o                         
   3 -15   4       1185.97       1191.98        17.87 o                         
   4 -15   4        323.14        313.42         8.38 o                         
   5 -15   4         60.29         58.85         4.70 o                         
   6 -15   4        290.65        289.89        18.86 o                         
   7 -15   4         34.78         27.07         2.74 o                         
 -10 -14   4         22.35         34.28         3.90 o                         
  -9 -14   4         99.46         82.68         4.73 o                         
  -8 -14   4         80.04         69.82         9.44 o                         
  -7 -14   4        348.16        260.69         7.14 o                         
  -6 -14   4         15.05         18.20         3.83 o                         
  -5 -14   4        458.66        351.12        10.16 o                         
  -4 -14   4          2.44          6.11         2.90 o                         
  -3 -14   4         31.36         42.54         3.21 o                         
  -2 -14   4        306.42        315.31        12.64 o                         
  -1 -14   4        597.48        651.01        14.35 o                         
   0 -14   4          5.31          7.73         3.02 o                         
   1 -14   4        138.22        166.23         5.29 o                         
   2 -14   4         84.22        103.31         4.32 o                         
   3 -14   4         81.19         68.61         5.45 o                         
   4 -14   4        318.95        325.98         5.68 o                         
   5 -14   4         27.19         21.69         3.36 o                         
   6 -14   4         12.27         11.11         3.03 o                         
   7 -14   4        120.24         83.75         7.23 o                         
   8 -14   4         10.63          9.46         2.99 o                         
 -11 -13   4         10.07          8.32         3.64 o                         
 -10 -13   4          0.05          2.55         3.65 o                         
  -9 -13   4          6.23          7.25         3.33 o                         
  -8 -13   4         48.24         62.57         4.06 o                         
  -7 -13   4         58.89         51.99         3.89 o                         
  -6 -13   4         28.44         36.36         3.84 o                         
  -5 -13   4        167.88        135.93         6.55 o                         
  -4 -13   4        341.18        337.06        16.21 o                         
  -3 -13   4          0.63          3.59         3.68 o                         
  -2 -13   4        663.75        755.42        19.36 o                         
  -1 -13   4        280.16        260.59         5.45 o                         
   0 -13   4        403.70        426.05         6.54 o                         
   1 -13   4       2348.03       2468.49        35.30 o                         
   2 -13   4       1320.19       1272.56         6.60 o                         
   3 -13   4        857.33        874.91        25.85 o                         
   4 -13   4        310.85        318.67        14.91 o                         
   5 -13   4         37.10         32.17         3.81 o                         
   6 -13   4          1.19          3.37         2.89 o                         
   7 -13   4         99.46         69.70         4.54 o                         
   8 -13   4         42.51         34.80         3.21 o                         
   9 -13   4        204.70        169.82         4.26 o                         
 -11 -12   4         20.60         16.13         3.45 o                         
 -10 -12   4          4.41          5.18         3.17 o                         
  -9 -12   4        225.36        166.51         8.32 o                         
  -8 -12   4       1010.54       1024.87        70.59 o                         
  -7 -12   4        546.17        627.17        11.77 o                         
  -6 -12   4          3.01          8.36         3.69 o                         
  -5 -12   4        804.74        768.59        42.35 o                         
  -4 -12   4       3554.07       3343.28       168.79 o                         
  -3 -12   4         28.93         29.28         3.75 o                         
  -2 -12   4        463.39        463.01         6.28 o                         
  -1 -12   4        670.02        704.97        15.72 o                         
   0 -12   4       1383.59       1474.42        22.13 o                         
   1 -12   4         21.74         18.79         3.87 o                         
   2 -12   4        387.30        407.71         8.47 o                         
   3 -12   4        137.93        145.15         5.60 o                         
   4 -12   4         21.14         23.87         3.28 o                         
   5 -12   4        517.62        505.56        18.42 o                         
   6 -12   4        394.54        433.80         6.14 o                         
   7 -12   4        330.26        351.79        11.94 o                         
   8 -12   4          4.57          7.66         2.95 o                         
   9 -12   4          4.17          1.77         2.65 o                         
 -11 -11   4         61.54         61.42         4.32 o                         
 -10 -11   4          2.70          4.08         3.75 o                         
  -9 -11   4         73.28         73.93         4.59 o                         
  -8 -11   4          0.72          5.75         3.09 o                         
  -7 -11   4        287.94        282.66         4.81 o                         
  -6 -11   4         22.73         21.07         3.19 o                         
  -5 -11   4        638.66        628.81         9.31 o                         
  -4 -11   4        182.18        155.73         5.55 o                         
  -3 -11   4        513.54        508.19        14.64 o                         
  -2 -11   4        588.77        710.63        19.15 o                         
  -1 -11   4       3571.25       3831.26        74.30 o                         
   0 -11   4        309.09        297.03         7.84 o                         
   1 -11   4       1576.76       1766.78        40.55 o                         
   2 -11   4        552.70        580.18         5.73 o                         
   3 -11   4          1.83         -5.09         5.09 o                         
   4 -11   4         46.83         45.20         4.10 o                         
   5 -11   4        213.33        237.03         5.64 o                         
   6 -11   4        154.64        174.81         8.45 o                         
   7 -11   4       1332.42       1442.90        20.33 o                         
   8 -11   4        156.01        150.32         3.80 o                         
   9 -11   4         21.61         21.23         3.12 o                         
  10 -11   4        127.94        107.21        10.89 o                         
 -12 -10   4         98.78         95.48         9.57 o                         
 -11 -10   4         21.26         25.08         3.97 o                         
 -10 -10   4        634.03        630.29        50.36 o                         
  -9 -10   4         23.24         37.73         3.66 o                         
  -8 -10   4          0.22         -1.73         3.20 o                         
  -7 -10   4        265.40        315.51         5.50 o                         
  -6 -10   4        100.96        115.86         4.64 o                         
  -5 -10   4        373.62        357.57         4.95 o                         
  -4 -10   4        559.24        489.65        15.83 o                         
  -3 -10   4        258.28        337.33         6.81 o                         
  -2 -10   4        210.80        250.28         4.50 o                         
  -1 -10   4        265.82        293.16         6.44 o                         
   0 -10   4        422.35        412.16         4.32 o                         
   1 -10   4         27.41         26.11         3.86 o                         
   2 -10   4         96.87        113.87         3.89 o                         
   3 -10   4       1989.78       2067.14        29.11 o                         
   4 -10   4       6028.04       5973.27        17.95 o                         
   5 -10   4        825.01        884.24        15.25 o                         
   6 -10   4        113.26        113.02         4.64 o                         
   7 -10   4        473.53        484.15        13.40 o                         
   8 -10   4        357.35        343.97        12.62 o                         
   9 -10   4         84.43         84.94         3.57 o                         
  10 -10   4          5.94          8.01         2.42 o                         
  11 -10   4        190.21        162.29         4.95 o                         
 -12  -9   4         78.70         67.55         4.34 o                         
 -11  -9   4          0.57          3.57         4.05 o                         
 -10  -9   4          2.34          3.40         3.27 o                         
  -9  -9   4        108.61        114.01         4.92 o                         
  -8  -9   4         12.98         18.81         3.07 o                         
  -7  -9   4        664.29        712.21        11.55 o                         
  -6  -9   4        406.56        424.01        11.12 o                         
  -5  -9   4        198.25        210.02         4.72 o                         
  -4  -9   4        216.82        251.09         7.12 o                         
  -3  -9   4        257.12        210.14         4.88 o                         
  -2  -9   4        738.34        749.16         6.14 o                         
  -1  -9   4        730.53        854.67         7.73 o                         
   0  -9   4        140.54        166.67         4.90 o                         
   1  -9   4       2504.27       2443.43        56.70 o                         
   2  -9   4        206.23        150.24         3.99 o                         
   3  -9   4          5.59          7.14         3.67 o                         
   4  -9   4       2289.04       2175.83        56.53 o                         
   5  -9   4        156.18        190.71         4.89 o                         
   6  -9   4        318.05        348.28         6.17 o                         
   7  -9   4        508.50        614.85         7.95 o                         
   8  -9   4       1503.36       1468.29        19.28 o                         
   9  -9   4        148.68        138.66         7.38 o                         
  10  -9   4         10.28          9.19         2.61 o                         
  11  -9   4        187.87        191.81         5.58 o                         
 -12  -8   4          7.49         10.14         3.55 o                         
 -11  -8   4         12.82         20.36         4.32 o                         
 -10  -8   4          4.82          9.42         3.24 o                         
  -9  -8   4         16.73         13.60         2.98 o                         
  -8  -8   4       1323.69       1165.55        84.42 o                         
  -7  -8   4        279.84        268.21        12.40 o                         
  -6  -8   4       5068.94       5277.48       112.89 o                         
  -5  -8   4       6333.67       6097.97       207.28 o                         
  -4  -8   4        194.99        208.18         4.25 o                         
  -3  -8   4        249.14        265.07         6.20 o                         
  -2  -8   4          4.78          2.37         5.03 o                         
  -1  -8   4       1858.94       1735.41        26.75 o                         
   0  -8   4       2537.06       2688.16        58.09 o                         
   1  -8   4         33.56         53.27         4.14 o                         
   2  -8   4       5400.14       5759.17       171.61 o                         
   3  -8   4       1281.13       1251.91         8.79 o                         
   4  -8   4         25.66         59.88         4.09 o                         
   5  -8   4        171.49        169.26         4.45 o                         
   6  -8   4       2403.56       2377.04        36.54 o                         
   7  -8   4         28.61         26.34         2.69 o                         
   8  -8   4          0.74          2.27         2.86 o                         
   9  -8   4        410.41        408.40        11.77 o                         
  10  -8   4         51.55         58.44         6.14 o                         
  11  -8   4        148.60        127.64         8.22 o                         
  12  -8   4          5.60         11.60         2.28 o                         
 -12  -7   4         45.61         44.97         3.61 o                         
 -11  -7   4        182.74        203.53         4.73 o                         
 -10  -7   4        201.33        218.35         7.50 o                         
  -9  -7   4        274.89        312.04         6.59 o                         
  -8  -7   4       5196.35       4935.08       173.47 o                         
  -7  -7   4        521.07        580.68         4.89 o                         
  -6  -7   4         65.25         71.29         3.52 o                         
  -5  -7   4          0.04          1.71         3.56 o                         
  -4  -7   4       1021.76       1050.17        13.21 o                         
  -3  -7   4       1436.42       1403.90        14.20 o                         
  -2  -7   4        333.58        355.87         6.22 o                         
  -1  -7   4        170.48        166.47         4.52 o                         
   0  -7   4       1344.52       1310.59         8.18 o                         
   1  -7   4       4426.16       4315.24        94.55 o                         
   2  -7   4          0.15         11.83         4.22 o                         
   3  -7   4        514.75        537.70        10.85 o                         
   4  -7   4        133.50        170.45        10.29 o                         
   5  -7   4       1651.39       1732.40        22.07 o                         
   6  -7   4        466.37        484.36         7.64 o                         
   7  -7   4          0.95          2.79         2.90 o                         
   8  -7   4          8.02         16.42         3.24 o                         
   9  -7   4         85.12        101.47         3.09 o                         
  10  -7   4         55.48         55.87         4.52 o                         
  11  -7   4         13.68         19.80         2.51 o                         
  12  -7   4         23.94         27.25         2.54 o                         
 -12  -6   4        117.25         92.44         6.35 o                         
 -11  -6   4         65.31         57.90         3.54 o                         
 -10  -6   4          0.96          3.42         3.46 o                         
  -9  -6   4          2.76          2.93         3.04 o                         
  -8  -6   4       3345.26       3736.15        19.39 o                         
  -7  -6   4       3217.83       2994.61       120.91 o                         
  -6  -6   4       3242.79       2982.50        61.51 o                         
  -5  -6   4        361.09        315.05         6.45 o                         
  -4  -6   4       2837.09       2804.02        33.01 o                         
  -3  -6   4        312.50        323.13         4.65 o                         
  -2  -6   4         28.68         43.07         4.00 o                         
  -1  -6   4        913.40        866.69        21.21 o                         
   0  -6   4       2823.45       2571.84        58.26 o                         
   1  -6   4       2761.31       2773.08        30.71 o                         
   2  -6   4         59.26         58.07         5.08 o                         
   4  -6   4       7101.37       7314.70        14.17 o                         
   5  -6   4        550.11        589.73         7.96 o                         
   6  -6   4       2013.74       2029.84         7.15 o                         
   7  -6   4        829.89        836.29         5.35 o                         
   8  -6   4        278.67        305.80         3.82 o                         
   9  -6   4         27.90         28.13         3.01 o                         
  10  -6   4        415.89        402.16         9.50 o                         
  11  -6   4        275.88        313.11         3.92 o                         
  12  -6   4        136.53        128.73         3.82 o                         
 -13  -5   4         27.89         14.74         3.89 o                         
 -12  -5   4          0.76          9.03         3.61 o                         
 -11  -5   4          5.19          9.14         3.51 o                         
 -10  -5   4        197.44        263.59         4.65 o                         
  -9  -5   4          0.65          2.15         2.96 o                         
  -8  -5   4        638.75        651.33        10.46 o                         
  -7  -5   4        120.64        100.22         4.14 o                         
  -6  -5   4         58.48         70.81         3.68 o                         
  -5  -5   4          6.43          5.10         3.71 o                         
  -4  -5   4       3936.03       4121.11        22.18 o                         
  -3  -5   4        602.46        565.66         6.23 o                         
  -2  -5   4       1213.76       1079.07         5.69 o                         
  -1  -5   4       5914.54       5359.82       110.97 o                         
   0  -5   4       4305.89       4213.36        37.32 o                         
   1  -5   4       1568.20       1649.24        33.24 o                         
   2  -5   4       6221.60       6133.62        56.27 o                         
   3  -5   4       1441.08       1443.78        20.26 o                         
   4  -5   4         75.96        122.41         5.73 o                         
   5  -5   4       1039.51        971.15         8.01 o                         
   6  -5   4        434.19        449.28         8.82 o                         
   7  -5   4         29.65         23.90         3.24 o                         
   8  -5   4        778.10        783.79         5.69 o                         
   9  -5   4          9.10         15.37         2.94 o                         
  10  -5   4         86.76         84.14         3.25 o                         
  11  -5   4         90.27         94.14         4.57 o                         
  12  -5   4         39.73         29.70         2.91 o                         
  13  -5   4         79.65         79.49         4.15 o                         
 -13  -4   4        338.14        359.71         5.04 o                         
 -12  -4   4        113.10        121.46         4.17 o                         
 -11  -4   4         18.11         20.71         3.13 o                         
 -10  -4   4        465.54        552.39         5.15 o                         
  -9  -4   4         93.16        104.22         3.80 o                         
  -8  -4   4        181.43        190.79         8.28 o                         
  -7  -4   4         47.73         61.36         3.57 o                         
  -6  -4   4        994.78       1078.26        11.82 o                         
  -5  -4   4       1201.17       1327.53         5.97 o                         
  -4  -4   4        630.69        675.00         5.26 o                         
  -3  -4   4         96.03        110.97         4.32 o                         
  -2  -4   4       6213.55       6384.86       156.88 o                         
  -1  -4   4       6168.33       6596.10        27.85 o                         
   0  -4   4        328.34        270.57        12.10 o                         
   2  -4   4      12664.30      11298.82        24.30 o                         
   3  -4   4       6136.12       6532.52       204.57 o                         
   4  -4   4        384.00        488.93         8.62 o                         
   5  -4   4       3785.17       3653.99        81.96 o                         
   6  -4   4       2519.94       2409.51        49.25 o                         
   7  -4   4        264.15        255.11         4.81 o                         
   8  -4   4         29.73         40.16         3.27 o                         
   9  -4   4        569.15        453.83        16.83 o                         
  10  -4   4          3.00          3.91         2.89 o                         
  11  -4   4        136.42        158.34         8.11 o                         
  12  -4   4         65.89         64.83         3.39 o                         
  13  -4   4        105.74        108.74         7.25 o                         
 -13  -3   4         57.35         50.11         3.99 o                         
 -12  -3   4         47.84         50.87         3.91 o                         
 -11  -3   4          1.59          4.79         2.96 o                         
 -10  -3   4         83.72        105.03         3.82 o                         
  -9  -3   4        330.87        316.49        13.26 o                         
  -8  -3   4          2.18         -2.76         2.86 o                         
  -7  -3   4       1723.12       1828.35        14.38 o                         
  -6  -3   4        436.91        417.88         6.93 o                         
  -5  -3   4       5266.65       5365.77        39.89 o                         
  -4  -3   4       2004.58       1969.00        45.45 o                         
  -3  -3   4       1687.91       1724.14        14.08 o                         
  -2  -3   4       1428.58       1481.31        29.07 o                         
  -1  -3   4       1522.04       1440.14        16.86 o                         
   0  -3   4       6467.37       5705.55        74.95 o                         
   1  -3   4        128.31        139.81         5.59 o                         
   2  -3   4       1897.52       1641.71         9.99 o                         
   3  -3   4       6573.65       7006.98       102.68 o                         
   4  -3   4       2197.23       2111.70        69.56 o                         
   5  -3   4       2198.81       2004.07        44.45 o                         
   6  -3   4        214.23        197.93         7.05 o                         
   7  -3   4       1723.83       1631.57         8.42 o                         
   8  -3   4        345.45        340.94         4.43 o                         
   9  -3   4        735.68        800.19        21.82 o                         
  10  -3   4         49.73         53.80         3.27 o                         
  11  -3   4          1.30          5.30         2.89 o                         
  12  -3   4         90.40         85.52         3.40 o                         
  13  -3   4         35.50         39.91         4.38 o                         
 -13  -2   4         33.82          3.33         8.03 o                         
 -12  -2   4         33.77         33.16         3.39 o                         
 -11  -2   4          0.74          8.67         2.97 o                         
 -10  -2   4         34.97         30.70         3.65 o                         
  -9  -2   4         39.15         44.48         2.84 o                         
  -8  -2   4          0.71          1.04         3.97 o                         
  -7  -2   4      13471.24      12653.82       133.75 o                         
  -6  -2   4        508.78        506.80         5.58 o                         
  -5  -2   4        465.82        507.67         9.69 o                         
  -4  -2   4        291.59        242.13         4.78 o                         
  -3  -2   4       3763.59       3830.88        16.47 o                         
  -2  -2   4       3495.30       3792.52        24.12 o                         
   0  -2   4      13044.14      12389.66        31.75 o                         
   1  -2   4         67.27         88.07         4.95 o                         
   2  -2   4         87.17        107.67         4.64 o                         
   3  -2   4        593.16        458.73         5.50 o                         
   4  -2   4         30.01         35.88         4.37 o                         
   5  -2   4        870.85        807.93        26.43 o                         
   6  -2   4       7276.07       6822.66        76.98 o                         
   7  -2   4       1441.00       1490.79        33.40 o                         
   8  -2   4       1420.82       1254.83        15.38 o                         
   9  -2   4        166.45        165.88         4.95 o                         
  10  -2   4        314.66        347.00         6.88 o                         
  11  -2   4       1025.15       1021.10        21.19 o                         
  12  -2   4        124.38        153.68         4.95 o                         
  13  -2   4        185.30        174.37         5.18 o                         
  14  -2   4        132.04         60.38        44.48 o                         
 -12  -1   4         36.89         35.19         3.07 o                         
 -11  -1   4         25.67         27.69         3.35 o                         
 -10  -1   4          4.39          8.25         3.16 o                         
  -9  -1   4          7.12         12.03         3.16 o                         
  -8  -1   4        145.80        119.22         3.61 o                         
  -7  -1   4         74.17         63.49         4.24 o                         
  -6  -1   4        226.04        263.35         7.23 o                         
  -5  -1   4       2461.93       2544.09        19.55 o                         
  -4  -1   4        271.32        336.81         5.43 o                         
  -3  -1   4       2861.71       2638.78        78.00 o                         
  -2  -1   4       3486.63       3822.14        34.38 o                         
  -1  -1   4         60.06         50.37         4.97 o                         
   0  -1   4       1061.56       1275.93        17.72 o                         
   1  -1   4       9053.01       8790.68        98.46 o                         
   2  -1   4        315.76        395.58        12.61 o                         
   5  -1   4       1911.68       1926.43        31.03 o                         
   6  -1   4         94.14        133.00         4.92 o                         
   7  -1   4        169.67        180.26         4.84 o                         
   8  -1   4        880.81        907.73         9.34 o                         
   9  -1   4        564.77        509.82         9.35 o                         
  10  -1   4         13.17          9.59         3.13 o                         
  11  -1   4       1745.54       1983.42        35.82 o                         
  12  -1   4         19.37         15.71         2.58 o                         
  13  -1   4         11.70         17.64         2.89 o                         
  14  -1   4         34.06         35.95         2.69 o                         
 -12   0   4        373.53        407.23         5.85 o                         
 -11   0   4        258.86        269.78         7.07 o                         
 -10   0   4         53.55         59.78         3.45 o                         
  -9   0   4         19.96         26.09         2.99 o                         
  -8   0   4       1316.02       1370.72        31.95 o                         
  -7   0   4         36.21         40.04         2.84 o                         
  -6   0   4          4.38          2.18         2.60 o                         
  -5   0   4       9900.37       9009.46       371.90 o                         
  -4   0   4       2591.43       2820.83        33.82 o                         
  -3   0   4         12.97         25.89         3.91 o                         
  -2   0   4        147.66        186.54         5.07 o                         
  -1   0   4       1082.65       1014.45         7.04 o                         
   0   0   4        288.06        297.14         5.10 o                         
   1   0   4       8341.30       8613.57        79.81 o                         
   2   0   4       1580.01       1503.62        25.80 o                         
   3   0   4        194.65        268.93         5.76 o                         
   4   0   4        903.51        900.80        29.77 o                         
   5   0   4       3494.11       3680.45       124.45 o                         
   6   0   4       4743.63       4303.04       130.06 o                         
   7   0   4        883.18        852.75        13.93 o                         
   8   0   4       1671.52       1785.94        27.29 o                         
   9   0   4        131.70        142.61         3.70 o                         
  10   0   4         36.17         50.41         3.42 o                         
  11   0   4         45.55         55.87         3.62 o                         
  12   0   4         46.70         33.22         3.27 o                         
  13   0   4         92.33         60.84         3.78 o                         
  14   0   4        389.13        366.31        14.28 o                         
 -12   1   4         60.48         55.02         3.95 o                         
 -11   1   4         15.75         11.59         3.33 o                         
 -10   1   4         20.50         10.27         4.27 o                         
  -9   1   4         13.85         15.71         3.18 o                         
  -8   1   4       1894.14       2061.24        18.49 o                         
  -7   1   4        796.77        808.50        24.61 o                         
  -6   1   4        777.68        777.38         7.68 o                         
  -5   1   4        691.88        795.58        30.89 o                         
  -4   1   4        226.15        237.08         4.06 o                         
  -3   1   4         60.20         67.98         3.44 o                         
  -2   1   4        715.42        683.42        12.30 o                         
  -1   1   4       1126.52       1194.30        19.26 o                         
   0   1   4       1208.63        914.01        32.01 o                         
   1   1   4       7281.57       8183.96       131.52 o                         
   2   1   4      23753.80      19594.59        47.62 o                         
   3   1   4       6589.40       5964.45       210.30 o                         
   4   1   4       4765.72       4720.82        18.74 o                         
   5   1   4        679.54        626.56         8.38 o                         
   6   1   4        696.08        811.48        12.91 o                         
   7   1   4       8857.62       9009.99       112.60 o                         
   8   1   4        413.54        435.33        10.22 o                         
   9   1   4        404.52        341.66         5.26 o                         
  10   1   4         14.22         14.44         2.80 o                         
  11   1   4         16.50         23.07         2.84 o                         
  12   1   4         56.35         48.37         5.05 o                         
  13   1   4         60.71         54.07         4.61 o                         
  14   1   4        134.33        124.30         5.52 o                         
 -12   2   4        192.79        155.05        11.23 o                         
 -11   2   4          4.55          9.66         3.22 o                         
 -10   2   4         46.31         42.11         3.04 o                         
  -9   2   4        351.85        365.56         4.51 o                         
  -8   2   4       5267.05       5325.92       223.80 o                         
  -7   2   4       2834.89       3141.74        48.08 o                         
  -6   2   4       1174.69       1290.56        36.34 o                         
  -5   2   4         62.65         45.16         3.59 o                         
  -4   2   4       5318.00       5362.79        35.30 o                         
  -3   2   4       6272.57       6080.56       192.31 o                         
  -2   2   4       5764.37       5812.08       224.56 o                         
  -1   2   4         31.48         65.35         4.59 o                         
   0   2   4        168.04        248.05         4.34 o                         
   1   2   4       3994.72       3577.47        31.59 o                         
   2   2   4        192.00        189.51         6.70 o                         
   3   2   4       2133.53       2162.30        69.45 o                         
   4   2   4       5326.76       5527.79       109.76 o                         
   5   2   4      15400.95      12767.88       351.03 o                         
   6   2   4      13972.45      13066.17       618.11 o                         
   7   2   4       5331.13       5043.53        74.00 o                         
   8   2   4          1.05         12.89         2.90 o                         
   9   2   4         54.78         45.07         2.91 o                         
  10   2   4        774.68        799.99        29.68 o                         
  11   2   4        366.96        381.77         8.59 o                         
  12   2   4        146.71        151.33         3.81 o                         
  13   2   4        145.51        133.13         3.30 o                         
  14   2   4         15.63         19.41         2.83 o                         
 -12   3   4          7.96          3.48         2.86 o                         
 -11   3   4         94.23         82.74         3.25 o                         
 -10   3   4         79.63         87.80         6.08 o                         
  -9   3   4         17.65         20.55         2.90 o                         
  -8   3   4         68.83         38.94         3.91 o                         
  -7   3   4        161.47        178.67         3.99 o                         
  -6   3   4         61.89         72.87         3.73 o                         
  -5   3   4        150.61        127.50         4.71 o                         
  -4   3   4       3383.64       3467.68        54.36 o                         
  -3   3   4       2187.43       2072.74        45.73 o                         
  -2   3   4        623.62        672.60         6.17 o                         
  -1   3   4       3582.00       3708.87        27.82 o                         
   0   3   4       1083.43       1019.27         6.05 o                         
   2   3   4       5904.13       5552.18       176.53 o                         
   3   3   4       4037.65       3929.69        96.82 o                         
   4   3   4       2080.85       2246.27        22.04 o                         
   5   3   4       1468.97       1621.06        42.48 o                         
   6   3   4         18.20         15.38         4.45 o                         
   7   3   4       3208.35       3157.14        30.90 o                         
   8   3   4       1158.87       1096.83        12.70 o                         
   9   3   4        391.58        387.76         6.19 o                         
  10   3   4       1309.83       1377.45        25.61 o                         
  11   3   4         22.36         36.23         3.66 o                         
  12   3   4         38.05         52.34         3.23 o                         
  13   3   4          9.27         12.12         2.35 o                         
  14   3   4         51.01         43.22         3.86 o                         
 -12   4   4          1.66          4.94         3.31 o                         
 -11   4   4          0.82          4.57         2.95 o                         
 -10   4   4        211.32        219.49         3.63 o                         
  -9   4   4         16.11         21.76         3.08 o                         
  -8   4   4         86.56         99.85         4.19 o                         
  -7   4   4         18.80         13.89         3.47 o                         
  -6   4   4       4939.25       5549.30       177.13 o                         
  -5   4   4       2767.89       2791.37        44.77 o                         
  -4   4   4        127.59        133.86         5.40 o                         
  -3   4   4       2641.38       2871.42        22.25 o                         
  -2   4   4       3418.24       3283.24        33.54 o                         
  -1   4   4         44.43         36.96         4.07 o                         
   0   4   4      10334.04       8469.71       248.75 o                         
   1   4   4       2487.98       2875.24        45.18 o                         
   2   4   4       6129.92       6384.36        95.11 o                         
   3   4   4      12506.22      11599.28       435.76 o                         
   4   4   4      15332.66      12806.36       211.22 o                         
   5   4   4        973.53       1069.71        17.29 o                         
   6   4   4        149.85        121.38         4.98 o                         
   7   4   4        165.39        176.96         4.10 o                         
   8   4   4        108.91        101.31         3.44 o                         
   9   4   4         17.31         22.16         2.89 o                         
  10   4   4          0.41          7.43         2.95 o                         
  11   4   4         12.16          7.23         3.06 o                         
  12   4   4        474.12        512.65         9.94 o                         
  13   4   4         63.59         54.19         3.19 o                         
  14   4   4          1.62          5.37         2.22 o                         
 -11   5   4         33.36         36.31         2.90 o                         
 -10   5   4         60.42         63.24         3.45 o                         
  -9   5   4        106.14        118.06         7.86 o                         
  -8   5   4        137.22        152.59         4.36 o                         
  -7   5   4        665.26        620.36        26.27 o                         
  -6   5   4        620.75        682.72        26.34 o                         
  -5   5   4        690.16        713.35         9.38 o                         
  -4   5   4         68.66         63.51         3.67 o                         
  -3   5   4        869.79        857.31        25.11 o                         
  -2   5   4       1652.72       1614.24        24.07 o                         
  -1   5   4         12.87         10.57         3.16 o                         
   0   5   4       1732.44       1721.86        16.52 o                         
   1   5   4        410.06        448.14         8.08 o                         
   2   5   4         64.72         84.98         4.08 o                         
   3   5   4       3357.91       3318.92        44.18 o                         
   4   5   4       3242.31       3283.83        49.28 o                         
   5   5   4       4159.12       4009.59        38.12 o                         
   6   5   4       9745.92       9621.44        74.07 o                         
   7   5   4        765.58        791.13         8.04 o                         
   8   5   4        552.13        535.19         6.21 o                         
   9   5   4         62.67         69.54         3.40 o                         
  10   5   4         18.09         23.00         2.65 o                         
  11   5   4         70.55         95.57         3.66 o                         
  12   5   4         14.79         12.78         2.43 o                         
  13   5   4         43.61         28.77         3.50 o                         
  14   5   4          1.51          2.55         2.61 o                         
 -11   6   4          0.11         10.39         3.16 o                         
 -10   6   4         35.24         26.96         3.24 o                         
  -9   6   4        208.50        213.60         7.55 o                         
  -8   6   4        875.30        998.75        55.30 o                         
  -7   6   4        868.61        757.17        31.48 o                         
  -6   6   4        837.78        797.98        11.48 o                         
  -5   6   4       3677.16       3477.06        66.92 o                         
  -4   6   4        829.61        764.33         4.49 o                         
  -3   6   4        109.21        125.34         3.85 o                         
  -2   6   4        365.14        440.07         4.38 o                         
  -1   6   4        995.82        991.51        19.31 o                         
   0   6   4       3971.25       4041.97       106.13 o                         
   1   6   4        614.75        593.31         4.70 o                         
   2   6   4          3.96         25.17         4.10 o                         
   3   6   4       1746.00       1667.85        23.13 o                         
   4   6   4        171.80        181.60         4.15 o                         
   5   6   4       9828.16       9721.37       113.91 o                         
   6   6   4       6446.52       6743.26       169.32 o                         
   7   6   4         38.75         36.22         3.05 o                         
   8   6   4         12.72         15.60         3.09 o                         
   9   6   4        127.26        150.71         4.07 o                         
  10   6   4        109.83        107.43         3.17 o                         
  11   6   4        875.44        842.11         7.52 o                         
  12   6   4          1.42          4.00         2.70 o                         
  13   6   4          0.81          5.93         2.45 o                         
  14   6   4         12.80          9.07         2.32 o                         
 -10   7   4          1.32          2.22         2.87 o                         
  -9   7   4          1.05          6.80         3.13 o                         
  -8   7   4        795.51        864.10         7.35 o                         
  -7   7   4        173.84        162.16         3.48 o                         
  -6   7   4        258.36        250.19         5.50 o                         
  -5   7   4          4.20         13.05         3.02 o                         
  -4   7   4        245.86        268.44         4.80 o                         
  -3   7   4        448.09        459.44         4.52 o                         
  -2   7   4       1949.22       1977.37        19.92 o                         
  -1   7   4         57.99         49.07         3.14 o                         
   0   7   4        130.51        151.39         4.34 o                         
   1   7   4       2547.30       2605.77        47.44 o                         
   2   7   4       1450.94       1476.15        23.76 o                         
   3   7   4          1.22         25.50         4.70 o                         
   4   7   4        462.01        469.39         6.93 o                         
   5   7   4        226.15        234.22         5.90 o                         
   6   7   4       2906.98       2922.01        49.48 o                         
   7   7   4        114.61        117.18         3.75 o                         
   8   7   4        305.73        281.85         9.88 o                         
   9   7   4        179.59        172.78         6.50 o                         
  10   7   4          3.96         10.32         2.70 o                         
  11   7   4        772.43        723.20        47.53 o                         
  12   7   4        251.72        269.07        10.66 o                         
  13   7   4         10.52         24.32         2.56 o                         
  14   7   4        334.58        346.15        15.63 o                         
 -10   8   4          8.75          8.26         2.65 o                         
  -9   8   4          0.47          8.34         2.59 o                         
  -8   8   4        601.64        560.32        20.22 o                         
  -7   8   4         41.15         42.40         3.18 o                         
  -6   8   4         11.37         14.29         2.71 o                         
  -5   8   4        263.74        283.73         7.03 o                         
  -4   8   4        135.80        151.64         4.36 o                         
  -3   8   4        490.53        564.08         9.63 o                         
  -2   8   4       2986.27       2939.32        29.02 o                         
  -1   8   4        289.27        247.42         5.45 o                         
   0   8   4        170.18        160.91         4.39 o                         
   1   8   4        874.58        873.46        16.82 o                         
   2   8   4       1463.46       1390.53        21.58 o                         
   3   8   4      12006.81      11052.81        73.28 o                         
   4   8   4       4394.12       4314.54        59.90 o                         
   5   8   4        212.12        223.23         4.28 o                         
   6   8   4         10.63         18.27         3.31 o                         
   7   8   4         80.29         50.58         3.13 o                         
   8   8   4          6.52          4.89         3.27 o                         
   9   8   4        236.96        234.91         4.39 o                         
  10   8   4        320.04        303.63         4.30 o                         
  11   8   4        458.94        434.46         5.16 o                         
  12   8   4         36.89         43.93         3.29 o                         
  13   8   4         76.33         74.98         3.15 o                         
  14   8   4         65.87         51.49         2.85 o                         
 -10   9   4        175.46        188.36         3.05 o                         
  -9   9   4          0.25          7.15         2.65 o                         
  -8   9   4        135.26        127.58         3.36 o                         
  -7   9   4         49.80         52.68         2.88 o                         
  -6   9   4        137.89        148.79         3.34 o                         
  -5   9   4       2861.67       2978.69        41.51 o                         
  -4   9   4       6132.88       6084.69        37.28 o                         
  -3   9   4          7.23         17.50         3.05 o                         
  -2   9   4          0.05          0.12         3.29 o                         
  -1   9   4        909.96        925.82         4.70 o                         
   0   9   4       1794.26       1963.17        25.54 o                         
   1   9   4       1199.15       1076.87         7.59 o                         
   2   9   4       1378.62       1338.48        33.90 o                         
   3   9   4         14.02         15.52         3.75 o                         
   4   9   4         64.57         57.76         3.74 o                         
   5   9   4        526.46        512.93        12.28 o                         
   6   9   4        497.55        422.29        10.94 o                         
   7   9   4         48.23         59.23         3.34 o                         
   8   9   4        235.17        251.70        10.91 o                         
   9   9   4          2.71          6.37         3.36 o                         
  10   9   4         30.97         42.98         3.05 o                         
  11   9   4         96.86         71.37         3.75 o                         
  12   9   4        100.80        129.77         3.31 o                         
  13   9   4         10.01         14.93         3.10 o                         
  14   9   4         29.89         29.46         2.56 o                         
  -9  10   4         55.86         57.16         3.36 o                         
  -8  10   4        199.25        188.00         6.21 o                         
  -7  10   4        177.27        159.89         3.92 o                         
  -6  10   4          9.07         11.19         2.55 o                         
  -5  10   4       1585.63       1607.15        36.06 o                         
  -4  10   4          2.33          8.85         3.35 o                         
  -3  10   4         15.62         24.59         3.63 o                         
  -2  10   4       3652.42       3371.28        40.60 o                         
  -1  10   4       4264.08       4318.11        22.04 o                         
   0  10   4         62.86         66.36         3.49 o                         
   1  10   4        311.15        333.26         4.64 o                         
   2  10   4        694.31        664.41         8.65 o                         
   3  10   4       1278.16       1179.84         9.67 o                         
   4  10   4        224.06        251.98         4.47 o                         
   5  10   4       1836.72       1903.84        22.08 o                         
   6  10   4       4444.36       4309.26       114.09 o                         
   7  10   4        182.80        214.57         7.66 o                         
   8  10   4        172.75        212.39         3.26 o                         
   9  10   4         27.19         37.16         3.20 o                         
  10  10   4        420.57        427.67        13.25 o                         
  11  10   4         38.75         31.04         3.09 o                         
  12  10   4        309.55        339.93         7.16 o                         
  13  10   4        346.33        400.99        11.63 o                         
  -9  11   4         15.02         11.17        16.27 o                         
  -8  11   4         85.07         86.01         4.53 o                         
  -7  11   4        371.46        326.17         5.38 o                         
  -6  11   4        495.19        478.65         7.70 o                         
  -5  11   4          3.12          4.07         2.66 o                         
  -4  11   4         17.37         25.10         2.81 o                         
  -3  11   4         90.93        116.59         5.04 o                         
  -2  11   4          3.06          5.70         4.76 o                         
  -1  11   4        353.07        385.93         9.02 o                         
   0  11   4        393.36        456.43         7.12 o                         
   1  11   4          0.50          7.49         3.27 o                         
   2  11   4        832.21        773.46         5.87 o                         
   3  11   4        153.24        135.84         4.72 o                         
   4  11   4       5223.27       4888.22        84.34 o                         
   5  11   4        122.30        128.93         3.48 o                         
   6  11   4        214.03        191.58         4.65 o                         
   7  11   4        421.88        430.49         4.34 o                         
   8  11   4         18.52         23.93         2.89 o                         
   9  11   4        244.40        230.29         7.70 o                         
  10  11   4        128.56        137.60         5.42 o                         
  11  11   4         23.47         30.32         3.10 o                         
  12  11   4         25.85         27.25         2.68 o                         
  13  11   4         65.62         54.72         3.26 o                         
  -8  12   4          0.03          5.35         2.62 o                         
  -7  12   4        346.91        305.06        11.04 o                         
  -6  12   4         84.26         89.01         2.94 o                         
  -5  12   4          8.60         14.42         2.66 o                         
  -4  12   4         48.66         66.73         3.31 o                         
  -3  12   4         19.43         25.47         3.35 o                         
  -2  12   4        459.06        471.34         8.05 o                         
  -1  12   4        620.76        607.74         5.57 o                         
   0  12   4        105.16         95.48         4.96 o                         
   1  12   4         70.18         67.94         3.70 o                         
   2  12   4         26.55         23.01         3.52 o                         
   3  12   4        733.16        792.71        14.90 o                         
   4  12   4        616.69        697.66        15.62 o                         
   5  12   4        402.73        422.29         9.11 o                         
   6  12   4         19.93         14.17         3.22 o                         
   7  12   4          6.05          9.30         3.05 o                         
   8  12   4        519.64        597.77         7.02 o                         
   9  12   4         10.69         14.23         3.00 o                         
  10  12   4        468.44        442.19        11.89 o                         
  11  12   4        243.45        247.82         9.04 o                         
  12  12   4        108.92        107.58         8.59 o                         
  13  12   4         46.68         42.99         3.05 o                         
  -7  13   4        226.37        212.85         4.46 o                         
  -6  13   4        379.10        360.72         8.87 o                         
  -5  13   4        590.43        567.22        17.06 o                         
  -4  13   4         82.51         81.81         4.70 o                         
  -3  13   4          0.50          6.08         3.04 o                         
  -2  13   4          2.67          5.38         2.96 o                         
  -1  13   4          0.32          1.97         2.97 o                         
   0  13   4        138.84        131.16         3.96 o                         
   1  13   4        723.17        745.45         7.01 o                         
   2  13   4       2334.13       2419.20         7.59 o                         
   3  13   4        427.35        404.24         4.56 o                         
   4  13   4        120.62        121.87         3.60 o                         
   5  13   4         90.99        101.38         3.55 o                         
   6  13   4          0.02          0.81         3.01 o                         
   7  13   4        464.21        485.58         4.67 o                         
   8  13   4         62.13         60.60         3.27 o                         
   9  13   4        576.54        607.04        22.79 o                         
  10  13   4         19.03         19.35         3.06 o                         
  11  13   4        119.14        109.34         3.39 o                         
  12  13   4          0.05         -1.48         2.63 o                         
  -6  14   4          2.32          3.65         3.28 o                         
  -5  14   4        216.06        192.24        10.53 o                         
  -4  14   4         87.43         88.94         4.16 o                         
  -3  14   4        380.32        423.10         4.67 o                         
  -2  14   4        142.36        145.60         3.62 o                         
  -1  14   4         62.27         72.55         4.21 o                         
   0  14   4         52.33         45.36         3.43 o                         
   1  14   4          9.87         14.96         3.98 o                         
   2  14   4         75.14         73.86         5.08 o                         
   3  14   4        128.32        122.16         4.10 o                         
   4  14   4        332.71        342.10         7.09 o                         
   5  14   4       2184.21       2298.25        28.14 o                         
   6  14   4         40.95         48.75         2.92 o                         
   7  14   4         39.61         52.98         3.21 o                         
   8  14   4        583.39        577.60        18.46 o                         
   9  14   4         11.37         11.37         2.62 o                         
  10  14   4          9.47          6.75         2.91 o                         
  11  14   4         34.30         14.15         3.02 o                         
  12  14   4          5.87         11.10         2.53 o                         
  -5  15   4         82.82         83.83         4.13 o                         
  -4  15   4        178.39        186.83         5.15 o                         
  -3  15   4          0.54          7.09         3.12 o                         
  -2  15   4         13.97         24.38         2.85 o                         
  -1  15   4         65.68         65.13         3.94 o                         
   0  15   4        410.03        401.69         5.56 o                         
   1  15   4         48.56         54.19         4.14 o                         
   2  15   4        372.16        358.92         4.75 o                         
   3  15   4       1628.34       1846.23        31.03 o                         
   4  15   4        148.10        192.33         4.46 o                         
   5  15   4         24.15         19.00         2.92 o                         
   6  15   4        376.49        362.90         7.78 o                         
   7  15   4        950.86        883.87        32.51 o                         
   8  15   4         54.25         63.56         3.45 o                         
   9  15   4          0.13          4.76         2.74 o                         
  10  15   4         72.99         88.03         3.02 o                         
  11  15   4        105.17        110.30         4.08 o                         
  -4  16   4         12.81         22.54         3.87 o                         
  -3  16   4         17.36         20.62         3.09 o                         
  -2  16   4         99.69        111.36         5.59 o                         
  -1  16   4          9.75         10.13         3.13 o                         
   0  16   4         45.12         59.01         4.25 o                         
   1  16   4          0.69          5.50         2.91 o                         
   2  16   4        131.74        124.50         4.21 o                         
   3  16   4         74.75         77.01         4.18 o                         
   4  16   4        371.66        380.45        14.40 o                         
   5  16   4        425.98        412.40        23.48 o                         
   6  16   4        247.34        226.31        11.89 o                         
   7  16   4        127.66        112.20         7.53 o                         
   8  16   4         57.83         61.74         3.03 o                         
   9  16   4         10.86          9.81         2.73 o                         
  10  16   4          3.77          7.94         2.78 o                         
  -3  17   4         92.14         75.38         3.22 o                         
  -2  17   4          0.92          0.87         2.71 o                         
  -1  17   4         33.84         36.51         3.69 o                         
   0  17   4          0.78          9.94         4.05 o                         
   1  17   4        255.36        299.74         4.01 o                         
   2  17   4        141.89        136.06         4.10 o                         
   3  17   4          3.30         14.78         3.09 o                         
   4  17   4         29.60         34.77         3.02 o                         
   5  17   4         13.83         19.05         2.83 o                         
   6  17   4         21.78         29.75         2.73 o                         
   7  17   4          1.88          7.65         2.95 o                         
   8  17   4        101.45        101.17         9.41 o                         
   9  17   4          7.25         10.97         2.72 o                         
  -2  18   4         52.24         39.50         4.02 o                         
  -1  18   4         76.23         90.06         3.70 o                         
   0  18   4        179.57        171.47         4.40 o                         
   1  18   4        263.91        263.98         5.80 o                         
   2  18   4        309.59        309.41        10.60 o                         
   3  18   4        189.26        225.21        10.45 o                         
   4  18   4          0.06          3.27         3.15 o                         
   5  18   4        298.00        287.36        15.52 o                         
   6  18   4         58.87         38.72         4.33 o                         
   7  18   4          0.03          3.65         2.71 o                         
   8  18   4          5.18          1.97         3.15 o                         
   1  19   4          2.93          5.89         3.31 o                         
   2  19   4         63.53         68.30         3.79 o                         
   3  19   4        147.59        149.00         8.45 o                         
   4  19   4         31.29         32.98         3.49 o                         
   5  19   4        236.99        168.58        10.46 o                         
   6  19   4        766.49        827.01        56.14 o                         
  -4 -19   5          1.91          0.36         3.45 o                         
  -3 -19   5          5.40          8.45         3.15 o                         
  -2 -19   5         25.63         30.53         3.59 o                         
  -1 -19   5         11.76          9.24         3.29 o                         
   0 -19   5        141.31        151.19         7.08 o                         
   1 -19   5          7.43         10.72         3.45 o                         
  -6 -18   5         10.08         10.64         3.10 o                         
  -5 -18   5          0.28          7.84         3.18 o                         
  -4 -18   5         84.41         95.05         9.05 o                         
  -3 -18   5         94.93         52.02         4.59 o                         
  -2 -18   5        408.14        396.27        19.37 o                         
  -1 -18   5        262.42        227.84         6.27 o                         
   0 -18   5        368.37        389.89        14.71 o                         
   1 -18   5        154.51        160.24         3.66 o                         
   2 -18   5         11.83         10.22         2.82 o                         
   3 -18   5          7.17          4.48         3.48 o                         
  -7 -17   5        119.55        112.20         7.97 o                         
  -6 -17   5        144.66        107.52         7.25 o                         
  -5 -17   5        208.86        191.38        19.74 o                         
  -4 -17   5         20.42         16.93         4.15 o                         
  -3 -17   5          3.53          8.10         3.51 o                         
  -2 -17   5          0.32          8.26         3.13 o                         
  -1 -17   5        302.26        272.95         6.22 o                         
   0 -17   5         60.29         60.70         3.08 o                         
   1 -17   5        500.89        569.83        20.18 o                         
   2 -17   5        408.89        423.14         4.30 o                         
   3 -17   5        165.19        156.44         3.99 o                         
   4 -17   5          1.63         -3.26         3.26 o                         
   5 -17   5         45.90         32.94         2.96 o                         
  -8 -16   5         34.33         31.76         3.57 o                         
  -7 -16   5         45.71         61.56         3.30 o                         
  -6 -16   5          5.58         10.36         2.84 o                         
  -5 -16   5        137.86        141.86        16.71 o                         
  -4 -16   5          1.26          1.95         2.05 o                         
  -3 -16   5         18.61         25.06         2.98 o                         
  -2 -16   5        358.32        361.29         9.26 o                         
  -1 -16   5        431.22        441.57        23.23 o                         
   0 -16   5        270.84        259.95         5.11 o                         
   1 -16   5         51.90         41.10         3.71 o                         
   2 -16   5          3.78          3.16         3.40 o                         
   3 -16   5         98.08         83.00         3.89 o                         
   4 -16   5         22.84         26.62         3.17 o                         
   5 -16   5          2.56          2.47         3.00 o                         
   6 -16   5         90.15         95.25         4.85 o                         
  -9 -15   5         11.49         16.21         3.80 o                         
  -8 -15   5          0.81          5.89         3.80 o                         
  -7 -15   5        213.83        257.05         5.49 o                         
  -6 -15   5        231.80        262.58         7.43 o                         
  -5 -15   5          2.31          2.86         2.74 o                         
  -4 -15   5         42.52         42.72         3.17 o                         
  -3 -15   5        346.94        318.22        18.69 o                         
  -2 -15   5         34.82         32.83         3.26 o                         
  -1 -15   5        739.21        688.93        26.30 o                         
   0 -15   5         79.90         89.33         3.62 o                         
   1 -15   5        410.69        386.66         5.01 o                         
   2 -15   5        190.10        209.52         5.74 o                         
   3 -15   5        158.49        171.93         4.40 o                         
   4 -15   5         99.66         83.53         5.72 o                         
   5 -15   5        140.79        161.12         5.01 o                         
   6 -15   5        215.21        190.01        16.60 o                         
   7 -15   5        343.29        294.09        33.83 o                         
 -10 -14   5          4.66          7.19         3.62 o                         
  -9 -14   5          0.89          3.97         3.60 o                         
  -8 -14   5         44.60         43.68         3.88 o                         
  -7 -14   5        199.62        231.46         4.88 o                         
  -6 -14   5         25.41         31.34         3.51 o                         
  -5 -14   5         63.57         58.57         3.68 o                         
  -4 -14   5        123.54        160.48         4.01 o                         
  -3 -14   5        569.28        583.46        22.78 o                         
  -2 -14   5          3.01          2.65         3.06 o                         
  -1 -14   5        124.84         95.96         3.99 o                         
   0 -14   5         13.77         12.98         3.26 o                         
   1 -14   5       1071.62       1067.15         5.54 o                         
   2 -14   5          0.13          2.26         3.76 o                         
   3 -14   5        528.53        541.57         6.05 o                         
   4 -14   5        452.85        517.20        23.81 o                         
   5 -14   5         18.39         17.12         2.99 o                         
   6 -14   5        352.34        320.01        26.02 o                         
   7 -14   5        157.70        134.99         7.95 o                         
   8 -14   5         53.04         43.12         3.50 o                         
 -10 -13   5        109.98        105.44         5.21 o                         
  -9 -13   5         67.09         61.38         3.36 o                         
  -8 -13   5         44.07         36.09         3.32 o                         
  -7 -13   5         40.17         46.06         4.79 o                         
  -6 -13   5         56.69         66.94         4.53 o                         
  -5 -13   5         66.82         87.17         3.83 o                         
  -4 -13   5        398.18        429.02        11.85 o                         
  -3 -13   5         20.51         20.08         3.09 o                         
  -2 -13   5        258.46        273.13         7.82 o                         
  -1 -13   5       1724.71       1783.66        40.98 o                         
   0 -13   5          0.64          3.81         3.35 o                         
   1 -13   5        101.24        125.78         4.13 o                         
   2 -13   5        155.74        173.21         5.87 o                         
   3 -13   5          0.23          6.13         3.73 o                         
   4 -13   5        851.29       1010.42         7.04 o                         
   5 -13   5        107.46        144.97         4.64 o                         
   6 -13   5         38.79         49.30         3.63 o                         
   7 -13   5         25.57         27.06         2.80 o                         
   8 -13   5         38.60         28.85         3.21 o                         
   9 -13   5        226.44        205.42         3.74 o                         
 -11 -12   5         12.99         15.83         4.07 o                         
 -10 -12   5         36.42         28.38         4.59 o                         
  -9 -12   5          3.16          7.99         3.68 o                         
  -8 -12   5        539.45        568.60         7.72 o                         
  -7 -12   5        522.62        564.40         4.77 o                         
  -6 -12   5        414.97        261.72        15.27 o                         
  -5 -12   5         86.17        117.99         4.21 o                         
  -4 -12   5        103.32        100.39         4.26 o                         
  -3 -12   5         25.14          9.83         3.64 o                         
  -2 -12   5       1301.18       1355.25        28.11 o                         
  -1 -12   5       2382.62       2403.73       101.24 o                         
   0 -12   5        173.26        188.03         3.97 o                         
   1 -12   5         32.31         39.70         3.57 o                         
   2 -12   5         56.01         74.42         4.30 o                         
   3 -12   5         75.45        102.65         4.17 o                         
   4 -12   5        210.85        214.08         9.35 o                         
   5 -12   5        391.16        373.41         5.78 o                         
   6 -12   5         26.60         29.19         3.45 o                         
   7 -12   5         14.56         17.13         2.65 o                         
   8 -12   5        230.05        224.01        14.96 o                         
   9 -12   5        494.53        470.13        11.67 o                         
 -11 -11   5          8.28          9.12         3.70 o                         
 -10 -11   5        353.25        277.56        14.88 o                         
  -9 -11   5        138.37        162.74         4.75 o                         
  -8 -11   5        387.58        348.35        15.97 o                         
  -7 -11   5        311.41        298.72        20.78 o                         
  -6 -11   5        212.28        191.29        10.66 o                         
  -5 -11   5         92.29         61.73         5.10 o                         
  -4 -11   5        317.54        309.00        13.36 o                         
  -3 -11   5         17.96         21.15         3.14 o                         
  -2 -11   5        608.35        581.04        13.78 o                         
  -1 -11   5         92.72         77.48         3.65 o                         
   0 -11   5       1084.01        996.83         8.49 o                         
   1 -11   5         57.85         74.55         4.11 o                         
   2 -11   5        162.05        167.23         4.43 o                         
   3 -11   5       1060.52       1186.17        35.86 o                         
   4 -11   5          7.39         17.04         3.75 o                         
   5 -11   5        552.00        620.47        11.82 o                         
   6 -11   5        229.01        228.54        12.81 o                         
   7 -11   5        122.16        122.73         4.69 o                         
   8 -11   5         21.78         25.34         4.26 o                         
   9 -11   5          0.36          3.51         2.64 o                         
  10 -11   5        156.61        136.39         8.73 o                         
 -11 -10   5         50.64         30.90         5.62 o                         
 -10 -10   5         83.43         60.51         5.63 o                         
  -9 -10   5        395.68        403.90        12.36 o                         
  -8 -10   5        372.51        281.44         9.59 o                         
  -7 -10   5        247.40        302.91         4.97 o                         
  -6 -10   5        394.75        419.56        19.40 o                         
  -5 -10   5       1651.96       1680.47        28.07 o                         
  -4 -10   5        571.42        487.36        13.54 o                         
  -3 -10   5         69.50         77.53         4.36 o                         
  -2 -10   5        708.30        681.28         4.95 o                         
  -1 -10   5        845.17        817.83         9.26 o                         
   0 -10   5        174.79        154.34         3.88 o                         
   1 -10   5       2011.75       2122.53        31.72 o                         
   2 -10   5       3068.65       3156.29        18.95 o                         
   3 -10   5       1735.29       1788.68        12.72 o                         
   4 -10   5        248.42        292.64         6.81 o                         
   5 -10   5       1270.03       1279.71        26.13 o                         
   6 -10   5        375.56        360.47         4.75 o                         
   7 -10   5        306.25        299.82         7.89 o                         
   8 -10   5        650.52        631.91        14.14 o                         
   9 -10   5          1.04          6.75         2.62 o                         
  10 -10   5        112.71        114.50        11.20 o                         
  11 -10   5         73.61         78.36         3.56 o                         
 -12  -9   5        295.49        256.42         6.99 o                         
 -11  -9   5          0.47          1.41         6.76 o                         
 -10  -9   5        607.81        671.76        16.22 o                         
  -9  -9   5         74.79         76.59         5.54 o                         
  -8  -9   5         19.09         14.51         3.20 o                         
  -7  -9   5         58.63         59.97         3.61 o                         
  -6  -9   5          5.11          3.08         3.32 o                         
  -5  -9   5       2076.54       2460.37        53.35 o                         
  -4  -9   5        914.95        858.78        15.16 o                         
  -3  -9   5        658.51        689.41        12.07 o                         
  -2  -9   5          0.81          1.53         3.09 o                         
  -1  -9   5        762.32        685.66         9.71 o                         
   0  -9   5        668.92        629.87        11.41 o                         
   1  -9   5       4128.34       4228.61        15.91 o                         
   2  -9   5        644.46        570.20        10.94 o                         
   3  -9   5        640.06        699.26         6.25 o                         
   4  -9   5          0.11         10.25         3.98 o                         
   5  -9   5        466.42        545.43         7.01 o                         
   6  -9   5        198.87        186.60         7.39 o                         
   7  -9   5         37.46         37.84         2.93 o                         
   8  -9   5        621.90        612.37        16.08 o                         
   9  -9   5        517.19        529.97        11.29 o                         
  10  -9   5        289.09        258.40        17.76 o                         
  11  -9   5         53.37         66.15         3.21 o                         
 -12  -8   5         44.13         49.87         4.76 o                         
 -11  -8   5        136.32        141.72         4.47 o                         
 -10  -8   5        396.38        400.79        22.19 o                         
  -9  -8   5         83.48         72.92         3.70 o                         
  -8  -8   5        149.06        143.34         6.06 o                         
  -7  -8   5         64.02         78.34         3.66 o                         
  -6  -8   5        132.47        110.37         4.08 o                         
  -5  -8   5       1395.06       1453.64        10.96 o                         
  -4  -8   5       5661.75       6301.04        64.20 o                         
  -3  -8   5          1.94          0.59         3.55 o                         
  -2  -8   5       2530.29       2459.46        32.97 o                         
  -1  -8   5       2635.80       2645.30        36.54 o                         
   0  -8   5        240.92        239.36         5.73 o                         
   1  -8   5          0.63          9.04         4.49 o                         
   2  -8   5       1767.68       1642.73         9.32 o                         
   3  -8   5        690.92        743.80         9.01 o                         
   4  -8   5         69.08        112.12         6.16 o                         
   5  -8   5        385.50        420.29         5.39 o                         
   6  -8   5        434.14        450.93         5.62 o                         
   7  -8   5        221.58        228.16         4.89 o                         
   8  -8   5        931.00        943.26         6.35 o                         
   9  -8   5         19.37         23.39         3.33 o                         
  10  -8   5         34.90         37.60         3.63 o                         
  11  -8   5         32.23         34.91         5.45 o                         
  12  -8   5         27.23         27.50         3.04 o                         
 -12  -7   5        117.43        109.89        13.43 o                         
 -11  -7   5          0.95          3.88         3.64 o                         
 -10  -7   5         22.14         19.31         2.92 o                         
  -9  -7   5          0.55          3.85         3.35 o                         
  -8  -7   5       1958.33       2230.80         8.00 o                         
  -7  -7   5       4728.89       5196.03       201.98 o                         
  -6  -7   5        132.95        146.73         4.63 o                         
  -5  -7   5        476.76        527.98         6.05 o                         
  -4  -7   5          5.47          7.98         3.70 o                         
  -3  -7   5       1579.83       1533.65        16.07 o                         
  -2  -7   5       1037.96        981.28        22.30 o                         
  -1  -7   5       5366.42       5267.15        68.55 o                         
   1  -7   5       2925.45       2838.05        38.37 o                         
   2  -7   5       2194.02       1872.95        16.99 o                         
   3  -7   5       5263.78       5578.27       143.30 o                         
   4  -7   5        515.08        578.31         8.48 o                         
   5  -7   5        161.12        213.37         5.23 o                         
   6  -7   5        405.41        440.89         7.95 o                         
   7  -7   5          3.96         21.44         3.52 o                         
   8  -7   5         90.26         76.79         3.14 o                         
   9  -7   5         52.69         56.31         3.90 o                         
  10  -7   5        306.30        335.30         4.16 o                         
  11  -7   5         23.64         33.67         2.96 o                         
  12  -7   5         32.40         33.87         3.06 o                         
 -12  -6   5         36.74         20.89         4.74 o                         
 -11  -6   5         10.81         21.65         3.97 o                         
 -10  -6   5         16.85         24.36         3.35 o                         
  -9  -6   5        179.44        184.54        14.96 o                         
  -8  -6   5       2154.75       2296.05        96.20 o                         
  -7  -6   5        651.31        595.46         8.37 o                         
  -6  -6   5         95.93         94.95         3.62 o                         
  -5  -6   5          1.15          6.46         3.22 o                         
  -4  -6   5        120.98         83.98         4.91 o                         
  -3  -6   5       1110.14        968.92        12.99 o                         
  -2  -6   5      10250.46       8801.53       199.38 o                         
  -1  -6   5       2877.58       2826.21        52.82 o                         
   0  -6   5        549.22        691.59        18.80 o                         
   1  -6   5        921.95        856.95         8.21 o                         
   2  -6   5       1068.21        878.32        13.12 o                         
   3  -6   5       1190.29       1032.27         7.09 o                         
   4  -6   5       9518.09       9232.97        19.40 o                         
   5  -6   5        265.59        246.46         7.32 o                         
   6  -6   5        109.71         83.21         4.84 o                         
   7  -6   5        654.63        641.22        14.96 o                         
   8  -6   5         11.27         18.67         2.91 o                         
   9  -6   5         70.57         76.18         3.34 o                         
  10  -6   5        752.71        754.77         7.47 o                         
  11  -6   5        267.07        292.56         4.22 o                         
  12  -6   5         21.40         16.33         2.93 o                         
 -12  -5   5         54.45         54.51         4.39 o                         
 -11  -5   5        121.23        128.19        14.95 o                         
 -10  -5   5        189.30        174.47         9.84 o                         
  -9  -5   5          6.86         14.71         3.16 o                         
  -8  -5   5         71.36         95.06         3.97 o                         
  -7  -5   5        400.77        401.31        12.15 o                         
  -6  -5   5        471.71        499.23         8.07 o                         
  -5  -5   5        272.67        294.00         4.72 o                         
  -4  -5   5       1594.27       1590.67        16.26 o                         
  -3  -5   5          0.43          6.94         3.65 o                         
  -2  -5   5       6067.64       5977.82        44.96 o                         
  -1  -5   5       1152.64        959.04         9.67 o                         
   0  -5   5        999.22        903.33         6.74 o                         
   2  -5   5       8102.15       8132.21        56.92 o                         
   3  -5   5       1649.23       1626.68        24.07 o                         
   4  -5   5       8818.22       7961.37       548.75 o                         
   5  -5   5        965.92       1041.99        23.48 o                         
   6  -5   5        798.61        921.76        22.51 o                         
   7  -5   5        870.93        930.10        22.40 o                         
   8  -5   5         81.88        105.91         3.41 o                         
   9  -5   5       2863.06       2977.97        42.72 o                         
  10  -5   5        166.07        155.97         7.41 o                         
  11  -5   5         30.01         29.01         3.04 o                         
  12  -5   5         83.76         92.88         3.32 o                         
  13  -5   5          0.68          0.64         2.83 o                         
 -12  -4   5          0.21          3.43         4.33 o                         
 -11  -4   5          0.08         -1.05         3.16 o                         
 -10  -4   5          2.70         15.48         3.83 o                         
  -9  -4   5        214.91        228.72         3.84 o                         
  -8  -4   5          0.63          4.40         3.36 o                         
  -7  -4   5         83.73         67.77         3.96 o                         
  -6  -4   5          0.14         -1.44         3.43 o                         
  -5  -4   5        975.02       1032.32         5.54 o                         
  -4  -4   5         74.40         98.51         4.91 o                         
  -3  -4   5       1700.91       1606.36        30.39 o                         
  -2  -4   5       5502.04       4861.98        90.25 o                         
  -1  -4   5       1353.17       1102.57        13.44 o                         
   1  -4   5       3936.09       4267.29        44.29 o                         
   2  -4   5         11.57         14.52         4.08 o                         
   3  -4   5        905.68        950.31         7.08 o                         
   4  -4   5       2202.77       2268.01        43.82 o                         
   5  -4   5       2212.10       2382.56        34.43 o                         
   6  -4   5        443.40        399.11         6.76 o                         
   7  -4   5          0.97          5.53         3.15 o                         
   8  -4   5          0.77          0.13         3.20 o                         
   9  -4   5         47.62         48.83         3.32 o                         
  10  -4   5          0.81         -0.53         2.65 o                         
  11  -4   5        355.51        358.66        11.01 o                         
  12  -4   5        412.68        440.75         5.18 o                         
  13  -4   5         50.76         52.73         3.29 o                         
 -12  -3   5        256.89        259.18        19.88 o                         
 -11  -3   5         59.43         66.54         6.72 o                         
 -10  -3   5        970.76        923.74        41.45 o                         
  -9  -3   5        132.66        141.28         3.85 o                         
  -8  -3   5        656.16        690.72         4.18 o                         
  -7  -3   5       4626.30       4978.84        88.58 o                         
  -6  -3   5        199.51        212.04         4.94 o                         
  -5  -3   5        396.33        371.70         5.28 o                         
  -4  -3   5        102.11        114.84         4.32 o                         
  -3  -3   5          0.24         -2.49         4.63 o                         
  -2  -3   5         23.26         10.26         3.88 o                         
  -1  -3   5      12521.45      10824.19       436.47 o                         
   2  -3   5       2390.44       2317.89        66.31 o                         
   3  -3   5       2649.12       2740.10        35.52 o                         
   4  -3   5       2470.01       2271.36        24.03 o                         
   5  -3   5          4.05         12.01         4.17 o                         
   6  -3   5       3478.87       3738.53        81.82 o                         
   7  -3   5       1429.42       1618.65         8.60 o                         
   8  -3   5         36.42         35.62         2.47 o                         
   9  -3   5        199.65        210.62         3.50 o                         
  10  -3   5        241.03        211.70         6.06 o                         
  11  -3   5         10.97         11.40         3.19 o                         
  12  -3   5        225.53        199.73         8.15 o                         
  13  -3   5        104.02        114.53         3.15 o                         
 -12  -2   5          3.72         12.17         3.14 o                         
 -11  -2   5        137.29        138.43         4.07 o                         
 -10  -2   5        174.41        205.54         4.76 o                         
  -9  -2   5        224.97        241.71         6.08 o                         
  -8  -2   5          3.86          6.21         2.96 o                         
  -7  -2   5       1902.88       1889.87         8.18 o                         
  -6  -2   5       1871.47       1721.53        59.07 o                         
  -5  -2   5        160.55        136.25         4.62 o                         
  -4  -2   5       1061.87       1152.87        25.52 o                         
  -3  -2   5        411.64        376.90         5.01 o                         
  -2  -2   5        491.91        510.15         5.86 o                         
  -1  -2   5        174.72        210.10        10.40 o                         
   0  -2   5       2757.48       2723.79        45.77 o                         
   2  -2   5       1001.68        902.74        13.81 o                         
   3  -2   5       1534.64       1433.73        38.66 o                         
   4  -2   5       6936.31       6870.48        62.11 o                         
   5  -2   5        382.97        497.97         5.75 o                         
   6  -2   5       1079.94        972.48         8.27 o                         
   7  -2   5          6.60          5.39         3.50 o                         
   8  -2   5         42.98         41.96         4.47 o                         
   9  -2   5         62.44         73.91         3.04 o                         
  10  -2   5          2.81          6.07         3.06 o                         
  11  -2   5         35.33         30.96         3.46 o                         
  12  -2   5         16.14         12.00         2.36 o                         
  13  -2   5         17.74         13.00         2.69 o                         
  14  -2   5         26.37         30.35         2.85 o                         
 -12  -1   5          1.98          8.58         3.20 o                         
 -11  -1   5        482.36        490.98        22.92 o                         
 -10  -1   5        150.25        135.99         5.35 o                         
  -9  -1   5        422.39        430.77         5.18 o                         
  -8  -1   5        432.65        409.82        16.49 o                         
  -7  -1   5        304.82        356.65         4.82 o                         
  -6  -1   5       1799.37       1817.76        22.64 o                         
  -5  -1   5         71.72         86.26         3.98 o                         
  -4  -1   5       1614.62       1800.47        14.30 o                         
  -3  -1   5       2884.10       2695.72        47.33 o                         
  -2  -1   5       1311.19       1247.02         8.48 o                         
  -1  -1   5      15962.08      13535.75        27.04 o                         
   1  -1   5        227.36        206.02         5.61 o                         
   2  -1   5       3379.08       3138.72        60.65 o                         
   3  -1   5      15783.94      14730.04        42.13 o                         
   4  -1   5       3730.74       3942.82        50.09 o                         
   5  -1   5         75.27         70.55         5.15 o                         
   6  -1   5       5098.07       4717.45        39.37 o                         
   7  -1   5       1620.39       1708.42        17.82 o                         
   8  -1   5       3858.60       3876.85       111.58 o                         
   9  -1   5        161.10        156.93         4.88 o                         
  10  -1   5          0.08         18.23         3.42 o                         
  11  -1   5       1096.38       1088.54        10.43 o                         
  12  -1   5       1061.67       1146.72        14.40 o                         
  13  -1   5          8.70          8.30         2.36 o                         
  14  -1   5         34.57         23.65         3.77 o                         
 -12   0   5         28.05         26.91         3.31 o                         
 -11   0   5          1.97          7.63         3.44 o                         
 -10   0   5         38.82         33.30         4.90 o                         
  -9   0   5        212.56        230.08         7.64 o                         
  -8   0   5        791.30        835.90         6.34 o                         
  -7   0   5        190.11        182.23         4.08 o                         
  -6   0   5        401.42        441.51         8.78 o                         
  -5   0   5       1089.37       1047.37        13.52 o                         
  -4   0   5       2448.36       2328.99        71.21 o                         
  -3   0   5        932.34       1006.60        21.47 o                         
  -2   0   5       4917.63       3947.40       121.22 o                         
  -1   0   5        637.71        636.45         6.82 o                         
   0   0   5        173.66        223.19         5.22 o                         
   1   0   5         14.63         52.29         4.95 o                         
   3   0   5        449.59        584.58         6.05 o                         
   4   0   5        330.82        435.15         7.75 o                         
   5   0   5          9.04         12.75         3.92 o                         
   6   0   5         78.40         53.22         4.21 o                         
   7   0   5       1013.21       1040.26         5.10 o                         
   8   0   5       1578.13       1594.96        55.42 o                         
   9   0   5        328.50        268.59         6.48 o                         
  10   0   5        125.60        115.63         3.39 o                         
  11   0   5        872.77        923.21        31.65 o                         
  12   0   5         76.27         68.38         3.29 o                         
  13   0   5          1.25          2.37         2.60 o                         
  14   0   5         15.94         16.87         2.56 o                         
 -12   1   5        100.17        103.93         3.67 o                         
 -11   1   5        508.08        559.87         9.67 o                         
 -10   1   5        572.74        583.54        35.50 o                         
  -9   1   5        502.17        503.53        11.52 o                         
  -8   1   5       3571.68       3662.88       105.88 o                         
  -7   1   5        183.47        159.67         4.92 o                         
  -6   1   5         66.91         74.24         2.99 o                         
  -5   1   5         81.95         63.92         3.49 o                         
  -4   1   5        269.77        307.89         4.77 o                         
  -3   1   5       1258.56       1334.09        11.99 o                         
  -2   1   5       2313.28       2175.80        10.15 o                         
  -1   1   5       9459.83       8796.07        46.73 o                         
   0   1   5       4475.58       4119.89        84.07 o                         
   1   1   5        628.78        666.87        14.18 o                         
   2   1   5       1181.84       1134.70         9.06 o                         
   3   1   5       4478.59       4582.06        68.84 o                         
   4   1   5      14090.55      11153.74       270.35 o                         
   5   1   5        205.74        253.21         5.64 o                         
   6   1   5         97.97         73.64         4.38 o                         
   7   1   5        156.13        133.48         4.36 o                         
   8   1   5         51.64         70.42         4.07 o                         
   9   1   5        660.94        674.12         8.58 o                         
  10   1   5        204.60        220.83         6.92 o                         
  11   1   5          9.38         16.90         3.29 o                         
  12   1   5        382.16        436.15         8.99 o                         
  13   1   5        331.20        330.25         8.40 o                         
  14   1   5        174.71        195.37        10.25 o                         
 -12   2   5         29.25         27.83         2.77 o                         
 -11   2   5        151.63        152.70         5.91 o                         
 -10   2   5         64.31         69.76         3.64 o                         
  -9   2   5        170.76        170.16         6.17 o                         
  -8   2   5        816.37        784.43        12.30 o                         
  -7   2   5       4732.50       4720.78       112.79 o                         
  -6   2   5        552.52        565.23        10.29 o                         
  -5   2   5        291.22        289.42         6.45 o                         
  -4   2   5         72.09         96.94         4.53 o                         
  -3   2   5         85.18         72.90         3.90 o                         
  -2   2   5        902.15        932.86        42.44 o                         
  -1   2   5      13261.05      12252.13       274.52 o                         
   0   2   5       9322.54       9011.58       154.07 o                         
   1   2   5       2254.14       2590.48        52.26 o                         
   2   2   5       2099.51       2710.62        48.45 o                         
   3   2   5       6344.28       6814.40        98.76 o                         
   4   2   5         49.59         76.42         4.30 o                         
   5   2   5       3190.20       2877.32        21.12 o                         
   6   2   5        251.96        269.07         4.64 o                         
   7   2   5        358.58        362.18         6.16 o                         
   8   2   5        505.14        548.24         3.97 o                         
   9   2   5        261.92        250.18         3.90 o                         
  10   2   5        315.95        302.33         8.99 o                         
  11   2   5        194.88        209.42         9.33 o                         
  12   2   5          0.05          5.38         2.40 o                         
  13   2   5          7.91         11.58         2.42 o                         
  14   2   5         12.36         14.14         2.26 o                         
 -11   3   5         63.96         62.05         2.95 o                         
 -10   3   5       1401.75       1367.45        58.15 o                         
  -9   3   5          1.53          4.55         3.04 o                         
  -8   3   5        493.69        463.47         5.60 o                         
  -7   3   5        374.48        394.87         6.40 o                         
  -6   3   5        345.79        375.64         7.13 o                         
  -5   3   5         76.46         82.68         3.42 o                         
  -4   3   5        500.86        498.32        24.07 o                         
  -3   3   5        308.27        339.20        10.80 o                         
  -2   3   5       4896.90       4878.65       127.89 o                         
  -1   3   5       3793.24       3310.52        47.96 o                         
   0   3   5       9961.96       9364.44        28.81 o                         
   1   3   5        574.97        587.78        11.43 o                         
   2   3   5        340.53        298.59         9.99 o                         
   3   3   5         40.94         55.77         4.30 o                         
   4   3   5          4.61          1.81         3.44 o                         
   5   3   5         77.25         60.04         4.51 o                         
   6   3   5         10.18         12.45         4.09 o                         
   7   3   5         53.96         35.05         4.18 o                         
   8   3   5        389.34        418.91        11.67 o                         
   9   3   5        405.04        386.55         9.79 o                         
  10   3   5       2807.66       2635.01        41.73 o                         
  11   3   5       2276.96       2152.76        42.96 o                         
  12   3   5        855.21        826.84        32.67 o                         
  13   3   5         22.20         22.04         2.82 o                         
  14   3   5         11.32         11.73         2.53 o                         
 -11   4   5         74.79         87.03         3.29 o                         
 -10   4   5        103.87        124.78         5.69 o                         
  -9   4   5         31.71         41.83         3.24 o                         
  -8   4   5         62.50         75.84         3.22 o                         
  -7   4   5       1051.99       1101.00        24.33 o                         
  -6   4   5         17.32         12.64         3.13 o                         
  -5   4   5       1772.33       1828.52        25.64 o                         
  -4   4   5        297.03        314.27         3.99 o                         
  -3   4   5        822.37        770.39        30.64 o                         
  -2   4   5        780.64        798.91         5.35 o                         
  -1   4   5       2612.70       2767.46        41.89 o                         
   0   4   5       2237.20       2086.74        18.57 o                         
   2   4   5       3836.79       3323.51        43.71 o                         
   3   4   5       2297.75       2594.83        45.59 o                         
   4   4   5       1070.13       1098.64         8.02 o                         
   5   4   5       1822.02       1805.28        37.02 o                         
   6   4   5       2944.57       3134.22        71.48 o                         
   7   4   5       1277.17       1347.69        33.23 o                         
   8   4   5       2294.48       2343.38        45.30 o                         
   9   4   5        294.01        295.97         6.77 o                         
  10   4   5         38.54         44.57         3.07 o                         
  11   4   5        250.69        289.80         4.49 o                         
  12   4   5         36.27         39.23         2.75 o                         
  13   4   5         12.51          8.45         2.70 o                         
  14   4   5          1.94          2.93         2.34 o                         
 -11   5   5         33.14         35.23         3.02 o                         
 -10   5   5        125.79        123.11         3.74 o                         
  -9   5   5         32.58         45.49         3.22 o                         
  -8   5   5         72.05         65.24         3.36 o                         
  -7   5   5         41.92         37.43         3.52 o                         
  -6   5   5        197.02        212.86         4.36 o                         
  -5   5   5       4381.35       3930.04        33.57 o                         
  -4   5   5         10.76         14.81         3.21 o                         
  -3   5   5       1666.75       1616.28        42.57 o                         
  -2   5   5        451.64        465.03         3.73 o                         
  -1   5   5        710.08        717.35         8.37 o                         
   0   5   5        751.19        597.82         6.03 o                         
   1   5   5       8623.38       8023.13        34.29 o                         
   2   5   5      11186.74      10687.86       283.53 o                         
   3   5   5       1428.40       1349.63        10.82 o                         
   4   5   5       1143.83       1078.22        20.84 o                         
   5   5   5       1031.88       1011.60        16.27 o                         
   6   5   5         32.56         34.78         4.43 o                         
   7   5   5        131.22        120.05         3.62 o                         
   8   5   5       1968.30       2150.96        12.52 o                         
   9   5   5        250.40        223.96         5.04 o                         
  10   5   5       1051.16       1077.92        10.28 o                         
  11   5   5         30.31         29.37         3.72 o                         
  12   5   5        292.88        310.35        12.48 o                         
  13   5   5        144.70        118.15         5.84 o                         
  14   5   5          2.10          5.83         2.43 o                         
 -10   6   5         41.96         35.57         3.02 o                         
  -9   6   5          9.97          7.62         3.12 o                         
  -8   6   5        104.05         98.40         3.96 o                         
  -7   6   5       1936.43       1886.93       112.22 o                         
  -6   6   5       1139.90       1153.07        65.40 o                         
  -5   6   5         19.98         23.99         2.98 o                         
  -4   6   5        968.46       1049.37        44.51 o                         
  -3   6   5          5.88          7.03         3.07 o                         
  -2   6   5       3141.81       3085.27        35.34 o                         
  -1   6   5       1826.81       1912.95        42.60 o                         
   0   6   5       2393.03       2436.73        23.86 o                         
   1   6   5       6444.17       5811.48        39.35 o                         
   2   6   5       2965.25       3025.21        40.93 o                         
   3   6   5         23.06         22.07         3.30 o                         
   4   6   5       1340.59       1354.06        26.27 o                         
   5   6   5        884.19        835.41        30.77 o                         
   6   6   5       4877.09       4864.90       119.92 o                         
   7   6   5       2163.29       2236.91        37.54 o                         
   8   6   5       1070.68       1213.68        17.37 o                         
   9   6   5       1304.96       1367.24         9.39 o                         
  10   6   5        197.04        235.83         5.10 o                         
  11   6   5        204.61        212.51         6.51 o                         
  12   6   5          3.18          9.62         3.08 o                         
  13   6   5        523.83        580.51        19.63 o                         
  14   6   5          3.98          7.13         2.61 o                         
 -10   7   5         33.90         41.53         3.06 o                         
  -9   7   5          0.44          3.23         2.85 o                         
  -8   7   5        433.14        407.52         5.13 o                         
  -7   7   5        439.13        413.12        17.27 o                         
  -6   7   5        242.76        260.33         5.25 o                         
  -5   7   5          1.73         -0.76         3.13 o                         
  -4   7   5         92.10         91.11         3.22 o                         
  -3   7   5          0.10          0.91         2.72 o                         
  -2   7   5        129.10        126.64         3.30 o                         
  -1   7   5        327.32        333.71         8.57 o                         
   1   7   5        522.38        433.99         5.50 o                         
   2   7   5        968.30        975.16        11.14 o                         
   3   7   5      14934.63      12685.12       750.08 o                         
   4   7   5       9169.03       9047.87        88.46 o                         
   5   7   5        792.55        753.10        18.05 o                         
   6   7   5        249.40        251.85         6.78 o                         
   7   7   5        943.53        907.93        11.57 o                         
   8   7   5        588.16        617.71         7.91 o                         
   9   7   5          7.59          2.88         2.99 o                         
  10   7   5         11.59         15.17         2.77 o                         
  11   7   5       1778.89       1888.02        53.40 o                         
  12   7   5         37.67         51.45         3.52 o                         
  13   7   5         12.49         16.69         2.63 o                         
  14   7   5        131.76        130.65         6.76 o                         
 -10   8   5        131.66        124.23         7.00 o                         
  -9   8   5         87.68        108.84         5.65 o                         
  -8   8   5         51.79         54.02         3.28 o                         
  -7   8   5          2.64          4.82         2.64 o                         
  -6   8   5         54.58         54.12         3.28 o                         
  -5   8   5          0.18          3.97         2.70 o                         
  -4   8   5        343.45        348.05         5.44 o                         
  -3   8   5        151.07        148.33         3.48 o                         
  -2   8   5       1358.84       1371.45        15.38 o                         
  -1   8   5       2935.08       2709.35        73.71 o                         
   0   8   5        197.94        180.37         3.68 o                         
   1   8   5        187.18        180.95         3.64 o                         
   2   8   5         54.99         46.92         3.56 o                         
   3   8   5         87.31        103.07         3.89 o                         
   4   8   5       1750.69       1764.41         8.34 o                         
   5   8   5        227.05        211.07         3.71 o                         
   6   8   5        662.46        710.96         7.73 o                         
   7   8   5        901.00        913.71         7.91 o                         
   8   8   5         61.20         55.26         2.81 o                         
   9   8   5          0.50          3.63         2.97 o                         
  10   8   5          3.18         15.36         3.21 o                         
  11   8   5        567.79        625.34        26.31 o                         
  12   8   5        228.17        176.50         4.70 o                         
  13   8   5        100.83        107.54         4.60 o                         
  14   8   5        207.73        194.77        10.45 o                         
  -9   9   5         94.56         81.67         2.90 o                         
  -8   9   5         20.27         15.52         2.61 o                         
  -7   9   5         61.19         68.18         2.82 o                         
  -6   9   5         20.24         28.87         2.68 o                         
  -5   9   5        287.88        318.87         3.46 o                         
  -4   9   5        136.88        159.26         3.92 o                         
  -3   9   5         38.14         32.41         3.02 o                         
  -2   9   5         90.83         94.91         3.46 o                         
  -1   9   5        646.66        668.49         9.16 o                         
   0   9   5          8.15          7.44         3.03 o                         
   1   9   5       3848.24       4232.01        80.30 o                         
   2   9   5       3569.14       3659.22        20.25 o                         
   3   9   5        644.40        739.80         5.21 o                         
   4   9   5        134.18        135.11         5.31 o                         
   5   9   5        313.87        307.66         5.17 o                         
   6   9   5        474.26        570.19         4.37 o                         
   7   9   5        671.23        648.52        25.18 o                         
   8   9   5        926.83        826.04        12.24 o                         
   9   9   5       3752.42       4228.83        64.10 o                         
  10   9   5        205.46        228.83         6.34 o                         
  11   9   5          1.14          2.88         2.76 o                         
  12   9   5         62.77         82.41         3.75 o                         
  13   9   5         59.43         51.57         2.64 o                         
  14   9   5         35.75         28.43         2.62 o                         
  -9  10   5        110.38         92.68         4.04 o                         
  -8  10   5        163.03        127.60         3.03 o                         
  -7  10   5        939.77        888.45         6.25 o                         
  -6  10   5        193.76        198.97         3.66 o                         
  -5  10   5        145.55        106.41         2.89 o                         
  -4  10   5        408.20        430.81         4.60 o                         
  -3  10   5        786.15        701.60        14.45 o                         
  -2  10   5        141.79        147.77         3.95 o                         
  -1  10   5       1004.72       1052.06        27.80 o                         
   0  10   5       1781.26       1889.33        25.65 o                         
   1  10   5       2199.30       2468.45        55.62 o                         
   2  10   5         33.13         38.30         3.37 o                         
   3  10   5       3236.39       3220.57        83.12 o                         
   4  10   5        717.90        776.78         9.03 o                         
   5  10   5          8.52         12.09         3.16 o                         
   6  10   5         70.84         82.72         3.93 o                         
   7  10   5          1.64          7.93         2.84 o                         
   8  10   5        227.70        238.16         4.02 o                         
   9  10   5        332.31        332.18        11.89 o                         
  10  10   5          0.74          6.36         2.81 o                         
  11  10   5        327.90        325.99        16.17 o                         
  12  10   5        158.36        182.69         4.21 o                         
  13  10   5         60.74         53.09         3.15 o                         
  -8  11   5         42.39         41.27         2.39 o                         
  -7  11   5        360.74        374.93         4.11 o                         
  -6  11   5         28.34         33.40         2.90 o                         
  -5  11   5          5.16         11.59         2.90 o                         
  -4  11   5         39.01         43.53         2.83 o                         
  -3  11   5         13.78         13.03         2.92 o                         
  -2  11   5        784.00        729.87        25.06 o                         
  -1  11   5       3026.72       2980.15       101.36 o                         
   0  11   5          0.43         -3.77         3.77 o                         
   1  11   5        626.56        689.07        15.94 o                         
   2  11   5       3676.16       3651.46        63.68 o                         
   3  11   5        499.82        515.64         8.22 o                         
   4  11   5          5.27         10.25         3.40 o                         
   5  11   5          0.61          7.32         3.46 o                         
   6  11   5        609.36        628.22         5.49 o                         
   7  11   5        200.66        222.16         8.02 o                         
   8  11   5        210.72        189.01         6.76 o                         
   9  11   5        173.52        148.42         3.86 o                         
  10  11   5        209.16        219.37         4.73 o                         
  11  11   5        188.68        199.74         3.58 o                         
  12  11   5          0.49          0.39         2.95 o                         
  13  11   5        150.55        125.24         6.53 o                         
  -7  12   5         11.48         10.96         2.43 o                         
  -6  12   5          0.30          3.72         2.48 o                         
  -5  12   5        392.49        418.66         5.13 o                         
  -4  12   5        142.63        136.94         4.27 o                         
  -3  12   5        124.75        124.67         4.23 o                         
  -2  12   5          0.05          6.30         4.20 o                         
  -1  12   5        501.63        554.78        11.57 o                         
   0  12   5       1038.37       1027.41        36.18 o                         
   1  12   5          1.32         -3.10         3.19 o                         
   2  12   5          1.84         -0.64         3.61 o                         
   3  12   5        230.18        223.57         4.42 o                         
   4  12   5        648.96        622.67         6.21 o                         
   5  12   5        240.81        280.59        10.09 o                         
   6  12   5          0.54          8.65         3.01 o                         
   7  12   5         53.85         49.13         3.27 o                         
   8  12   5        129.75        128.72         8.68 o                         
   9  12   5         73.03        101.02         4.10 o                         
  10  12   5         73.78         65.02         2.97 o                         
  11  12   5        123.43        147.16         6.94 o                         
  12  12   5         74.32         76.74         3.28 o                         
  13  12   5          1.35          8.38         2.45 o                         
  -7  13   5          2.79         -2.51         2.62 o                         
  -6  13   5         27.13         33.15         3.19 o                         
  -5  13   5         14.77         22.74         2.83 o                         
  -4  13   5        162.81        155.74         5.84 o                         
  -3  13   5        135.63        127.12         3.69 o                         
  -2  13   5         64.61         65.78         3.57 o                         
  -1  13   5        267.35        284.42         3.68 o                         
   0  13   5        371.83        400.94         4.22 o                         
   1  13   5        367.49        356.61         6.48 o                         
   2  13   5         21.03         27.58         3.21 o                         
   3  13   5         58.56         60.93         3.16 o                         
   4  13   5        255.56        242.93         4.08 o                         
   5  13   5        325.30        328.27         9.79 o                         
   6  13   5        458.40        485.10        12.44 o                         
   7  13   5        576.17        576.29        10.95 o                         
   8  13   5        915.88       1000.36        33.50 o                         
   9  13   5         37.88         33.20         3.80 o                         
  10  13   5          1.01          9.38         2.97 o                         
  11  13   5         60.16         51.89         3.71 o                         
  12  13   5          0.74          2.31         2.39 o                         
  -6  14   5        146.55        117.52         3.81 o                         
  -5  14   5        180.06        170.56        10.72 o                         
  -4  14   5        205.68        243.12         3.83 o                         
  -3  14   5          1.00         -0.10         2.52 o                         
  -2  14   5        611.22        621.77         5.86 o                         
  -1  14   5        252.29        255.28         5.91 o                         
   0  14   5        951.20       1066.32        18.98 o                         
   1  14   5        200.42        261.51         4.60 o                         
   2  14   5        349.50        398.28         5.01 o                         
   3  14   5         76.25         81.13         3.69 o                         
   4  14   5        217.36        253.15         7.73 o                         
   5  14   5        970.64        956.55        12.32 o                         
   6  14   5        660.68        671.52        27.58 o                         
   7  14   5        254.17        244.56         8.37 o                         
   8  14   5          4.42          1.98         3.31 o                         
   9  14   5         13.05          7.28         3.09 o                         
  10  14   5         39.94         27.23         3.37 o                         
  11  14   5         10.14         11.65         3.17 o                         
  12  14   5         18.13         19.47         2.62 o                         
  -5  15   5        135.60        140.51         3.46 o                         
  -4  15   5         17.43         12.49         3.00 o                         
  -3  15   5         19.08         22.21         3.04 o                         
  -2  15   5         59.29         73.11         3.46 o                         
  -1  15   5         40.58         49.72         4.55 o                         
   0  15   5         57.31         56.08         3.58 o                         
   1  15   5          2.67         -0.15         4.36 o                         
   2  15   5          3.01         11.07         3.46 o                         
   3  15   5         12.37         17.86         3.36 o                         
   4  15   5        189.20        209.10         4.45 o                         
   5  15   5          0.20          5.09         3.26 o                         
   6  15   5         29.36         28.32         2.93 o                         
   7  15   5         40.77         49.40         3.09 o                         
   8  15   5        184.87        167.00         9.13 o                         
   9  15   5          0.03          1.35         2.47 o                         
  10  15   5        386.50        373.19        12.85 o                         
  11  15   5        243.68        256.78         5.81 o                         
  -4  16   5        112.38         94.69         4.89 o                         
  -3  16   5          9.21          9.22         2.75 o                         
  -2  16   5          0.01          2.95         2.96 o                         
  -1  16   5        476.25        530.20         6.24 o                         
   0  16   5        148.66        176.80         4.23 o                         
   1  16   5          4.81         12.09         3.07 o                         
   2  16   5         14.40         14.43         2.82 o                         
   3  16   5       1164.53       1179.83        19.26 o                         
   4  16   5       1326.15       1490.52        27.15 o                         
   5  16   5         92.63         86.10         4.64 o                         
   6  16   5         94.90        103.91         4.83 o                         
   7  16   5         39.13         30.46         2.75 o                         
   8  16   5         98.95         92.94         5.16 o                         
   9  16   5          8.39         16.04         2.74 o                         
  10  16   5         68.20         53.30         3.58 o                         
  -3  17   5        204.77        189.34        10.86 o                         
  -2  17   5        181.70        207.00         4.42 o                         
  -1  17   5        121.13        145.13         3.64 o                         
   0  17   5        514.03        517.59        24.43 o                         
   1  17   5        430.44        466.31         4.86 o                         
   2  17   5        284.61        252.98         4.14 o                         
   3  17   5          1.71         13.70         3.26 o                         
   4  17   5         76.06         83.32         4.54 o                         
   5  17   5          0.01         -0.17         3.07 o                         
   6  17   5         15.29         18.43         2.73 o                         
   7  17   5          0.28         -0.67         2.69 o                         
   8  17   5          0.60          9.06         3.68 o                         
   9  17   5          5.11          8.88         3.08 o                         
  -1  18   5         91.24         73.39         3.97 o                         
   0  18   5        256.79        299.39         7.94 o                         
   1  18   5        206.71        225.68         7.21 o                         
   2  18   5        427.40        467.83        12.96 o                         
   3  18   5        414.70        350.32         8.85 o                         
   4  18   5         70.47         80.65         2.93 o                         
   5  18   5        363.25        360.38        13.90 o                         
   6  18   5        328.18        284.32        23.24 o                         
   7  18   5        241.39        174.44        13.06 o                         
   8  18   5         67.15         39.49         3.64 o                         
   1  19   5         10.80         20.24         3.68 o                         
   2  19   5         58.11         58.91         2.80 o                         
   3  19   5          0.02          3.17         2.53 o                         
   4  19   5         36.78         37.53         4.21 o                         
   5  19   5          2.29          0.24         2.97 o                         
   6  19   5          2.08         -0.63         3.16 o                         
  -3 -19   6          1.41          2.57         3.69 o                         
  -2 -19   6        442.04        402.95        34.85 o                         
  -1 -19   6         26.26         26.28         3.20 o                         
   0 -19   6         29.88         30.51         3.09 o                         
  -5 -18   6         37.33         31.12         3.96 o                         
  -4 -18   6         32.07         31.07         3.89 o                         
  -3 -18   6          1.39          1.71         1.97 o                         
  -2 -18   6        267.74        317.61         5.68 o                         
  -1 -18   6        902.93        930.67        34.02 o                         
   0 -18   6         36.50         41.69         3.37 o                         
   1 -18   6          6.86          7.81         2.53 o                         
   2 -18   6         49.90         41.76         5.13 o                         
   3 -18   6          0.03         -0.08         2.49 o                         
  -7 -17   6        140.80        145.15        11.08 o                         
  -6 -17   6          5.85          8.08         3.09 o                         
  -5 -17   6        217.39        183.98        15.56 o                         
  -4 -17   6        798.62        776.71        72.25 o                         
  -3 -17   6        183.75        179.58         3.93 o                         
  -2 -17   6        145.29        140.23         3.70 o                         
  -1 -17   6         87.21         75.15         3.60 o                         
   0 -17   6         40.61         53.81         3.39 o                         
   1 -17   6         98.12        102.79         8.25 o                         
   2 -17   6          5.19         13.62         2.96 o                         
   3 -17   6         18.35         19.89         4.18 o                         
   4 -17   6          0.39          3.12         2.75 o                         
   5 -17   6          1.93          0.61         3.38 o                         
  -8 -16   6        126.00        108.58         5.64 o                         
  -7 -16   6         23.08         23.31         2.91 o                         
  -6 -16   6        200.40        204.19         4.09 o                         
  -5 -16   6        240.72        233.26         4.38 o                         
  -4 -16   6        304.22        351.50        10.83 o                         
  -3 -16   6         53.94         54.50         3.62 o                         
  -2 -16   6         95.61        107.29         3.82 o                         
  -1 -16   6        694.34        719.65         4.71 o                         
   0 -16   6        588.50        589.74        18.51 o                         
   1 -16   6        323.06        316.12         5.37 o                         
   2 -16   6         29.78         43.02         3.17 o                         
   3 -16   6         14.98         12.72         2.98 o                         
   4 -16   6          4.92         17.20         3.62 o                         
   5 -16   6          0.37          2.91         3.05 o                         
   6 -16   6         10.66          9.53         3.86 o                         
  -9 -15   6        270.71        211.07         6.69 o                         
  -8 -15   6         23.45         15.27         4.51 o                         
  -7 -15   6         39.90         54.74         3.02 o                         
  -6 -15   6          7.61         11.79         2.86 o                         
  -5 -15   6          6.95          5.89         2.97 o                         
  -4 -15   6          6.32          2.27         2.91 o                         
  -3 -15   6         38.34         39.86         3.21 o                         
  -2 -15   6         46.06         42.97         3.74 o                         
  -1 -15   6         19.58         18.33         3.12 o                         
   0 -15   6        410.02        494.88         6.70 o                         
   1 -15   6       1516.97       1576.61        67.65 o                         
   2 -15   6        168.01        163.15        11.17 o                         
   3 -15   6          2.06          9.90         4.02 o                         
   4 -15   6          5.35          8.41         3.03 o                         
   5 -15   6          0.89          9.48         2.55 o                         
   6 -15   6         19.03          8.73         2.47 o                         
   7 -15   6         34.64         21.11         4.22 o                         
  -9 -14   6          0.03          8.12         3.76 o                         
  -8 -14   6         42.79         33.22         3.50 o                         
  -7 -14   6         47.03         41.80         3.10 o                         
  -6 -14   6         49.52         58.42         3.16 o                         
  -5 -14   6          8.05         10.53         2.93 o                         
  -4 -14   6        131.16        166.18         3.84 o                         
  -3 -14   6        597.65        702.82        15.80 o                         
  -2 -14   6         20.23         24.83         3.21 o                         
  -1 -14   6        686.93        733.73        25.37 o                         
   0 -14   6          0.36          4.86         3.07 o                         
   1 -14   6         25.43         19.85         2.96 o                         
   2 -14   6        327.90        353.55         5.87 o                         
   3 -14   6        770.20        879.92        22.04 o                         
   4 -14   6        691.91        697.23        32.03 o                         
   5 -14   6          3.69          0.51         3.18 o                         
   6 -14   6         69.44         51.30         4.54 o                         
   7 -14   6        282.80        201.92        23.80 o                         
   8 -14   6          2.48          0.37         2.82 o                         
 -10 -13   6          8.63          8.89         4.02 o                         
  -9 -13   6         54.77         39.24         3.73 o                         
  -8 -13   6          5.62         10.82         3.69 o                         
  -7 -13   6        124.39        101.40        10.14 o                         
  -6 -13   6          0.63          5.29         3.32 o                         
  -5 -13   6        152.76        173.52         3.84 o                         
  -4 -13   6         84.39         95.16         5.18 o                         
  -3 -13   6        270.28        306.82         9.86 o                         
  -2 -13   6         17.70         18.26         3.05 o                         
  -1 -13   6        148.26        176.14         4.27 o                         
   0 -13   6        970.51        981.21        20.31 o                         
   1 -13   6         66.92         50.20         3.17 o                         
   2 -13   6         24.51         35.70         4.08 o                         
   3 -13   6        131.74        147.77         5.88 o                         
   4 -13   6         98.46         79.79         4.99 o                         
   5 -13   6         30.97         37.42         4.93 o                         
   6 -13   6        220.78        197.83        19.28 o                         
   7 -13   6         80.44         75.29         3.62 o                         
   8 -13   6          5.86          3.51         2.67 o                         
   9 -13   6        323.83        277.51        14.18 o                         
 -10 -12   6        103.38        109.94         8.21 o                         
  -9 -12   6          1.55          5.84         3.24 o                         
  -8 -12   6        141.62        148.18         9.96 o                         
  -7 -12   6         41.60         52.39         3.70 o                         
  -6 -12   6          0.47          6.42         3.38 o                         
  -5 -12   6          3.70         11.62         3.62 o                         
  -4 -12   6        199.81        191.79         4.00 o                         
  -3 -12   6         57.18         74.48         3.48 o                         
  -2 -12   6        478.21        477.99         4.72 o                         
  -1 -12   6       1166.18       1158.48        24.81 o                         
   0 -12   6       2587.25       2704.75        26.84 o                         
   1 -12   6        336.06        306.14         9.25 o                         
   2 -12   6        921.35        949.43        13.13 o                         
   3 -12   6        169.71        162.23         6.27 o                         
   4 -12   6        194.10        194.70         7.18 o                         
   5 -12   6         40.16         35.37         3.72 o                         
   6 -12   6        228.81        256.45         5.56 o                         
   7 -12   6        128.73        133.21         8.27 o                         
   8 -12   6        132.53        106.26         3.47 o                         
   9 -12   6          7.81          4.32         2.57 o                         
 -11 -11   6         48.66         30.57         6.09 o                         
 -10 -11   6         28.93         23.17         4.26 o                         
  -9 -11   6        178.54        183.96        14.81 o                         
  -8 -11   6         43.23         38.28         3.12 o                         
  -7 -11   6         72.74         78.30         3.43 o                         
  -6 -11   6          1.50          5.84         3.22 o                         
  -5 -11   6        399.50        415.67        38.47 o                         
  -4 -11   6        216.15        223.20         4.08 o                         
  -3 -11   6         12.26         19.54         3.16 o                         
  -2 -11   6         16.97         22.07         4.38 o                         
  -1 -11   6       1593.13       1639.82        16.44 o                         
   0 -11   6       3510.47       3625.68        91.13 o                         
   1 -11   6        376.02        383.67        15.72 o                         
   2 -11   6        433.62        462.33         9.81 o                         
   3 -11   6        206.12        256.80         5.96 o                         
   4 -11   6         10.99         17.35         4.62 o                         
   5 -11   6        141.41        169.36         8.30 o                         
   6 -11   6          4.21          1.48         3.70 o                         
   7 -11   6         34.52         28.74         3.64 o                         
   8 -11   6         68.23         79.96         4.29 o                         
   9 -11   6         67.91         70.12         4.24 o                         
  10 -11   6         19.32         14.71         2.96 o                         
 -11 -10   6         30.34         26.00         4.52 o                         
 -10 -10   6        670.07        653.26        11.72 o                         
  -9 -10   6        358.09        424.19         8.51 o                         
  -8 -10   6          2.71          8.68         3.41 o                         
  -7 -10   6        197.96        216.51         9.42 o                         
  -6 -10   6          1.78          7.16         3.46 o                         
  -5 -10   6         37.89         26.71         3.13 o                         
  -4 -10   6        140.02        150.98         4.11 o                         
  -3 -10   6        428.20        467.00        12.03 o                         
  -2 -10   6        932.26        907.09        13.58 o                         
  -1 -10   6       1038.79       1007.81         5.89 o                         
   0 -10   6       2914.38       3230.32        10.71 o                         
   1 -10   6          0.28          4.29         3.78 o                         
   2 -10   6       3565.96       3621.95        47.74 o                         
   3 -10   6        252.37        245.85         7.46 o                         
   4 -10   6         50.95         54.26         4.17 o                         
   5 -10   6        256.25        284.80         6.30 o                         
   6 -10   6        619.77        660.19        22.35 o                         
   7 -10   6          5.78         10.61         3.26 o                         
   8 -10   6        136.79        101.55        10.09 o                         
   9 -10   6          1.51          1.54         2.42 o                         
  10 -10   6        219.84        199.83         9.28 o                         
  11 -10   6        479.05        448.32         9.29 o                         
 -11  -9   6          6.31         25.77         4.94 o                         
 -10  -9   6         16.68         20.57         3.73 o                         
  -9  -9   6        358.75        420.90         7.67 o                         
  -8  -9   6          7.35         11.20         3.21 o                         
  -7  -9   6        127.15        134.40         5.21 o                         
  -6  -9   6        608.61        635.83        14.44 o                         
  -5  -9   6       1473.68       1604.84        16.96 o                         
  -4  -9   6        137.25        172.77         4.97 o                         
  -3  -9   6       2065.21       2165.94        31.99 o                         
  -2  -9   6        648.46        642.82        13.59 o                         
  -1  -9   6        258.74        271.07         9.07 o                         
   0  -9   6         72.42         81.46         3.15 o                         
   1  -9   6         66.74         80.04         3.72 o                         
   2  -9   6        282.95        289.50         6.41 o                         
   3  -9   6        117.68        152.16         6.28 o                         
   4  -9   6        335.64        429.11         5.67 o                         
   5  -9   6        101.54         95.76         4.70 o                         
   6  -9   6        298.94        354.01         6.50 o                         
   7  -9   6        140.77        168.73         5.28 o                         
   8  -9   6       3428.39       3546.05       180.73 o                         
   9  -9   6        534.96        448.56        20.97 o                         
  10  -9   6          0.43          5.22         2.69 o                         
  11  -9   6         50.46         61.55         3.40 o                         
 -11  -8   6         92.22        100.44         5.64 o                         
 -10  -8   6        373.92        432.48         7.48 o                         
  -9  -8   6         59.48         70.32         3.62 o                         
  -8  -8   6         73.20         88.52         3.87 o                         
  -7  -8   6         48.53         46.51         4.25 o                         
  -6  -8   6        140.13        151.20         7.56 o                         
  -5  -8   6         14.50         22.74         3.40 o                         
  -4  -8   6       2239.21       2218.18        52.82 o                         
  -3  -8   6        559.32        480.61         9.12 o                         
  -2  -8   6       1360.76       1359.55        10.21 o                         
  -1  -8   6        291.37        253.18         6.72 o                         
   0  -8   6        527.08        481.39        13.60 o                         
   1  -8   6       4404.34       4665.00        86.77 o                         
   2  -8   6         65.24         61.41         3.46 o                         
   3  -8   6          3.12          9.10         4.34 o                         
   4  -8   6          0.00          4.00         4.42 o                         
   5  -8   6        104.66        123.51         5.46 o                         
   6  -8   6         30.17         37.29         3.83 o                         
   7  -8   6          2.80         17.25         3.99 o                         
   8  -8   6          4.69          8.82         3.50 o                         
   9  -8   6        557.87        590.86         9.22 o                         
  10  -8   6        382.48        412.91         4.19 o                         
  11  -8   6         21.71         28.09         4.18 o                         
  12  -8   6         20.85         16.44         4.86 o                         
 -12  -7   6        104.66         89.70         7.74 o                         
 -11  -7   6        154.68        129.52         6.14 o                         
 -10  -7   6        836.87        819.88        81.39 o                         
  -9  -7   6          0.01         -3.74         3.74 o                         
  -8  -7   6        461.53        514.42         8.92 o                         
  -7  -7   6        114.61        107.03         5.87 o                         
  -6  -7   6         45.62         43.30         6.10 o                         
  -5  -7   6        418.88        402.15         5.96 o                         
  -4  -7   6       1056.21       1059.12         5.08 o                         
  -3  -7   6        311.13        309.44         6.80 o                         
  -2  -7   6          0.98          8.96         3.85 o                         
  -1  -7   6       2861.62       3003.08        56.28 o                         
   0  -7   6        365.75        355.00         8.77 o                         
   1  -7   6       6498.49       6394.75       146.57 o                         
   2  -7   6       5032.73       5230.46       144.06 o                         
   3  -7   6        271.88        285.22         4.95 o                         
   4  -7   6       1792.85       1819.37        32.32 o                         
   5  -7   6       2599.91       2531.11        54.87 o                         
   6  -7   6        931.08        966.36         9.76 o                         
   7  -7   6        173.67        166.25         4.03 o                         
   8  -7   6          3.02         -1.41         3.79 o                         
   9  -7   6        335.08        353.91         3.65 o                         
  10  -7   6        110.97        146.27         3.20 o                         
  11  -7   6         16.71         17.61         3.28 o                         
  12  -7   6          7.81          4.22         3.42 o                         
 -12  -6   6          0.96          7.67         3.74 o                         
 -11  -6   6         46.58         56.35         5.04 o                         
 -10  -6   6          6.33          9.38         3.41 o                         
  -9  -6   6          0.50          3.91         3.06 o                         
  -8  -6   6        532.52        545.99        16.79 o                         
  -7  -6   6       1840.30       2040.41        34.59 o                         
  -6  -6   6         65.31         85.62         4.01 o                         
  -5  -6   6         11.38         16.11         3.41 o                         
  -4  -6   6        397.13        416.61         4.44 o                         
  -3  -6   6         16.63         19.00         3.81 o                         
  -2  -6   6       2470.55       2568.91        33.23 o                         
  -1  -6   6       4581.40       4636.39        66.55 o                         
   0  -6   6       2312.22       2304.11        33.54 o                         
   2  -6   6        127.79        116.87         4.21 o                         
   3  -6   6       2379.59       2356.21        50.05 o                         
   4  -6   6       2344.39       2258.91        55.38 o                         
   5  -6   6        691.26        699.32        12.78 o                         
   6  -6   6       3750.84       3859.83        67.43 o                         
   7  -6   6          1.18          4.45         3.67 o                         
   8  -6   6          5.52         14.11         3.32 o                         
   9  -6   6        908.27        931.35        15.65 o                         
  10  -6   6        218.33        235.01         4.50 o                         
  11  -6   6        157.20        156.63         4.19 o                         
  12  -6   6         42.25         49.45         3.97 o                         
  13  -6   6          4.77          8.74         7.56 o                         
 -12  -5   6        122.75        132.61         4.66 o                         
 -11  -5   6          5.16          4.14         3.10 o                         
 -10  -5   6          2.23          0.24         2.64 o                         
  -9  -5   6         16.63         21.01         3.26 o                         
  -8  -5   6         56.94         62.57         3.46 o                         
  -7  -5   6         81.59         97.99         4.74 o                         
  -6  -5   6          7.01         10.44         3.52 o                         
  -5  -5   6        118.17        112.12         3.88 o                         
  -4  -5   6        858.11        945.94         8.06 o                         
  -3  -5   6         40.37         66.14         4.06 o                         
  -1  -5   6         74.51         35.87         4.03 o                         
   0  -5   6        324.35        269.55         5.13 o                         
   1  -5   6        301.82        239.09         5.32 o                         
   2  -5   6        598.54        516.49         4.55 o                         
   3  -5   6        340.21        413.06         5.86 o                         
   4  -5   6       2178.84       2105.25        60.78 o                         
   5  -5   6        863.51        772.24        26.51 o                         
   6  -5   6          6.70          6.16         3.84 o                         
   7  -5   6        756.31        660.82        10.99 o                         
   8  -5   6         86.66         79.67         3.97 o                         
   9  -5   6        187.16        223.82         5.57 o                         
  10  -5   6        173.49        175.92         4.43 o                         
  11  -5   6        195.94        231.82         5.62 o                         
  12  -5   6         67.45         76.56         3.22 o                         
  13  -5   6          0.10          2.87         3.15 o                         
 -12  -4   6        126.05        100.91         5.74 o                         
 -11  -4   6          0.77          8.61         5.74 o                         
 -10  -4   6        596.09        641.24        22.88 o                         
  -9  -4   6         94.94         98.13         9.43 o                         
  -8  -4   6        653.97        687.58        15.19 o                         
  -7  -4   6        344.61        394.16         4.36 o                         
  -6  -4   6        463.61        372.09         4.80 o                         
  -5  -4   6        252.08        256.82         7.24 o                         
  -4  -4   6         57.36         78.94         3.76 o                         
  -3  -4   6       1039.85        796.53        42.37 o                         
  -2  -4   6       2292.53       2038.50        22.28 o                         
  -1  -4   6        258.17        360.38         4.83 o                         
   0  -4   6       1554.24       1865.13         7.51 o                         
   1  -4   6      10440.61      11047.83        26.46 o                         
   2  -4   6       2112.28       2159.77        31.87 o                         
   3  -4   6        980.35       1153.83         5.72 o                         
   4  -4   6       2019.72       1998.46        32.93 o                         
   5  -4   6       1802.40       1796.60        15.51 o                         
   6  -4   6       1916.56       2040.42        46.54 o                         
   7  -4   6        240.42        230.12         6.93 o                         
   8  -4   6        160.20        208.70         4.55 o                         
   9  -4   6       4098.27       4209.07       103.77 o                         
  10  -4   6       2279.00       2208.58        95.17 o                         
  11  -4   6        321.97        306.68         8.30 o                         
  12  -4   6         22.29         35.41         2.84 o                         
  13  -4   6         47.43         43.26         3.84 o                         
 -12  -3   6          6.60         18.99         3.72 o                         
 -11  -3   6          0.92          0.30         3.60 o                         
 -10  -3   6         13.73         14.81         3.40 o                         
  -9  -3   6       1451.77       1445.06       111.90 o                         
  -8  -3   6        129.91        168.21         3.66 o                         
  -7  -3   6        364.60        369.14         9.44 o                         
  -6  -3   6        415.09        500.77        19.77 o                         
  -5  -3   6        364.01        380.33        13.39 o                         
  -4  -3   6        653.21        760.39        26.98 o                         
  -3  -3   6       2171.91       2075.90        23.98 o                         
  -2  -3   6        225.34        258.75         5.06 o                         
  -1  -3   6         99.64         63.50         5.13 o                         
   0  -3   6        495.74        380.38         9.33 o                         
   1  -3   6         86.00        129.37         4.88 o                         
   2  -3   6        435.63        427.91         5.87 o                         
   3  -3   6       3242.74       3371.90        36.09 o                         
   4  -3   6       1771.47       1886.82        42.92 o                         
   5  -3   6          7.45         12.72         3.51 o
[truncated: 659,017 more chars]
